# Supplementary material for: Single-cell transcriptomics reveals gene expression dynamics of human fetal kidney development
Source: PLoS Biol. 2019 Feb 21;17(2):e3000152. doi: 10.1371/journal.pbio.3000152 (PMC6400406; doi:10.1371/journal.pbio.3000152)
Supplement: S1 Table — (XLS) [file pbio.3000152.s011.xls]

## Sheet: Sheet1
		CELL TYPE	MARKER		REFERENCE
	NPC	Nephron progenitors	OSR1		Mugford, J. W., Sipilä, P., McMahon, J. A. & McMahon, A. P. Osr1 expression demarcates a multi-potent population of intermediate mesoderm that undergoes progressive restriction to an Osr1-dependent nephron progenitor compartment within the mammalian kidney. Dev. Biol. 324, 88–98 (2008).
			SIX1		Xu P-X, Zheng W, Huang L, Maire P, Laclef C, Silvius D. Six1 is required for the early organogenesis of mammalian kidney. Development. 2003;130: 3085–3094.
			SIX2		Marcotte M, Sharma R, Bouchard M. Gene regulatory network of renal primordium development. Pediatr Nephrol. 2014;29: 637–644. doi:10.1007/s00467-013-2635-0
					Kobayashi, Akio, M. Todd Valerius, Joshua W. Mugford, Thomas J. Carroll, Michelle Self, Guillermo Oliver, and Andrew P. McMahon. “Six2 Defines and Regulates a Multipotent Self-Renewing Nephron Progenitor Population throughout Mammalian Kidney Development.” Cell Stem Cell 3, no. 2 (August 7, 2008): 169–81. https://doi.org/10.1016/j.stem.2008.05.020.
			CITED1		Boyle, Scott, Andrew Misfeldt, Kelly J. Chandler, Karen K. Deal, E. Michelle Southard-Smith, Douglas P. Mortlock, H. Scott Baldwin, and Mark de Caestecker. “Fate Mapping Using Cited1-CreERT2 Mice Demonstrates That the Cap Mesenchyme Contains Self-Renewing Progenitor Cells and Gives Rise Exclusively to Nephronic Epithelia.” Developmental Biology 313, no. 1 (January 1, 2008): 234–45. https://doi.or…
					Fujimura S, Jiang Q, Kobayashi C, Nishinakamura R. Notch2 activation in the embryonic kidney depletes nephron progenitors. J Am Soc Nephrol. 2010;21: 803–810. doi:10.1681/ASN.2009040353
			EYA1		Xu, P. X. et al. Eya1-deficient mice lack ears and kidneys and show abnormal apoptosis of organ primordia. Nat. Genet. 23, 113–117 (1999).
			SALL1		Nishinakamura et al., Murine homolog of SALL1 is essential for ureteric bud invasion in kidney development. Development. 2001 Aug;128(16):3105-15.
					Boyle S, Shioda T, Perantoni AO, de Caestecker M. Cited1 and Cited2 are differentially expressed in the developing kidney but are not required for nephrogenesis. Dev Dyn. 2007;236: 2321–2330. doi:10.1002/dvdy.21242
			MEOX1		Combes AN, Wilson S, Phipson B, Binnie BB, Ju A, Lawlor KT, et al. Haploinsufficiency for the Six2 gene increases nephron progenitor proliferation promoting branching and nephron number. Kidney International. 2018;93: 589–598. doi:10.1016/j.kint.2017.09.015
			GDNF		Combes AN, Davies JA, Little MH. Cell-cell interactions driving kidney morphogenesis. Curr Top Dev Biol. 2015;112: 467–508. doi:10.1016/bs.ctdb.2014.12.002
			ETV4		Lu, Benson C., Cristina Cebrian, Xuan Chi, Satu Kuure, Richard Kuo, Carlton M. Bates, Silvia Arber, et al. “Etv4 and Etv5 Are Required Downstream of GDNF and Ret for Kidney Branching Morphogenesis.” Nature Genetics 41, no. 12 (December 2009): 1295–1302. https://doi.org/10.1038/ng.476.
			COL2A1		Miyamoto M, Yoshida Y, Taguchi I, Nagasaka Y, Tasaki M, Zhang Y, et al. In-depth proteomic profiling of the normal human kidney glomerulus using two-dimensional protein prefractionation in combination with liquid chromatography-tandem mass spectrometry. J Proteome Res. 2007;6: 3680–3690. doi:10.1021/pr070203n
			HES1		Jarriault, Sophie, Christel Brou, Frédérique Logeat, Eric H. Schroeter, Raphael Kopan, and Alain Israel. “Signalling Downstream of Activated Mammalian Notch.” Nature 377, no. 6547 (September 1995): 355–58. https://doi.org/10.1038/377355a0.
					Fujimura, Sayoko, Qing Jiang, Chiyoko Kobayashi, and Ryuichi Nishinakamura. “Notch2 Activation in the Embryonic Kidney Depletes Nephron Progenitors.” Journal of the American Society of Nephrology: JASN 21, no. 5 (May 2010): 803–10. https://doi.org/10.1681/ASN.2009040353.
			CRABP2		Lindström NO, Brandine GDS, Tran T, Ransick A, Suh G, Guo J, et al. Progressive Recruitment of Mesenchymal Progenitors Reveals a Time-Dependent Process of Cell Fate Acquisition in Mouse and Human Nephrogenesis. Developmental Cell. 2018;45: 651-660.e4. doi:10.1016/j.devcel.2018.05.010
			LEF1		Lindström NO, Brandine GDS, Tran T, Ransick A, Suh G, Guo J, et al. Progressive Recruitment of Mesenchymal Progenitors Reveals a Time-Dependent Process of Cell Fate Acquisition in Mouse and Human Nephrogenesis. Developmental Cell. 2018;45: 651-660.e4. doi:10.1016/j.devcel.2018.05.010
			ITGA8		Menon R, Otto EA, Kokoruda A, Zhou J, Zhang Z, Yoon E, et al. Single-cell analysis of progenitor cell dynamics and lineage specification in the human fetal kidney. Development. 2018;145. doi:10.1242/dev.164038
	PTA	Pretubular aggregate	LHX1		Lindström NO, Brandine GDS, Tran T, Ransick A, Suh G, Guo J, et al. Progressive Recruitment of Mesenchymal Progenitors Reveals a Time-Dependent Process of Cell Fate Acquisition in Mouse and Human Nephrogenesis. Developmental Cell. 2018;45: 651-660.e4. doi:10.1016/j.devcel.2018.05.010
			WNT4		Stark, K., S. Vainio, G. Vassileva, and A. P. McMahon. “Epithelial Transformation of Metanephric Mesenchyme in the Developing Kidney Regulated by Wnt-4.” Nature 372, no. 6507 (December 15, 1994): 679–83. https://doi.org/10.1038/372679a0.
			CCND1		Gallegos TF, Kouznetsova V, Kudlicka K, Sweeney DE, Bush KT, Willert K, et al. A Protein Kinase A and Wnt-dependent network regulating an intermediate stage in epithelial tubulogenesis during kidney development. Dev Biol. 2012;364: 11–21. doi:10.1016/j.ydbio.2012.01.014
	RVCSBa/b	Renal vesicle & comma-shaped body	LHX1		Halt K, Vainio S. Coordination of kidney organogenesis by Wnt signaling. Pediatr Nephrol. 2014;29: 737–744. doi:10.1007/s00467-013-2733-z
			PAX8		Stark K, Vainio S, Vassileva G, McMahon AP. Epithelial transformation of metanephric mesenchyme in the developing kidney regulated by Wnt-4. Nature. 1994;372: 679–683. doi:10.1038/372679a0
			JAG1		Sharma, Madhulika, Amber Fopma, Jennifer G. Brantley, and Gregory B. Vanden Heuvel. “Coexpression of Cux-1 and Notch Signaling Pathway Components during Kidney Development.” Developmental Dynamics: An Official Publication of the American Association of Anatomists 231, no. 4 (December 2004): 828–38. https://doi.org/10.1002/dvdy.20175.
			PAX2		Takasato M, Osafune K, Matsumoto Y, Kataoka Y, Yoshida N, Meguro H, et al. Identification of kidney mesenchymal genes by a combination of microarray analysis and Sall1-GFP knockin mice. Mech Dev. 2004;121: 547–557. doi:10.1016/j.mod.2004.04.007
			WNT4		Potter SS, Hartman HA, Kwan KM, Behringer RR, Patterson LT. Laser capture-microarray analysis of Lim1 mutant kidney development. Genesis. 2007;45: 432–439. doi:10.1002/dvg.20309
			SFRP2		Leimeister C, Bach A, Gessler M. Developmental expression patterns of mouse sFRP genes encoding members of the secreted frizzled related protein family. Mechanisms of Development. 1998;75: 29–42. doi:10.1016/S0925-4773(98)00072-0
			DLL1		Little M, Georgas K, Pennisi D, Wilkinson L. Kidney development: two tales of tubulogenesis. Curr Top Dev Biol. 2010;90: 193–229. doi:10.1016/S0070-2153(10)90005-7
	SSBm/d	S-shaped body, medial and distal segments	HNF1B		Heliot C, Desgrange A, Buisson I, Prunskaite-Hyyryläinen R, Shan J, Vainio S, et al. HNF1B controls proximal-intermediate nephron segment identity in vertebrates by regulating Notch signalling components and Irx1/2. Development. 2013;140: 873–885. doi:10.1242/dev.086538
			POU3F3		Rieger, Alexandra, Elisabeth Kemter, Sudhir Kumar, Bastian Popper, Bernhard Aigner, Eckhard Wolf, Rüdiger Wanke, and Andreas Blutke. “Missense Mutation of POU Domain Class 3 Transcription Factor 3 in Pou3f3L423P Mice Causes Reduced Nephron Number and Impaired Development of the Thick Ascending Limb of the Loop of Henle.” PLOS ONE 11, no. 7 (July 15, 2016): e0158977. https://doi.org/10.1371/journa…
			SIM2		Brunskill EW, Aronow BJ, Georgas K, Rumballe B, Valerius MT, Aronow J, et al. Atlas of Gene Expression in the Developing Kidney at Microanatomic Resolution. Dev Cell. 2008;15: 781–791. doi:10.1016/j.devcel.2008.09.007
			SOX9		Lindström NO, Brandine GDS, Tran T, Ransick A, Suh G, Guo J, et al. Progressive Recruitment of Mesenchymal Progenitors Reveals a Time-Dependent Process of Cell Fate Acquisition in Mouse and Human Nephrogenesis. Developmental Cell. 2018;45: 651-660.e4. doi:10.1016/j.devcel.2018.05.010
			IRX2		Menon R, Otto EA, Kokoruda A, Zhou J, Zhang Z, Yoon E, et al. Single-cell analysis of progenitor cell dynamics and lineage specification in the human fetal kidney. Development. 2018;145. doi:10.1242/dev.164038
			IRX3		Menon R, Otto EA, Kokoruda A, Zhou J, Zhang Z, Yoon E, et al. Single-cell analysis of progenitor cell dynamics and lineage specification in the human fetal kidney. Development. 2018;145. doi:10.1242/dev.164038
	SSBpr	S-shaped body, proximal segment	CDH6		Mah SP, Saueressig H, Goulding M, Kintner C, Dressler GR. Kidney Development in Cadherin-6 Mutants: Delayed Mesenchyme-to-Epithelial Conversion and Loss of Nephrons. Developmental Biology. 2000;223: 38–53. doi:10.1006/dbio.2000.9738
					Jia L, Liu F, Hansen SH, ter Beest MBA, Zegers MMP. Distinct roles of cadherin-6 and E-cadherin in tubulogenesis and lumen formation. Mol Biol Cell. 2011;22: 2031–2041. doi:10.1091/mbc.E11-01-0038
			HNF1A		Massa F, Garbay S, Bouvier R, Sugitani Y, Noda T, Gubler M-C, et al. Hepatocyte nuclear factor 1β controls nephron tubular development. Development. 2013;140: 886–896. doi:10.1242/dev.086546
					Pontoglio M, Barra J, Hadchouel M, Doyen A, Kress C, Bach JP, et al. Hepatocyte nuclear factor 1 inactivation results in hepatic dysfunction, phenylketonuria, and renal Fanconi syndrome. Cell. 1996;84: 575–585.
			AMN		Brunskill EW, Aronow BJ, Georgas K, Rumballe B, Valerius MT, Aronow J, et al. Atlas of Gene Expression in the Developing Kidney at Microanatomic Resolution. Dev Cell. 2008;15: 781–791. doi:10.1016/j.devcel.2008.09.007
	SSBpod	S-shaped body, proximal segment (podocyte precursor cells)	FOXC2		Takemoto M, He L, Norlin J, Patrakka J, Xiao Z, Petrova T, et al. Large-scale identification of genes implicated in kidney glomerulus development and function. EMBO J. 2006;25: 1160–1174. doi:10.1038/sj.emboj.7601014
			MAFB		Sadl V, Jin F, Yu J, Cui S, Holmyard D, Quaggin S, et al. The mouse Kreisler (Krml1/MafB) segmentation gene is required for differentiation of glomerular visceral epithelial cells. Dev Biol. 2002;249: 16–29.
			OLFM3		Lindström NO, Brandine GDS, Tran T, Ransick A, Suh G, Guo J, et al. Progressive Recruitment of Mesenchymal Progenitors Reveals a Time-Dependent Process of Cell Fate Acquisition in Mouse and Human Nephrogenesis. Developmental Cell. 2018;45: 651-660.e4. doi:10.1016/j.devcel.2018.05.010
			WT1		Buckler AJ, Pelletier J, Haber DA, Glaser T, Housman DE. Isolation, characterization, and expression of the murine Wilms’ tumor gene (WT1) during kidney development. Mol Cell Biol. 1991;11: 1707–1712.
	Pod	Podocytes	PTPRO		Beltran PJ, Bixby JL, Masters BA. Expression of PTPRO during mouse development suggests involvement in axonogenesis and differentiation of NT-3 and NGF-dependent neurons. J Comp Neurol. 2003;456: 384–395. doi:10.1002/cne.10532
			NPHS2		Kaverina NV, Eng DG, Schneider RRS, Pippin JW, Shankland SJ. Partial podocyte replenishment in experimental FSGS derives from nonpodocyte sources. Am J Physiol Renal Physiol. 2016;310: F1397-1413. doi:10.1152/ajprenal.00369.2015
			NPHS1		Carney EF. Podocytes: ShcA regulates nephrin turnover. Nat Rev Nephrol. 2017;13: 722. doi:10.1038/nrneph.2017.153
			PODXL		Schell C, Wanner N, Huber TB. Glomerular development--shaping the multi-cellular filtration unit. Semin Cell Dev Biol. 2014;36: 39–49. doi:10.1016/j.semcdb.2014.07.016
			TGFBR3		Schell C, Wanner N, Huber TB. Glomerular development--shaping the multi-cellular filtration unit. Semin Cell Dev Biol. 2014;36: 39–49. doi:10.1016/j.semcdb.2014.07.016
			CLIC5		Pierchala, Brian A., Maura R. Muñoz, and Cynthia C. Tsui. “Proteomic Analysis of the Slit Diaphragm Complex: CLIC5 Is a Protein Critical for Podocyte Morphology and Function.” Kidney International 78, no. 9 (November 1, 2010): 868–82. https://doi.org/10.1038/ki.2010.212.
			CITED2		Takemoto M, He L, Norlin J, Patrakka J, Xiao Z, Petrova T, et al. Large-scale identification of genes implicated in kidney glomerulus development and function. EMBO J. 2006;25: 1160–1174. doi:10.1038/sj.emboj.7601014
	DTLH	Distal tubule & loop of Henle	PAPPA2		Cowley, Allen W., Chun Yang, Vikash Kumar, Jozef Lazar, Howard Jacob, Aron M. Geurts, Pengyuan Liu, Alex Dayton, Theresa Kurth, and Mingyu Liang. “Pappa2 Is Linked to Salt-Sensitive Hypertension in Dahl S Rats.” Physiological Genomics 48, no. 1 (January 2016): 62–72. https://doi.org/10.1152/physiolgenomics.00097.2015.
			MAL		Carmosino, Monica, Federica Rizzo, Giuseppe Procino, Davide Basco, Giovanna Valenti, Biff Forbush, Nicole Schaeren-Wiemers, Michael J. Caplan, and Maria Svelto. “MAL/VIP17, a New Player in the Regulation of NKCC2 in the Kidney.” Molecular Biology of the Cell 21, no. 22 (November 15, 2010): 3985–97. https://doi.org/10.1091/mbc.E10-05-0456.
			CLCN5		Hennings, J. Christopher, Olga Andrini, Nicolas Picard, Marc Paulais, Antje K. Huebner, Irma Karen Lopez Cayuqueo, Yohan Bignon, et al. “The ClC-K2 Chloride Channel Is Critical for Salt Handling in the Distal Nephron.” Journal of the American Society of Nephrology : JASN 28, no. 1 (January 2017): 209–17. https://doi.org/10.1681/ASN.2016010085.
			SLC12A3		Cuevas, Catherina A., Xiao-Tong Su, Ming-Xiao Wang, Andrew S. Terker, Dao-Hong Lin, James A. McCormick, Chao-Ling Yang, David H. Ellison, and Wen-Hui Wang. “Potassium Sensing by Renal Distal Tubules Requires Kir4.1.” Journal of the American Society of Nephrology: JASN 28, no. 6 (June 2017): 1814–25. https://doi.org/10.1681/ASN.2016090935.
			UMOD		Lindström NO, Brandine GDS, Tran T, Ransick A, Suh G, Guo J, et al. Progressive Recruitment of Mesenchymal Progenitors Reveals a Time-Dependent Process of Cell Fate Acquisition in Mouse and Human Nephrogenesis. Developmental Cell. 2018;45: 651-660.e4. doi:10.1016/j.devcel.2018.05.010
			SLC12A1		Castrop, Hayo, and Ina Maria Schießl. “Physiology and Pathophysiology of the Renal Na-K-2Cl Cotransporter (NKCC2).” American Journal of Physiology. Renal Physiology 307, no. 9 (November 1, 2014): F991–1002. https://doi.org/10.1152/ajprenal.00432.2014.
	ErPrT	Early proximal tubule	LRP2		Larsen CP, Trivin-Avillach C, Coles P, Collins AB, Merchant M, Ma H, et al. LDL Receptor-Related Protein 2 (Megalin) as a Target Antigen in Human Kidney Anti-Brush Border Antibody Disease. J Am Soc Nephrol. 2017; doi:10.1681/ASN.2017060664
			ANPEP		Kotlo K, Shukla S, Tawar U, Skidgel RA, Danziger RS. Aminopeptidase N reduces basolateral Na+ -K+ -ATPase in proximal tubule cells. Am J Physiol Renal Physiol. 2007;293: F1047-1053. doi:10.1152/ajprenal.00074.2007
			SLC34A1		Caballero D, Li Y, Fetene J, Ponsetto J, Chen A, Zhu C, et al. Intraperitoneal pyrophosphate treatment reduces renal calcifications in Npt2a null mice. PLoS ONE. 2017;12: e0180098. doi:10.1371/journal.pone.0180098
			CLDN1		Kiuchi-Saishin Y, Gotoh S, Furuse M, Takasuga A, Tano Y, Tsukita S. Differential Expression Patterns of Claudins, Tight Junction Membrane Proteins, in Mouse Nephron Segments. JASN. 2002;13: 875–886.
			CLDN2		Ohse, Takamoto, Jeffrey W. Pippin, Michael R. Vaughan, Paul T. Brinkkoetter, Ronald D. Krofft, and Stuart J. Shankland. “Establishment of Conditionally Immortalized Mouse Glomerular Parietal Epithelial Cells in Culture.” Journal of the American Society of Nephrology : JASN 19, no. 10 (October 2008): 1879–90. https://doi.org/10.1681/ASN.2007101087.
			SLC13A1		Markovich, Daniel. “Na+–sulfate Cotransporter SLC13A1.” Pflügers Archiv - European Journal of Physiology 466, no. 1 (January 1, 2014): 131–37. https://doi.org/10.1007/s00424-013-1388-8.
			CUBN		Christensen, Erik Ilsø, Pierre J. Verroust, and Rikke Nielsen. “Receptor-Mediated Endocytosis in Renal Proximal Tubule.” Pflugers Archiv: European Journal of Physiology 458, no. 6 (October 2009): 1039–48. https://doi.org/10.1007/s00424-009-0685-8.
	CnT	Connecting tubule	ALDH1A1		Lindström NO, Brandine GDS, Tran T, Ransick A, Suh G, Guo J, et al. Progressive Recruitment of Mesenchymal Progenitors Reveals a Time-Dependent Process of Cell Fate Acquisition in Mouse and Human Nephrogenesis. Developmental Cell. 2018;45: 651-660.e4. doi:10.1016/j.devcel.2018.05.010
			TACSTD2		Lindström NO, Brandine GDS, Tran T, Ransick A, Suh G, Guo J, et al. Progressive Recruitment of Mesenchymal Progenitors Reveals a Time-Dependent Process of Cell Fate Acquisition in Mouse and Human Nephrogenesis. Developmental Cell. 2018;45: 651-660.e4. doi:10.1016/j.devcel.2018.05.010
			CDH1		Georgas K, Rumballe B, Valerius MT, Chiu HS, Thiagarajan RD, Lesieur E, et al. Analysis of early nephron patterning reveals a role for distal RV proliferation in fusion to the ureteric tip via a cap mesenchyme-derived connecting segment. Developmental Biology. 2009;332: 273–286. doi:10.1016/j.ydbio.2009.05.578
	IPC	Interstitial progenitor cells	GDNF		Magella, Bliss, Mike Adam, Andrew S. Potter, Meenakshi Venkatasubramanian, Kashish Chetal, Stuart B. Hay, Nathan Salomonis, and S. Steven Potter. “Cross-Platform Single Cell Analysis of Kidney Development Shows Stromal Cells Express Gdnf.” Developmental Biology 434, no. 1 (01 2018): 36–47. https://doi.org/10.1016/j.ydbio.2017.11.006.
			FOXD1		Humphreys, Benjamin D., Shuei-Liong Lin, Akio Kobayashi, Thomas E. Hudson, Brian T. Nowlin, Joseph V. Bonventre, M. Todd Valerius, Andrew P. McMahon, and Jeremy S. Duffield. “Fate Tracing Reveals the Pericyte and Not Epithelial Origin of Myofibroblasts in Kidney Fibrosis.” The American Journal of Pathology 176, no. 1 (January 2010): 85–97. https://doi.org/10.2353/ajpath.2010.090517.
	ICa & b	Interstitial cells (a & b)	DES		Boyle, Scott C., Zhenyi Liu, and Raphael Kopan. “Notch Signaling Is Required for the Formation of Mesangial Cells from a Stromal Mesenchyme Precursor during Kidney Development.” Development (Cambridge, England) 141, no. 2 (January 2014): 346–54. https://doi.org/10.1242/dev.100271.
			COL3A1		Cuellar LM, Fujinaka H, Yamamoto K, Miyamoto M, Tasaki M, Zhao L, et al. Identification and localization of novel genes preferentially expressed in human kidney glomerulus. Nephrology (Carlton). 2009;14: 94–104. doi:10.1111/j.1440-1797.2008.01009.x
			COL1A1		Patole PS, Schubert S, Hildinger K, Khandoga S, Khandoga A, Segerer S, et al. Toll-like receptor-4: renal cells and bone marrow cells signal for neutrophil recruitment during pyelonephritis. Kidney Int. 2005;68: 2582–2587. doi:10.1111/j.1523-1755.2005.00729.x
			SERPINE2		Lu, Yuqiu, Yuting Ye, Qianqian Yang, and Shaolin Shi. “Single-Cell RNA-Sequence Analysis of Mouse Glomerular Mesangial Cells Uncovers Mesangial Cell Essential Genes.” Kidney International 92, no. 2 (August 2017): 504–13. https://doi.org/10.1016/j.kint.2017.01.016.
			FGF7		Takasato M, Osafune K, Matsumoto Y, Kataoka Y, Yoshida N, Meguro H, et al. Identification of kidney mesenchymal genes by a combination of microarray analysis and Sall1-GFP knockin mice. Mech Dev. 2004;121: 547–557. doi:10.1016/j.mod.2004.04.007
					Qiao J, Uzzo R, Obara-Ishihara T, Degenstein L, Fuchs E, Herzlinger D. FGF-7 modulates ureteric bud growth and nephron number in the developing kidney. Development. 1999;126: 547–554.
			LEF1		Nakagawa, Naoki, Cuiyan Xin, Allie M. Roach, Natalie Naiman, Stuart J. Shankland, Giovanni Ligresti, Shuyu Ren, Suzanne Szak, Ivan G. Gomez, and Jeremy S. Duffield. “Dicer1 Activity in the Stromal Compartment Regulates Nephron Differentiation and Vascular Patterning during Mammalian Kidney Organogenesis.” Kidney International 87, no. 6 (June 2015): 1125–40. https://doi.org/10.1038/ki.2014.406.
			DCN		FOXD1 promotes nephron progenitor differentiation by repressing decorin in the embryonic kidney | Development [Internet]. [cited 8 Dec 2018]. Available: http://dev.biologists.org/content/141/1/17
	Mes	Mesangial cells	ACTA2		Lu, Yuqiu, Yuting Ye, Qianqian Yang, and Shaolin Shi. “Single-Cell RNA-Sequence Analysis of Mouse Glomerular Mesangial Cells Uncovers Mesangial Cell Essential Genes.” Kidney International 92, no. 2 (August 2017): 504–13. https://doi.org/10.1016/j.kint.2017.01.016.
			TPM2		Stamatakis, Konstantinos, Francisco J. Sánchez-Gómez, and Dolores Pérez-Sala. “Identification of Novel Protein Targets for Modification by 15-Deoxy-Delta12,14-Prostaglandin J2 in Mesangial Cells Reveals Multiple Interactions with the Cytoskeleton.” Journal of the American Society of Nephrology: JASN 17, no. 1 (January 2006): 89–98. https://doi.org/10.1681/ASN.2005030329.
			PDGFRB		Nakagawa T, Izumino K, Ishii Y, Oya T, Hamashima T, Jie S, et al. Roles of PDGF receptor-beta in the structure and function of postnatal kidney glomerulus. Nephrol Dial Transplant. 2011;26: 458–468. doi:10.1093/ndt/gfq468
			MCAM		Lu, Yuqiu, Yuting Ye, Qianqian Yang, and Shaolin Shi. “Single-Cell RNA-Sequence Analysis of Mouse Glomerular Mesangial Cells Uncovers Mesangial Cell Essential Genes.” Kidney International 92, no. 2 (August 2017): 504–13. https://doi.org/10.1016/j.kint.2017.01.016.
			CSPG4		Lu, Yuqiu, Yuting Ye, Qianqian Yang, and Shaolin Shi. “Single-Cell RNA-Sequence Analysis of Mouse Glomerular Mesangial Cells Uncovers Mesangial Cell Essential Genes.” Kidney International 92, no. 2 (August 2017): 504–13. https://doi.org/10.1016/j.kint.2017.01.016.
			CD248		Smith SW, Eardley KS, Croft AP, Nwosu J, Howie AJ, Cockwell P, et al. CD248+ stromal cells are associated with progressive chronic kidney disease. Kidney Int. 2011;80: 199–207. doi:10.1038/ki.2011.103
	UBCD	Collecting duct & Ureteric Bud	KRT18		Djudjaj, Sonja, Marios Papasotiriou, Roman D. Bülow, Alexandra Wagnerova, Maja T. Lindenmeyer, Clemens D. Cohen, Pavel Strnad, Dimitrios S. Goumenos, Jürgen Floege, and Peter Boor. “Keratins Are Novel Markers of Renal Epithelial Cell Injury.” Kidney International 89, no. 4 (April 2016): 792–808. https://doi.org/10.1016/j.kint.2015.10.015.
			KRT8		Djudjaj, Sonja, Marios Papasotiriou, Roman D. Bülow, Alexandra Wagnerova, Maja T. Lindenmeyer, Clemens D. Cohen, Pavel Strnad, Dimitrios S. Goumenos, Jürgen Floege, and Peter Boor. “Keratins Are Novel Markers of Renal Epithelial Cell Injury.” Kidney International 89, no. 4 (April 2016): 792–808. https://doi.org/10.1016/j.kint.2015.10.015.
			RET		Costantini, Frank. “GDNF/Ret Signaling and Renal Branching Morphogenesis: From Mesenchymal Signals to Epithelial Cell Behaviors.” Organogenesis 6, no. 4 (December 2010): 252–62. https://doi.org/10.4161/org.6.4.12680.
			CLDN7		Khairallah, Halim, Jasmine El Andalousi, Annie Simard, Nicholas Haddad, Yan-Hua Chen, Jianghui Hou, Aimee K. Ryan, and Indra R. Gupta. “Claudin-7, -16, and -19 during Mouse Kidney Development.” Tissue Barriers 2, no. 4 (2014): e964547. https://doi.org/10.4161/21688362.2014.964547.
			AQP2		Yu L, Moriguchi T, Souma T, Takai J, Satoh H, Morito N, et al. GATA2 Regulates Body Water Homeostasis through Maintaining Aquaporin 2 Expression in Renal Collecting Ducts. Mol Cell Biol. 2014;34: 1929–1941. doi:10.1128/MCB.01659-13
			GATA2		Yu, Lei, Takashi Moriguchi, Tomokazu Souma, Jun Takai, Hironori Satoh, Naoki Morito, James Douglas Engel, and Masayuki Yamamoto. “GATA2 Regulates Body Water Homeostasis through Maintaining Aquaporin 2 Expression in Renal Collecting Ducts.” Molecular and Cellular Biology 34, no. 11 (June 2014): 1929–41. https://doi.org/10.1128/MCB.01659-13.
			MMP7		McGuire, John K., Susanna Harju-Baker, Cliff Rims, Joong-Hyuk Sheen, and Helen Liapis. “Matrilysin (MMP-7) Inhibition of BMP-7 Induced Renal Tubular Branching Morphogenesis Suggests a Role in the Pathogenesis of Human Renal Dysplasia.” The Journal of Histochemistry and Cytochemistry: Official Journal of the Histochemistry Society 60, no. 3 (March 2012): 243–53. https://doi.org/10.1369/00221554114…
			CALB1		Georgas, Kylie, Bree Rumballe, M. Todd Valerius, Han Sheng Chiu, Rathi D. Thiagarajan, Emmanuelle Lesieur, Bruce J. Aronow, et al. “Analysis of Early Nephron Patterning Reveals a Role for Distal RV Proliferation in Fusion to the Ureteric Tip via a Cap Mesenchyme-Derived Connecting Segment.” Developmental Biology 332, no. 2 (August 15, 2009): 273–86. https://doi.org/10.1016/j.ydbio.2009.05.578.
	End	Endothelial cells	KDR		Shibuya M. Structure and dual function of vascular endothelial growth factor receptor-1 (Flt-1). Int J Biochem Cell Biol. 2001;33: 409–420.
			TEK		Davis S, Aldrich TH, Jones PF, Acheson A, Compton DL, Jain V, et al. Isolation of angiopoietin-1, a ligand for the TIE2 receptor, by secretion-trap expression cloning. Cell. 1996;87: 1161–1169.
			FLT1		Shibuya M. Structure and dual function of vascular endothelial growth factor receptor-1 (Flt-1). Int J Biochem Cell Biol. 2001;33: 409–420.
			CDH5		Carmeliet P, Lampugnani MG, Moons L, Breviario F, Compernolle V, Bono F, et al. Targeted deficiency or cytosolic truncation of the VE-cadherin gene in mice impairs VEGF-mediated endothelial survival and angiogenesis. Cell. 1999;98: 147–157.
			PECAM1		Ren Q, Ren L, Ren C, Liu X, Dong C, Zhang X. Platelet endothelial cell adhesion molecule-1 (PECAM1) plays a critical role in the maintenance of human vascular endothelial barrier function. Cell Biochem Funct. 2015;33: 560–565. doi:10.1002/cbf.3155
	Leu	Leukocytes	CD37		Schwartz-Albiez R, Dörken B, Hofmann W, Moldenhauer G. The B cell-associated CD37 antigen (gp40-52). Structure and subcellular expression of an extensively glycosylated glycoprotein. J Immunol. 1988;140: 905–914.
			CD48		Davis SJ, van der Merwe PA. The structure and ligand interactions of CD2: implications for T-cell function. Immunol Today. 1996;17: 177–187.
			ITGB2		Moore, Sam W., Daniel Sidler, and Monique G. Zaahl. “The ITGB2 Immunomodulatory Gene (CD18), Enterocolitis, and Hirschsprung’s Disease.” Journal of Pediatric Surgery 43, no. 8 (August 2008): 1439–44. https://doi.org/10.1016/j.jpedsurg.2007.12.057.
			IFI30		Srinivasan, Priya, and Maja Maric. “Signal Transducer and Activator of Transcription 1 Negatively Regulates Constitutive Gamma Interferon-Inducible Lysosomal Thiol Reductase Expression.” Immunology 132, no. 2 (February 2011): 209–16. https://doi.org/10.1111/j.1365-2567.2010.03355.x.
			IL1B		Salvesen, Øyvind, Malin R. Reiten, Peter M. H. Heegaard, Michael A. Tranulis, Arild Espenes, Kerstin Skovgaard, and Cecilie Ersdal. “Activation of Innate Immune Genes in Caprine Blood Leukocytes after Systemic Endotoxin Challenge.” BMC Veterinary Research 12 (October 28, 2016). https://doi.org/10.1186/s12917-016-0870-x.
