# Supplementary material for: Single-cell transcriptomics reveals gene expression dynamics of human fetal kidney development
Source: PLoS Biol. 2019 Feb 21;17(2):e3000152. doi: 10.1371/journal.pbio.3000152 (PMC6400406; doi:10.1371/journal.pbio.3000152)
Supplement: S2 Table — (XLS) [file pbio.3000152.s012.xls]

## Sheet: TS2_stressgenes_map
# mgi symbols were derived from Adams et al 2017 suppl. Table 2. Only the upregulated genes during stress
mgi_symbol	ensembl_gene_id	hsapiens_homolog_ensembl_gene	gene.is.detected
1110038B12Rik	ENSMUSG00000092203		FALSE
2310043M15Rik	ENSMUSG00000097768		FALSE
Acot3	ENSMUSG00000021228; ENSMUSG00000021228	ENSG00000119673; ENSG00000184227	FALSE
Acta1	ENSMUSG00000031972	ENSG00000143632	TRUE
Actg1	ENSMUSG00000062825	ENSG00000184009	TRUE
Adamts1	ENSMUSG00000022893	ENSG00000154734	TRUE
Adamts4	ENSMUSG00000006403	ENSG00000158859	TRUE
Adamtsl1	ENSMUSG00000066113	ENSG00000178031	TRUE
Adm	ENSMUSG00000030790	ENSG00000148926	TRUE
Akap12	ENSMUSG00000038587	ENSG00000131016	TRUE
Amotl2	ENSMUSG00000032531	ENSG00000114019	TRUE
Ankrd1	ENSMUSG00000024803	ENSG00000148677	TRUE
Aoc2	ENSMUSG00000078651	ENSG00000131480	TRUE
Apold1	ENSMUSG00000090698	ENSG00000178878	TRUE
Arc	ENSMUSG00000022602	ENSG00000198576	TRUE
Arid5a	ENSMUSG00000037447	ENSG00000196843	TRUE
Ass1	ENSMUSG00000076441	ENSG00000130707	TRUE
Atf3	ENSMUSG00000026628	ENSG00000162772	TRUE
Atf4	ENSMUSG00000042406	ENSG00000128272	TRUE
Bbc3	ENSMUSG00000002083		FALSE
BC100530	ENSMUSG00000071561	ENSG00000121552	TRUE
Bcl2a1a	ENSMUSG00000102037	ENSG00000140379	TRUE
Bcl2a1b	ENSMUSG00000089929	ENSG00000140379	TRUE
Bcl2a1d	ENSMUSG00000099974	ENSG00000140379	TRUE
Bcl3	ENSMUSG00000053175	ENSG00000069399	TRUE
Bcl6	ENSMUSG00000022508	ENSG00000113916	TRUE
Bhlhe40	ENSMUSG00000030103	ENSG00000134107	TRUE
Birc3	ENSMUSG00000032000	ENSG00000023445	TRUE
Btg2	ENSMUSG00000020423	ENSG00000159388	TRUE
C1qtnf3	ENSMUSG00000058914; ENSMUSG00000058914	ENSG00000082196; ENSG00000273294	FALSE
Casp4	ENSMUSG00000033538		FALSE
Cbx4	ENSMUSG00000039989	ENSG00000141582	TRUE
Ccrl2	ENSMUSG00000043953	ENSG00000121797	TRUE
Cd14	ENSMUSG00000051439	ENSG00000170458	TRUE
Cd83	ENSMUSG00000015396	ENSG00000112149	TRUE
Cdkn1a	ENSMUSG00000023067	ENSG00000124762	TRUE
Cdkn2b	ENSMUSG00000073802	ENSG00000147883	TRUE
Cebpb	ENSMUSG00000056501	ENSG00000172216	TRUE
Cfhr2	ENSMUSG00000033898		FALSE
Cldn4	ENSMUSG00000047501	ENSG00000189143	TRUE
Coq10b	ENSMUSG00000025981	ENSG00000115520	TRUE
Crem	ENSMUSG00000063889	ENSG00000095794	TRUE
Csrnp1	ENSMUSG00000032515	ENSG00000144655	TRUE
Ctgf	ENSMUSG00000019997	ENSG00000118523	TRUE
Cxcl1	ENSMUSG00000029380		FALSE
Cxcl10	ENSMUSG00000034855	ENSG00000169245	TRUE
Cxcl16	ENSMUSG00000018920	ENSG00000161921	TRUE
Cxcl2	ENSMUSG00000058427		FALSE
Cyr61	ENSMUSG00000028195	ENSG00000142871	TRUE
Ddit3	ENSMUSG00000025408; ENSMUSG00000116429	ENSG00000175197	TRUE
Ddit4	ENSMUSG00000020108	ENSG00000168209	TRUE
Dlk1	ENSMUSG00000040856; ENSMUSG00000098411	ENSG00000185559	TRUE
Dnajb4	ENSMUSG00000028035	ENSG00000162616	TRUE
Dnajb9	ENSMUSG00000014905	ENSG00000128590	TRUE
Dpep1	ENSMUSG00000019278	ENSG00000015413	TRUE
Dusp1	ENSMUSG00000024190	ENSG00000120129	TRUE
Dusp10	ENSMUSG00000039384	ENSG00000143507	TRUE
Dusp14	ENSMUSG00000018648	ENSG00000276023	TRUE
Dusp2	ENSMUSG00000027368	ENSG00000158050	TRUE
Dusp5	ENSMUSG00000034765	ENSG00000138166	TRUE
Dusp8	ENSMUSG00000037887	ENSG00000184545	TRUE
Edn1	ENSMUSG00000021367	ENSG00000078401	TRUE
Egr1	ENSMUSG00000038418	ENSG00000120738	TRUE
Egr2	ENSMUSG00000037868; ENSMUSG00000116458	ENSG00000122877	TRUE
Ehhadh	ENSMUSG00000022853	ENSG00000113790	TRUE
Elf3	ENSMUSG00000003051	ENSG00000163435	TRUE
Elmsan1	ENSMUSG00000042507	ENSG00000156030	TRUE
Enkur	ENSMUSG00000026679	ENSG00000151023	TRUE
Epha2	ENSMUSG00000006445	ENSG00000142627	TRUE
Erf	ENSMUSG00000040857	ENSG00000105722	TRUE
Errfi1	ENSMUSG00000028967	ENSG00000116285	TRUE
F3	ENSMUSG00000028128	ENSG00000117525	TRUE
Fbxo32	ENSMUSG00000022358; ENSMUSG00000116076	ENSG00000156804	TRUE
Fos	ENSMUSG00000021250	ENSG00000170345	TRUE
Fosb	ENSMUSG00000003545	ENSG00000125740	TRUE
Fosl2	ENSMUSG00000029135	ENSG00000075426	TRUE
Foxj1	ENSMUSG00000034227	ENSG00000129654	TRUE
Frat2	ENSMUSG00000047604	ENSG00000181274	TRUE
Frem1	ENSMUSG00000059049	ENSG00000164946	TRUE
Gadd45a	ENSMUSG00000036390	ENSG00000116717	TRUE
Gadd45b	ENSMUSG00000015312	ENSG00000099860	TRUE
Gadd45g	ENSMUSG00000021453	ENSG00000130222	TRUE
Gch1	ENSMUSG00000037580	ENSG00000131979	TRUE
Gdf15	ENSMUSG00000038508	ENSG00000130513	TRUE
Gem	ENSMUSG00000028214	ENSG00000164949	TRUE
Gla	ENSMUSG00000031266	ENSG00000102393	TRUE
Gm10923	ENSMUSG00000078289		FALSE
Gm11983	ENSMUSG00000099102		FALSE
Gm12840	ENSMUSG00000086320		FALSE
Gm15050	ENSMUSG00000087626		FALSE
Gm15832	ENSMUSG00000085894		FALSE
Gm16490	ENSMUSG00000091842		FALSE
Gm17087	ENSMUSG00000099104	ENSG00000075624	TRUE
Gm17501	ENSMUSG00000097183		FALSE
Gm22582	ENSMUSG00000076238		FALSE
Gm23061	ENSMUSG00000076303		FALSE
Gm23935	ENSMUSG00000076258		FALSE
Gm24270	ENSMUSG00000076281		FALSE
Gm24276	ENSMUSG00000076135		FALSE
Gm25593	ENSMUSG00000076227		FALSE
Gm26532	ENSMUSG00000097296		FALSE
Gm26649	ENSMUSG00000097272		FALSE
Gm26669	ENSMUSG00000097417		FALSE
Gm3839	ENSMUSG00000097148	ENSG00000111640	TRUE
Gm4775	ENSMUSG00000090538		FALSE
Gm4825	ENSMUSG00000063548		FALSE
Gm5069	ENSMUSG00000055676		FALSE
Gm5244	ENSMUSG00000091014		FALSE
Gm5277	ENSMUSG00000091361		FALSE
Gm5424	ENSMUSG00000046687		FALSE
Gm7293	ENSMUSG00000111162		FALSE
Gprc5a	ENSMUSG00000046733	ENSG00000013588	TRUE
Gpx3	ENSMUSG00000018339	ENSG00000211445	TRUE
Grrp1	ENSMUSG00000050105	ENSG00000197245	TRUE
Hbegf	ENSMUSG00000024486	ENSG00000113070	TRUE
Hc	ENSMUSG00000026874	ENSG00000106804	TRUE
Hist1h3g	ENSMUSG00000099517	ENSG00000275379	TRUE
Hmox1	ENSMUSG00000005413	ENSG00000100292	TRUE
Hoxc6	ENSMUSG00000001661	ENSG00000197757	TRUE
Hspa1a	ENSMUSG00000091971; ENSMUSG00000091971	ENSG00000204388; ENSG00000204389	FALSE
Hspa1b	ENSMUSG00000090877; ENSMUSG00000090877	ENSG00000204388; ENSG00000204389	FALSE
Hspb1	ENSMUSG00000004951	ENSG00000106211	TRUE
Hspb8	ENSMUSG00000041548	ENSG00000152137	TRUE
Icam1	ENSMUSG00000037405	ENSG00000090339	TRUE
Ier2	ENSMUSG00000053560	ENSG00000160888	TRUE
Ier3	ENSMUSG00000003541	ENSG00000137331	TRUE
Ifitm1	ENSMUSG00000025491; ENSMUSG00000025491; ENSMUSG00000025491	ENSG00000142089; ENSG00000185201; ENSG00000185885	FALSE
Ifitm3	ENSMUSG00000025492; ENSMUSG00000025492; ENSMUSG00000025492	ENSG00000142089; ENSG00000185201; ENSG00000185885	FALSE
Ifrd1	ENSMUSG00000001627	ENSG00000006652	TRUE
Iigp1	ENSMUSG00000054072		FALSE
Ikzf4	ENSMUSG00000002578	ENSG00000123411	TRUE
Il1b	ENSMUSG00000027398	ENSG00000125538	TRUE
Irak2	ENSMUSG00000060477	ENSG00000134070	TRUE
Irf1	ENSMUSG00000018899	ENSG00000125347	TRUE
Irs2	ENSMUSG00000038894	ENSG00000185950	TRUE
Isg15	ENSMUSG00000035692	ENSG00000187608	TRUE
Itpkc	ENSMUSG00000003752	ENSG00000086544	TRUE
Jun	ENSMUSG00000052684	ENSG00000177606	TRUE
Junb	ENSMUSG00000052837	ENSG00000171223	TRUE
Jund	ENSMUSG00000071076; ENSMUSG00000110974	ENSG00000130522	TRUE
Kdm6b	ENSMUSG00000018476	ENSG00000132510	TRUE
Klf11	ENSMUSG00000020653	ENSG00000172059	TRUE
Klf16	ENSMUSG00000035397	ENSG00000129911	TRUE
Klf2	ENSMUSG00000055148	ENSG00000127528	TRUE
Klf4	ENSMUSG00000003032	ENSG00000136826	TRUE
Klf5	ENSMUSG00000005148	ENSG00000102554	TRUE
Klf6	ENSMUSG00000000078	ENSG00000067082	TRUE
Klk1b5	ENSMUSG00000066512	ENSG00000167748	TRUE
Krt18	ENSMUSG00000023043	ENSG00000111057	TRUE
Krt8	ENSMUSG00000049382	ENSG00000170421	TRUE
Lmna	ENSMUSG00000028063	ENSG00000160789	TRUE
Lsamp	ENSMUSG00000061080	ENSG00000185565	TRUE
Lum	ENSMUSG00000036446	ENSG00000139329	TRUE
Maff	ENSMUSG00000042622	ENSG00000185022	TRUE
Mafk	ENSMUSG00000018143	ENSG00000198517	TRUE
Map3k14	ENSMUSG00000020941	ENSG00000006062	TRUE
Map3k8	ENSMUSG00000024235	ENSG00000107968	TRUE
Miox	ENSMUSG00000022613	ENSG00000100253	TRUE
Mlf1	ENSMUSG00000048416	ENSG00000178053	TRUE
mt-Ty	ENSMUSG00000064350		FALSE
Mxd1	ENSMUSG00000001156	ENSG00000059728	TRUE
Nefm	ENSMUSG00000022054		FALSE
Nfil3	ENSMUSG00000056749	ENSG00000165030	TRUE
Nfkb2	ENSMUSG00000025225	ENSG00000077150	TRUE
Nfkbia	ENSMUSG00000021025	ENSG00000100906	TRUE
Nfkbiz	ENSMUSG00000035356	ENSG00000144802	TRUE
Nr1d1	ENSMUSG00000020889	ENSG00000126368	TRUE
Nr4a1	ENSMUSG00000023034	ENSG00000123358	TRUE
Nr4a2	ENSMUSG00000026826	ENSG00000153234	TRUE
Nr4a3	ENSMUSG00000028341	ENSG00000119508	TRUE
Nupr1	ENSMUSG00000030717	ENSG00000176046	TRUE
Pah	ENSMUSG00000020051	ENSG00000171759	TRUE
Pdk4	ENSMUSG00000019577	ENSG00000004799	TRUE
Per1	ENSMUSG00000020893	ENSG00000179094	TRUE
Per2	ENSMUSG00000055866	ENSG00000132326	TRUE
Pfkfb3	ENSMUSG00000026773	ENSG00000170525	TRUE
Phf13	ENSMUSG00000047777	ENSG00000116273	TRUE
Phlda2	ENSMUSG00000010760		FALSE
Pim1	ENSMUSG00000024014	ENSG00000137193	TRUE
Pim3	ENSMUSG00000035828	ENSG00000198355	TRUE
Plaur	ENSMUSG00000046223	ENSG00000011422	TRUE
Plk3	ENSMUSG00000028680	ENSG00000173846	TRUE
Pmaip1	ENSMUSG00000024521	ENSG00000141682	TRUE
Ppp1r10	ENSMUSG00000039220	ENSG00000204569	TRUE
Ppp1r15a	ENSMUSG00000040435	ENSG00000087074	TRUE
Pqlc1	ENSMUSG00000034006	ENSG00000122490	TRUE
Procr	ENSMUSG00000027611	ENSG00000101000	TRUE
Proser2	ENSMUSG00000045319	ENSG00000148426	TRUE
Prr7	ENSMUSG00000034686	ENSG00000131188	TRUE
Ptgs2	ENSMUSG00000032487	ENSG00000073756	TRUE
Pvr	ENSMUSG00000040511	ENSG00000073008	TRUE
Rasd1	ENSMUSG00000049892	ENSG00000108551	TRUE
Rassf1	ENSMUSG00000010067	ENSG00000068028	TRUE
Rcan1	ENSMUSG00000022951	ENSG00000159200	TRUE
Rel	ENSMUSG00000020275	ENSG00000162924	TRUE
Relb	ENSMUSG00000002983	ENSG00000104856	TRUE
Rem2	ENSMUSG00000022176	ENSG00000139890	TRUE
Rerg	ENSMUSG00000030222	ENSG00000134533	TRUE
Rgs16	ENSMUSG00000026475	ENSG00000143333	TRUE
Rhob	ENSMUSG00000054364	ENSG00000143878	TRUE
Rian	ENSMUSG00000097451; ENSMUSG00000107391		FALSE
Rn7sk	ENSMUSG00000065037	ENSG00000252963	FALSE
Rnd1	ENSMUSG00000054855	ENSG00000172602	TRUE
Rnd3	ENSMUSG00000017144	ENSG00000115963	TRUE
Rnf122	ENSMUSG00000039328	ENSG00000133874	TRUE
Rpl7a-ps8	ENSMUSG00000070778		FALSE
Rpl9-ps1	ENSMUSG00000081906	ENSG00000163682	TRUE
Rrad	ENSMUSG00000031880	ENSG00000166592	TRUE
Samsn1	ENSMUSG00000022876	ENSG00000155307	TRUE
Sat1	ENSMUSG00000025283	ENSG00000130066	TRUE
Serpina1a	ENSMUSG00000066366	ENSG00000197249	TRUE
Serpina6	ENSMUSG00000060807	ENSG00000170099	TRUE
Serpine1	ENSMUSG00000037411	ENSG00000106366	TRUE
Sertad1	ENSMUSG00000008384	ENSG00000197019	TRUE
Sfn	ENSMUSG00000047281	ENSG00000175793	TRUE
Sik1	ENSMUSG00000024042; ENSMUSG00000024042	ENSG00000142178; ENSG00000275993	FALSE
Slc13a1	ENSMUSG00000029700	ENSG00000081800	TRUE
Slc14a1	ENSMUSG00000059336; ENSMUSG00000116373	ENSG00000141469	TRUE
Slc25a25	ENSMUSG00000026819	ENSG00000148339	TRUE
Slc38a2	ENSMUSG00000022462	ENSG00000134294	TRUE
Slc43a1	ENSMUSG00000027075	ENSG00000149150	TRUE
Slc51b	ENSMUSG00000053862	ENSG00000186198	TRUE
Slc5a12	ENSMUSG00000041644	ENSG00000148942	TRUE
Snai1	ENSMUSG00000042821	ENSG00000124216	TRUE
Snord13	ENSMUSG00000088252	ENSG00000238761	FALSE
Snord49b	ENSMUSG00000064437		FALSE
Socs3	ENSMUSG00000053113	ENSG00000184557	TRUE
Spp2	ENSMUSG00000026295	ENSG00000072080	FALSE
Sprr1a	ENSMUSG00000050359		FALSE
Sprr2f	ENSMUSG00000050635		FALSE
Srf	ENSMUSG00000015605	ENSG00000112658	TRUE
Srgn	ENSMUSG00000020077	ENSG00000122862	TRUE
Stat3	ENSMUSG00000004040	ENSG00000168610	TRUE
Stfa1	ENSMUSG00000071562	ENSG00000121552	TRUE
Tacstd2	ENSMUSG00000051397	ENSG00000184292	TRUE
Tagln2	ENSMUSG00000026547	ENSG00000158710	TRUE
Tgif1	ENSMUSG00000047407	ENSG00000177426	TRUE
Tifa	ENSMUSG00000046688	ENSG00000145365	TRUE
Tiparp	ENSMUSG00000034640	ENSG00000163659	TRUE
Tmem171	ENSMUSG00000052485	ENSG00000157111	TRUE
Tmem252	ENSMUSG00000048572	ENSG00000181778	TRUE
Tnfaip3	ENSMUSG00000019850	ENSG00000118503	TRUE
Tnfrsf12a	ENSMUSG00000023905	ENSG00000006327	TRUE
Tnfsf9	ENSMUSG00000035678	ENSG00000125657	TRUE
Tob2	ENSMUSG00000048546	ENSG00000183864	TRUE
Tppp3	ENSMUSG00000014846	ENSG00000159713	TRUE
Trf	ENSMUSG00000032554	ENSG00000091513	TRUE
Trib1	ENSMUSG00000032501	ENSG00000173334	TRUE
Tuft1	ENSMUSG00000005968	ENSG00000143367	TRUE
Ubald1	ENSMUSG00000039568	ENSG00000153443	TRUE
Ubc	ENSMUSG00000008348	ENSG00000150991	TRUE
Vmp1	ENSMUSG00000018171	ENSG00000062716	TRUE
Wee1	ENSMUSG00000031016	ENSG00000166483	TRUE
Zfp36	ENSMUSG00000044786	ENSG00000128016	TRUE
Zfp36l1	ENSMUSG00000021127	ENSG00000185650	TRUE
