# Supplementary material for: Single-cell transcriptomics reveals gene expression dynamics of human fetal kidney development
Source: PLoS Biol. 2019 Feb 21;17(2):e3000152. doi: 10.1371/journal.pbio.3000152 (PMC6400406; doi:10.1371/journal.pbio.3000152)
Supplement: S3 Table — (XLS) [file pbio.3000152.s013.xls]

## Sheet: Marker_set_candidates
# Marker gene candidates, AUROC > 0.8, mean expression in cluster of interest > 1.5, fraction of cells that express the gene in coi > 0.8,
# fraction of cells outside coi with significant expression < 0.25 ("significant" is when expression is higher than the 25th percentile of expression in coi)
HUGO	ensembl_gene_id	cluster.of.interest	AUROC	mean.expr.in.coi	fraction.non.zero.in.coi	fraction.non.zero.outside.coi	fraction.significant.expression.outside.coi
SAMD11	ENSG00000187634	Pod	0.940109	3.02541	0.986047	0.709981	0.0196047
NOC2L	ENSG00000188976	Pod	0.853527	2.19494	0.969767	0.919637	0.212897
HES4	ENSG00000188290	PTA	0.871042	4.318	1	0.893537	0.173856
ISG15	ENSG00000187608	End	0.971684	2.53725	1	0.521398	0.0313529
AGRN	ENSG00000188157	Pod	0.930274	2.38068	0.969767	0.651815	0.0581659
SDF4	ENSG00000078808	Pod	0.921303	2.4615	0.988372	0.914452	0.0562216
FAM132A	ENSG00000184163	SSBpr	0.867367	1.90902	0.99061	0.474566	0.219283
MXRA8	ENSG00000162576	Pod	0.99704	5.55485	1	0.851264	0.0014582
VWA1	ENSG00000179403	Pod	0.96001	2.76357	0.993023	0.541964	0.044232
RP11-345P4.9	ENSG00000272106	Pod	0.812975	1.88668	0.872093	0.70755	0.216137
MMP23B	ENSG00000189409	NPCa	0.94328	3.56242	1	0.800329	0.0754934
TNFRSF14	ENSG00000157873	End	0.878512	1.54659	0.838565	0.164446	0.0885719
SMIM1	ENSG00000235169	ErPrT	0.979458	2.16943	1	0.31258	0.0228289
RPL22	ENSG00000116251	Prolif	0.950367	6.87105	1	1	0.0856222
ACOT7	ENSG00000097021	PTA	0.823542	1.61516	0.936819	0.447501	0.227088
PARK7	ENSG00000116288	Pod	0.933599	4.06608	1	1	0.0636747
ERRFI1	ENSG00000116285	UBCD	0.970122	2.26246	1	0.508194	0.0246619
ENO1	ENSG00000074800	Prolif	0.945957	3.97454	1	0.998312	0.0761086
SLC25A33	ENSG00000171612	UBCD	0.850987	1.96173	0.996845	0.775656	0.173588
CTNNBIP1	ENSG00000178585	Pod	0.844274	2.03923	0.944186	0.818535	0.224401
RBP7	ENSG00000162444	ICb	0.929615	1.9198	0.946824	0.290295	0.0578903
MAD2L2	ENSG00000116670	PTA	0.826137	1.98504	0.976035	0.841771	0.24125
AGTRAP	ENSG00000177674	ErPrT	0.888974	2.04088	1	0.753352	0.13841
TNFRSF1B	ENSG00000028137	Leu	0.957216	1.66318	0.923077	0.0322778	0.00260058
DHRS3	ENSG00000162496	End	0.856754	1.85522	0.919283	0.516539	0.157705
PDPN	ENSG00000162493	Pod	0.945173	2.1342	0.948837	0.317239	0.0469864
KAZN	ENSG00000189337	RVCSBb	0.816253	1.79714	0.926282	0.627981	0.236884
TMEM51	ENSG00000171729	UBCD	0.928572	1.70299	0.996845	0.39459	0.0887828
EFHD2	ENSG00000142634	Leu	0.993361	1.98043	1	0.348631	0.00458926
AGMAT	ENSG00000116771	ErPrT	0.956074	1.62239	0.934911	0.0787037	0.0172414
FBLIM1	ENSG00000162458	ICb	0.915189	2.12159	0.980798	0.685401	0.0990717
CLCNKA	ENSG00000186510	DTLH	0.950508	1.51732	0.910448	0.0293803	0.00948738
CLCNKB	ENSG00000184908	DTLH	0.965102	1.6035	0.940299	0.0307575	0.00795715
EPHA2	ENSG00000142627	UBCD	0.944332	1.74893	0.987382	0.349562	0.0630072
NECAP2	ENSG00000157191	Pod	0.814426	2.13592	0.948837	0.936001	0.235742
MFAP2	ENSG00000117122	ICb	0.85658	2.68667	1	0.938228	0.222616
CAPZB	ENSG00000077549	Pod	0.880505	2.96048	0.997674	0.994491	0.14906
NBL1	ENSG00000158747	NPCa	0.931118	2.14309	0.990421	0.690132	0.0786184
DDOST	ENSG00000244038	SSBpod	0.875825	2.53032	1	0.973365	0.168952
HP1BP3	ENSG00000127483	Pod	0.851601	2.63292	1	0.986714	0.202203
ECE1	ENSG00000117298	End	0.952761	1.77742	0.964126	0.326383	0.0399749
HSPG2	ENSG00000142798	End	0.999938	3.30547	1	0.460887	0
LUZP1	ENSG00000169641	End	0.959559	2.78568	1	0.923342	0.0279041
TCEA3	ENSG00000204219	ErPrT	0.992371	1.98846	1	0.230683	0.00383142
ID3	ENSG00000117318	Pod	0.861097	7.75816	1	0.997894	0.213383
RPL11	ENSG00000142676	Leu	0.828771	10.2098	1	1	0.241548
GALE	ENSG00000117308	ErPrT	0.826388	1.67221	0.955621	0.584451	0.240421
HMGCL	ENSG00000117305	ErPrT	0.835366	1.80629	0.976331	0.73196	0.191092
PNRC2	ENSG00000189266	UBCD	0.847368	2.42593	1	0.984726	0.198091
SRSF10	ENSG00000188529	Pod	0.892407	3.53114	1	0.998056	0.157647
RUNX3	ENSG00000020633	Leu	0.967186	1.60103	0.938462	0.0128499	0.000611901
SYF2	ENSG00000117614	Pod	0.888843	3.27586	1	0.999676	0.141283
RSRP1	ENSG00000117616	Pod	0.837467	3.28177	1	0.987362	0.216461
TMEM50A	ENSG00000183726	Pod	0.909398	2.90306	1	0.98396	0.108717
SEPN1	ENSG00000162430	End	0.893705	1.652	0.946188	0.381565	0.135288
STMN1	ENSG00000117632	NPCd	0.933146	8.33205	1	1	0.110566
FAM110D	ENSG00000197245	End	0.933671	1.6169	0.910314	0.120082	0.0348017
ZNF593	ENSG00000142684	UBCD	0.920498	2.16359	1	0.829912	0.103262
SH3BGRL3	ENSG00000142669	Leu	0.991127	4.15092	1	0.993269	0.0156035
CD52	ENSG00000169442	Leu	0.958901	1.69546	0.938462	0.0573658	0.018816
HMGN2	ENSG00000198830	IPC	0.920249	6.91929	1	1	0.149416
TMEM222	ENSG00000186501	Pod	0.820437	1.91647	0.893023	0.784025	0.246436
SYTL1	ENSG00000142765	Pod	0.952751	2.12938	0.962791	0.284187	0.0421257
WASF2	ENSG00000158195	Pod	0.942855	3.42672	1	0.995787	0.0474725
THEMIS2	ENSG00000130775	Leu	0.972104	1.62565	0.984615	0.100199	0.0163684
ATPIF1	ENSG00000130770	ErPrT	0.966427	4.61007	1	0.999521	0.0541188
SESN2	ENSG00000130766	Pod	0.859223	1.81467	0.867442	0.500162	0.110499
PHACTR4	ENSG00000204138	Pod	0.95636	2.79386	0.990698	0.797797	0.0095593
LAPTM5	ENSG00000162511	Leu	0.999645	2.76016	1	0.0393147	0.000305951
FABP3	ENSG00000121769	DTLH	0.900804	1.56628	0.865672	0.115379	0.0657995
SERINC2	ENSG00000168528	DTLH	0.934365	1.8729	1	0.5215	0.115226
TINAGL1	ENSG00000142910	Mes	0.999065	3.30148	1	0.339528	0.000152323
PEF1	ENSG00000162517	Pod	0.838285	2.25841	0.962791	0.92871	0.229261
PTP4A2	ENSG00000184007	UBCD	0.9298	3.04506	1	0.995227	0.0927605
KPNA6	ENSG00000025800	Pod	0.855709	1.98181	0.951163	0.782404	0.203014
CCDC28B	ENSG00000160050	Pod	0.885874	2.19171	0.94186	0.78208	0.109203
FAM167B	ENSG00000183615	End	0.999946	2.68765	1	0.0377802	0
MARCKSL1	ENSG00000175130	NPCa	0.897585	5.85133	1	1	0.154605
BSDC1	ENSG00000160058	Pod	0.8467	2.20695	0.932558	0.88383	0.164452
GJA4	ENSG00000187513	Mes	0.927945	1.92876	0.864865	0.0316832	0.0033511
PSMB2	ENSG00000126067	Pod	0.84554	2.74062	0.995349	0.986714	0.231205
CLSPN	ENSG00000092853	IPC	0.932114	2.29341	1	0.353152	0.10786
ADPRHL2	ENSG00000116863	Pod	0.831659	1.93704	0.913953	0.767822	0.221484
EVA1B	ENSG00000142694	Pod	0.907459	2.73305	0.993023	0.846727	0.138367
CSF3R	ENSG00000119535	Leu	0.954127	1.5384	0.923077	0.0321248	0.0108613
ZC3H12A	ENSG00000163874	UBCD	0.935361	1.77829	0.984227	0.322355	0.0723946
DNALI1	ENSG00000163879	SSBpr	0.847916	1.71674	0.981221	0.612615	0.189858
RSPO1	ENSG00000169218	NPCa	0.852398	1.69019	0.818008	0.213322	0.108059
CDCA8	ENSG00000134690	IPC	0.891603	1.86374	0.887006	0.211829	0.0759533
C1orf122	ENSG00000197982	Pod	0.863321	2.56361	0.988372	0.961439	0.156837
FHL3	ENSG00000183386	Mes	0.870188	1.78216	0.972973	0.489109	0.207768
AKIRIN1	ENSG00000174574	SSBm/d	0.823818	2.44687	1	0.94559	0.218416
NDUFS5	ENSG00000168653	Prolif	0.855599	3.87479	1	1	0.236152
PPIE	ENSG00000084072	Prolif	0.836173	1.92775	1	0.869725	0.224336
CAP1	ENSG00000131236	Pod	0.847682	2.54222	0.988372	0.977965	0.210305
ZMPSTE24	ENSG00000084073	SSBpod	0.853153	1.73622	0.953307	0.611978	0.170843
COL9A2	ENSG00000049089	NPCa	0.855008	1.87452	0.911877	0.490625	0.172368
SMAP2	ENSG00000084070	Leu	0.955941	1.65312	1	0.315435	0.0536944
CITED4	ENSG00000179862	CnT	0.888869	1.76068	0.9875	0.534039	0.16682
PPCS	ENSG00000127125	Pod	0.861393	2.23435	0.948837	0.896144	0.154731
PPIH	ENSG00000171960	PTA	0.815714	1.85932	0.962963	0.818981	0.237506
YBX1	ENSG00000065978	PTA	0.900199	5.65023	1	1	0.116067
CLDN19	ENSG00000164007	DTLH	0.958129	1.82584	0.985075	0.194185	0.0524866
C1orf210	ENSG00000253313	SSBpr	0.952961	1.70466	0.99061	0.204883	0.0665206
TIE1	ENSG00000066056	End	0.999977	2.30002	1	0.0310393	0
CDC20	ENSG00000117399	NPCd	0.955409	2.47543	0.996429	0.287567	0.0556786
ELOVL1	ENSG00000066322	Pod	0.802263	1.77601	0.827907	0.611471	0.213707
PTPRF	ENSG00000142949	DTLH	0.827736	2.09036	1	0.766947	0.212242
ATP6V0B	ENSG00000117410	Pod	0.986467	4.28668	1	0.988334	0.0121517
CCDC24	ENSG00000159214	DTLH	0.868563	1.52868	0.970149	0.358378	0.168936
DMAP1	ENSG00000178028	Pod	0.855023	2.02958	0.934884	0.82129	0.181951
ERI3	ENSG00000117419	Pod	0.849051	2.27043	0.94186	0.896954	0.145334
RNF220	ENSG00000187147	Pod	0.906974	2.16821	0.918605	0.520091	0.0549255
KIF2C	ENSG00000142945	IPC	0.923499	1.75313	0.954802	0.18179	0.0983658
RPS8	ENSG00000142937	ICb	0.948427	11.6078	1	1	0.0712236
EIF2B3	ENSG00000070785	Pod	0.834148	1.74755	0.872093	0.600778	0.160402
AKR1A1	ENSG00000117448	ErPrT	0.961871	3.20912	1	0.987229	0.039272
NASP	ENSG00000132780	PTA	0.852909	3.33893	1	0.990721	0.202344
TSPAN1	ENSG00000117472	UBCD	0.99213	2.27261	1	0.147494	0.0112967
UQCRH	ENSG00000173660	DTLH	0.974872	5.49958	1	1	0.0105585
EFCAB14	ENSG00000159658	UBCD	0.844969	1.69277	0.993691	0.611297	0.193954
ELAVL4	ENSG00000162374	NPCa	0.927796	1.97392	0.948276	0.227961	0.0792763
CDKN2C	ENSG00000123080	IPC	0.910961	1.79954	0.858757	0.0879377	0.0440467
RNF11	ENSG00000123091	Pod	0.856344	2.19735	0.965116	0.860499	0.198801
ECHDC2	ENSG00000121310	Pod	0.90408	2.37578	0.995349	0.893065	0.108717
SCP2	ENSG00000116171	Pod	0.870188	2.60261	1	0.964517	0.200259
TMEM59	ENSG00000116209	Pod	0.973066	4.3423	1	1	0.0348347
DHCR24	ENSG00000116133	DTLH	0.899403	1.60854	0.985075	0.402907	0.144147
PLPP3	ENSG00000162407	End	0.982717	3.27191	1	0.728327	0.0217902
PRKAA2	ENSG00000162409	DTLH	0.907227	1.81933	0.985075	0.434124	0.139556
TACSTD2	ENSG00000184292	UBCD	0.997789	3.45714	1	0.233572	0.00286396
JUN	ENSG00000177606	Pod	0.927494	11.2052	1	0.99838	0.0460143
HOOK1	ENSG00000134709	SSBpr	0.873837	1.78579	0.985915	0.477853	0.160745
NFIA	ENSG00000162599	ICb	0.91503	2.09779	0.973412	0.413165	0.0995781
TM2D1	ENSG00000162604	Pod	0.929644	2.46504	0.986047	0.919799	0.0617304
INADL	ENSG00000132849	UBCD	0.868597	1.62369	0.984227	0.398568	0.184885
L1TD1	ENSG00000240563	CnT	0.902201	1.53639	0.8875	0.159	0.0823367
USP1	ENSG00000162607	IPC	0.92902	2.49687	1	0.834241	0.0757977
CACHD1	ENSG00000158966	Mes	0.826541	1.5759	0.918919	0.540899	0.187966
JAK1	ENSG00000162434	End	0.825704	2.06172	0.959641	0.834927	0.22919
AK4	ENSG00000162433	ErPrT	0.989408	2.15344	1	0.297254	0.00446999
LEPROT	ENSG00000213625	Pod	0.988418	4.29963	1	0.980395	0.00453662
PDE4B	ENSG00000184588	Leu	0.972856	1.80396	0.984615	0.119627	0.0218755
GADD45A	ENSG00000116717	Pod	0.998736	7.74285	1	0.953014	0
WLS	ENSG00000116729	ICb	0.891768	1.9352	0.930576	0.54346	0.0987342
DEPDC1	ENSG00000024526	IPC	0.882877	1.82699	0.864407	0.176031	0.108638
PTGER3	ENSG00000050628	DTLH	0.986934	2.19977	0.985075	0.143688	0.00168324
CRYZ	ENSG00000116791	ErPrT	0.859513	1.87639	0.985207	0.621169	0.2053
ST6GALNAC3	ENSG00000184005	Pod	0.996346	3.13627	1	0.408782	0.000972132
NEXN	ENSG00000162614	ICb	0.87637	1.7718	0.862629	0.228861	0.104135
DNAJB4	ENSG00000162616	Pod	0.867554	2.695	0.97907	0.831173	0.181951
GIPC2	ENSG00000137960	ErPrT	0.95667	1.6089	0.931953	0.067848	0.0167625
ADGRL4	ENSG00000162618	End	0.984407	2.01258	0.973094	0.0344882	0.00125412
RP5-887A10.1	ENSG00000234184	ErPrT	0.998384	4.01011	1	0.207535	0.00159642
GNG5	ENSG00000174021	Pod	0.902828	3.60836	1	0.999514	0.0989955
CTBS	ENSG00000117151	Mes	0.871217	1.65898	0.891892	0.400305	0.15476
C1orf52	ENSG00000162642	Mes	0.82522	2.12044	1	0.931607	0.203656
DDAH1	ENSG00000153904	DTLH	0.964677	1.92569	1	0.422953	0.027697
RP4-621F18.2	ENSG00000282057	Mes	0.859896	1.52278	0.810811	0.140594	0.0738766
SH3GLB1	ENSG00000097033	Pod	0.820933	2.17411	0.918605	0.89744	0.242871
42248	ENSG00000183291	Pod	0.906104	3.22947	1	0.997732	0.0926766
LMO4	ENSG00000143013	ICb	0.937375	3.3162	1	0.974852	0.058903
GTF2B	ENSG00000137947	Leu	0.879837	2.06203	1	0.875019	0.180205
TGFBR3	ENSG00000069702	Pod	0.995703	3.39572	1	0.418017	0
RPL5	ENSG00000122406	NPCa	0.876537	10.7457	1	1	0.189145
MTF2	ENSG00000143033	Mes	0.820444	2.25935	1	0.959177	0.246154
TMED5	ENSG00000117500	UBCD	0.941176	1.84566	0.996845	0.490851	0.0789181
ARHGAP29	ENSG00000137962	End	0.961723	3.20806	1	0.699012	0.0553378
F3	ENSG00000117525	Pod	0.927484	2.52236	0.92093	0.35175	0.0392093
SLC44A3	ENSG00000143036	ErPrT	0.930574	1.77761	0.991124	0.27219	0.107759
VCAM1	ENSG00000162692	IPC	0.823576	1.51064	0.847458	0.236732	0.191751
EXTL2	ENSG00000162694	ICb	0.93833	2.53435	0.995569	0.867511	0.0624473
OLFM3	ENSG00000118733	SSBpod	0.988321	4.64053	1	0.368164	0.0181245
PRMT6	ENSG00000198890	Pod	0.915837	2.06199	0.918605	0.508749	0.0492547
NTNG1	ENSG00000162631	Pod	0.914109	2.4348	0.839535	0.0546014	0.0029164
VAV3	ENSG00000134215	DTLH	0.92221	1.77451	0.925373	0.239174	0.0636572
PRPF38B	ENSG00000134186	Mes	0.840835	2.90365	1	0.995583	0.230008
GPSM2	ENSG00000121957	IPC	0.837715	1.54973	0.853107	0.257743	0.205914
PSRC1	ENSG00000134222	IPC	0.893524	1.92658	0.949153	0.316887	0.137899
PSMA5	ENSG00000143106	Pod	0.887518	2.4694	0.993023	0.956416	0.132696
GSTM5	ENSG00000134201	ICb	0.895018	1.90009	0.939439	0.361013	0.125738
GSTM3	ENSG00000134202	UBCD	0.996932	3.7425	1	0.858711	0.00445505
AHCYL1	ENSG00000168710	Pod	0.81296	2.19313	0.946512	0.921905	0.241737
SLC16A4	ENSG00000168679	ErPrT	0.988132	2.06709	0.997041	0.276181	0.00303321
LAMTOR5	ENSG00000134248	ErPrT	0.979326	4.32433	1	0.999042	0.028576
CD53	ENSG00000143119	Leu	0.999986	2.04539	1	0.0114732	0
DRAM2	ENSG00000156171	Leu	0.867818	1.88569	1	0.810922	0.185712
PIFO	ENSG00000173947	SSBpr	0.951051	1.72046	0.985915	0.192362	0.0633902
C1orf162	ENSG00000143110	Leu	0.997155	2.17758	1	0.0275356	0
RHOC	ENSG00000155366	End	0.998236	3.93776	1	0.949992	0.000470293
SLC16A1	ENSG00000155380	SSBpod	0.953038	2.62462	1	0.788495	0.0567376
OLFML3	ENSG00000116774	ICb	0.975581	3.55322	1	0.32827	0.0339241
TSPAN2	ENSG00000134198	Pod	0.900132	2.02492	0.909302	0.406837	0.0764744
NGF	ENSG00000134259	Mes	0.995694	1.84868	1	0.0540746	0.00472201
ATP1A1	ENSG00000163399	DTLH	0.978026	3.75187	1	0.891354	0.0185157
MAN1A2	ENSG00000198162	Pod	0.877653	2.31426	0.986047	0.890959	0.14825
HAO2	ENSG00000116882	ErPrT	0.999278	2.3184	1	0.0300128	0
PHGDH	ENSG00000092621	PTA	0.891428	2.64799	0.995643	0.866515	0.135276
HMGCS2	ENSG00000134240	UBCD	0.995	2.64431	1	0.0736675	0.0052506
NOTCH2	ENSG00000134250	SSBpod	0.845584	2.21728	0.996109	0.842553	0.220016
SRGAP2C	ENSG00000171943	Pod	0.94288	2.17312	0.94186	0.415911	0.0262476
PDZK1	ENSG00000174827	ErPrT	0.990491	2.59077	1	0.187261	0.0135696
TXNIP	ENSG00000265972	Pod	0.886854	3.626	0.995349	0.984446	0.14987
PDE4DIP	ENSG00000178104	Pod	0.985503	2.52844	0.993023	0.412346	0.0110175
CH17-189H20.1	ENSG00000274265	Pod	0.866559	1.94403	0.876744	0.571938	0.0918665
NBPF19	ENSG00000271383	Mes	0.841393	1.50749	0.810811	0.283625	0.0942879
HIST2H2BE	ENSG00000184678	Pod	0.917425	2.45295	0.974419	0.755185	0.0711277
BOLA1	ENSG00000178096	Pod	0.828776	1.83697	0.883721	0.694264	0.202203
ANP32E	ENSG00000143401	NPCd	0.929922	2.70191	1	0.858273	0.0893705
APH1A	ENSG00000117362	Pod	0.885398	2.48122	0.990698	0.973914	0.138043
C1orf54	ENSG00000118292	End	0.834405	1.75412	0.914798	0.493965	0.227465
ECM1	ENSG00000143369	ICb	0.861143	1.75005	0.855244	0.215527	0.138228
MCL1	ENSG00000143384	UBCD	0.878618	2.93352	1	0.954972	0.174702
ENSA	ENSG00000143420	Pod	0.889176	2.92467	0.997674	0.985094	0.130428
CTSS	ENSG00000163131	Leu	0.998703	2.36125	1	0.0396206	0
SELENBP1	ENSG00000143416	ICb	0.858912	1.77783	0.917282	0.566582	0.191561
POGZ	ENSG00000143442	Mes	0.873329	2.06481	1	0.893374	0.173953
CGN	ENSG00000143375	DTLH	0.968187	1.51261	0.970149	0.0985463	0.0221882
TUFT1	ENSG00000143367	UBCD	0.975556	1.68837	0.993691	0.192045	0.0157518
S100A10	ENSG00000197747	End	0.975875	4.68719	1	0.82317	0.0305691
S100A11	ENSG00000163191	UBCD	0.992849	5.64197	1	0.975656	0.0114558
S100A6	ENSG00000197956	UBCD	0.95423	7.90293	1	0.968019	0.0770088
S100A4	ENSG00000196154	Leu	0.993107	4.76922	1	0.42726	0.0100964
S100A2	ENSG00000196754	UBCD	0.913496	1.759	0.886435	0.115672	0.067144
S100A16	ENSG00000188643	End	0.990236	3.67635	1	0.750901	0.00940586
S100A14	ENSG00000189334	UBCD	0.983726	2.12498	0.996845	0.117104	0.0162291
S100A13	ENSG00000189171	Pod	0.890714	3.18552	1	0.980071	0.162346
S100A1	ENSG00000160678	ErPrT	0.860325	1.51543	0.881657	0.264368	0.172573
CHTOP	ENSG00000160679	Pod	0.8796	2.39238	0.986047	0.939404	0.151653
SNAPIN	ENSG00000143553	Pod	0.882279	2.27473	0.983721	0.884316	0.104018
ILF2	ENSG00000143621	NPCd	0.844541	3.13047	1	0.995887	0.217336
NPR1	ENSG00000169418	Pod	0.904721	1.90414	0.92093	0.345593	0.0965651
SLC27A3	ENSG00000143554	End	0.947887	1.78044	0.973094	0.338298	0.0363693
SLC39A1	ENSG00000143570	Pod	0.829191	2.32719	0.976744	0.949935	0.23558
JTB	ENSG00000143543	Pod	0.904025	2.95037	1	0.990279	0.100616
RAB13	ENSG00000143545	End	0.891192	3.18031	1	0.998276	0.135288
RPS27	ENSG00000177954	SSBm/d	0.923601	9.51163	1	1	0.10944
TPM3	ENSG00000143549	End	0.876375	2.73528	1	0.979464	0.143596
C1orf43	ENSG00000143612	Pod	0.925807	2.88701	0.993023	0.98396	0.0568697
HAX1	ENSG00000143575	Mes	0.807764	2.12807	1	0.944554	0.191775
IL6R	ENSG00000160712	Leu	0.95411	1.59449	1	0.127734	0.0832186
SHE	ENSG00000169291	End	0.939724	1.61005	0.883408	0.0147359	0.00360558
PMVK	ENSG00000163344	Pod	0.827176	2.14496	0.946512	0.871679	0.218406
SHC1	ENSG00000160691	End	0.895794	1.73893	0.986547	0.536291	0.109422
CKS1B	ENSG00000173207	NPCd	0.942902	3.52594	1	0.881525	0.0813034
ADAM15	ENSG00000143537	End	0.968187	2.29536	0.955157	0.234363	0.00627058
EFNA1	ENSG00000169242	End	0.97042	2.59068	1	0.681141	0.0329205
MUC1	ENSG00000185499	DTLH	0.983734	2.19794	1	0.13267	0.0264728
SSR2	ENSG00000163479	ICb	0.862613	3.88063	1	1	0.196456
RAB25	ENSG00000132698	UBCD	0.981794	2.04536	1	0.1642	0.0240255
LMNA	ENSG00000160789	Pod	0.928993	4.57777	1	0.963383	0.0861957
APOA1BP	ENSG00000163382	DTLH	0.848812	2.1284	1	0.911094	0.160826
NES	ENSG00000132688	Pod	0.996864	5.31872	1	0.726669	0.00259235
CRABP2	ENSG00000143320	NPCc	0.937477	3.85167	1	0.658841	0.0882451
HDGF	ENSG00000143321	Pod	0.888764	2.78958	1	0.924336	0.146306
CD1C	ENSG00000158481	Leu	0.96153	2.04463	0.923077	0.000152975	0
MNDA	ENSG00000163563	Leu	0.998706	1.92891	1	0.00474224	0.00107083
IFI16	ENSG00000163565	End	0.905764	2.1514	1	0.466688	0.120709
DUSP23	ENSG00000158716	Pod	0.988488	3.06954	0.997674	0.7035	0.00486066
TAGLN2	ENSG00000158710	Pod	0.920009	3.27532	0.986047	0.878808	0.0500648
PEA15	ENSG00000162734	End	0.936337	2.09884	1	0.51842	0.0369964
DCAF8	ENSG00000132716	Pod	0.844871	1.88007	0.862791	0.622975	0.0964031
PEX19	ENSG00000162735	Pod	0.813731	1.76056	0.860465	0.653111	0.191186
NCSTN	ENSG00000162736	Pod	0.882073	2.12302	0.960465	0.80768	0.139663
CD48	ENSG00000117091	Leu	0.992143	2.30599	0.984615	0.00550711	0
F11R	ENSG00000158769	UBCD	0.966574	1.7473	0.990536	0.294988	0.0310263
TSTD1	ENSG00000215845	Pod	0.902812	3.03173	0.997674	0.7965	0.14744
PFDN2	ENSG00000143256	Pod	0.848709	2.80966	1	0.991899	0.187459
UFC1	ENSG00000143222	Pod	0.844502	2.84061	0.997674	0.994167	0.225373
FCER1G	ENSG00000158869	Leu	0.999922	3.45374	1	0.0455867	0
SDHC	ENSG00000143252	Pod	0.883853	2.94006	0.997674	0.992061	0.165911
CFAP126	ENSG00000188931	SSBpr	0.983129	1.90528	1	0.140711	0.0200344
FCGR2A	ENSG00000143226	Leu	0.992462	1.82649	1	0.0324308	0.00260058
HSPA6	ENSG00000173110	NPCb	0.908815	3.74858	0.989865	0.55138	0.11497
DDR2	ENSG00000162733	ICb	0.893873	1.79344	0.899557	0.198819	0.106667
NUF2	ENSG00000143228	IPC	0.908193	2.16828	0.943503	0.22677	0.108016
PBX1	ENSG00000185630	ICb	0.891669	2.73242	1	0.954093	0.163713
MGST3	ENSG00000143198	Mes	0.960767	4.06178	1	0.999391	0.0469155
TMCO1	ENSG00000143183	Pod	0.949965	3.12792	1	0.994005	0.0490927
CREG1	ENSG00000143162	SSBpod	0.884367	2.36746	0.996109	0.906225	0.167533
RCSD1	ENSG00000198771	Mes	0.880822	1.6483	0.810811	0.120487	0.0397563
MPC2	ENSG00000143158	ErPrT	0.99303	5.13265	1	0.957535	0.00654534
ATP1B1	ENSG00000143153	DTLH	0.986628	4.78012	1	0.810712	0.00107116
FMO1	ENSG00000010932	ErPrT	0.990737	1.941	0.991124	0.0501277	0.00750319
PRRC2C	ENSG00000117523	Pod	0.863782	3.10456	1	0.994167	0.174984
PRDX6	ENSG00000117592	Pod	0.981404	5.44669	1	0.999838	0.0181465
CACYBP	ENSG00000116161	NPCb	0.928039	3.5319	1	0.996987	0.0892801
PAPPA2	ENSG00000116183	DTLH	0.965293	2.49174	0.955224	0.108646	0.0145371
RASAL2	ENSG00000075391	End	0.982034	1.98934	1	0.390814	0.0130114
ABL2	ENSG00000143322	Leu	0.865968	1.88262	1	0.505431	0.199327
NPHS2	ENSG00000116218	Pod	0.998207	7.33012	1	0.23477	0.000162022
TOR1AIP2	ENSG00000169905	UBCD	0.832539	1.75277	0.987382	0.710103	0.241209
IER5	ENSG00000162783	Leu	0.877502	2.4361	1	0.78048	0.19535
RGS16	ENSG00000143333	End	0.83687	1.85035	0.892377	0.429378	0.231227
ARPC5	ENSG00000162704	Pod	0.972829	3.42405	1	0.990117	0.0290019
RGL1	ENSG00000143344	IPC	0.817853	1.50708	0.881356	0.330272	0.235331
IVNS1ABP	ENSG00000116679	UBCD	0.944575	2.16557	1	0.774065	0.0687351
HMCN1	ENSG00000143341	NPCa	0.824089	1.62702	0.802682	0.313487	0.157401
TPR	ENSG00000047410	Mes	0.836916	2.66042	1	0.984463	0.186291
RGS1	ENSG00000090104	Leu	0.997254	2.32859	1	0.018663	0.00275356
RGS2	ENSG00000116741	NPCb	0.881968	2.81306	1	0.922138	0.15731
TROVE2	ENSG00000116747	Pod	0.888411	2.73839	0.997674	0.977965	0.138205
ASPM	ENSG00000066279	IPC	0.901649	2.07889	0.926554	0.235953	0.100545
PTPRC	ENSG00000081237	Leu	0.980607	1.78277	0.969231	0.0255469	0.00305951
C1orf106	ENSG00000163362	DTLH	0.931588	1.51048	0.970149	0.23596	0.0725325
TMEM9	ENSG00000116857	Pod	0.917991	2.58554	0.997674	0.959657	0.0892741
TNNT2	ENSG00000118194	Pod	0.995081	3.49437	1	0.249676	0.00534673
LAD1	ENSG00000159166	UBCD	0.92515	1.55628	0.946372	0.167383	0.0926014
TNNI1	ENSG00000159173	Pod	0.992655	4.14508	1	0.498056	0.00939728
CSRP1	ENSG00000159176	Pod	0.859293	2.51559	0.972093	0.796176	0.226669
ELF3	ENSG00000163435	UBCD	0.995721	4.07834	1	0.603023	0.00445505
UBE2T	ENSG00000077152	IPC	0.944344	2.84803	1	0.462879	0.104591
CYB5R1	ENSG00000159348	DTLH	0.847542	1.71994	1	0.628768	0.232441
BTG2	ENSG00000159388	UBCD	0.964169	4.03565	1	0.898011	0.0513922
FMOD	ENSG00000122176	ICb	0.885119	1.73695	0.8774	0.236118	0.102616
REN	ENSG00000143839	Mes	0.999704	17.5564	1	0.111043	0.000304646
PPP1R15B	ENSG00000158615	UBCD	0.912893	1.83732	0.996845	0.587271	0.117263
NUAK2	ENSG00000163545	SSBpr	0.862736	1.55429	0.924883	0.317421	0.138206
NUCKS1	ENSG00000069275	IPC	0.8921	5.30187	1	1	0.197665
RAB29	ENSG00000117280	ErPrT	0.973589	1.97772	0.970414	0.209451	0.0103768
CD55	ENSG00000196352	Mes	0.922842	2.1473	1	0.620259	0.127494
CD46	ENSG00000117335	Pod	0.851609	2.09511	0.930233	0.778354	0.204958
CD34	ENSG00000174059	End	0.99986	3.03584	1	0.103464	0
G0S2	ENSG00000123689	Leu	0.938991	2.72729	0.984615	0.386263	0.0818418
NEK2	ENSG00000117650	NPCd	0.909945	1.71916	0.925	0.17795	0.104081
DTL	ENSG00000143476	IPC	0.85796	1.65975	0.858757	0.250117	0.172607
NENF	ENSG00000117691	IPC	0.848309	2.47592	1	0.943502	0.19642
ATF3	ENSG00000162772	UBCD	0.988131	4.70456	1	0.790772	0.0109785
CENPF	ENSG00000117724	NPCd	0.966074	3.62267	1	0.36286	0.0477697
ESRRG	ENSG00000196482	DTLH	0.986966	2.00947	1	0.222035	0.0217292
HLX	ENSG00000136630	End	0.953139	1.59163	0.914798	0.0310393	0.00689763
DUSP10	ENSG00000143507	Pod	0.918975	2.17791	0.906977	0.377673	0.0314323
CAPN2	ENSG00000162909	Pod	0.896059	2.334	0.97907	0.816591	0.108231
LBR	ENSG00000143815	PTA	0.837397	1.88914	0.997821	0.739704	0.219274
EPHX1	ENSG00000143819	Pod	0.937775	2.22492	0.960465	0.48477	0.04407
LEFTY1	ENSG00000243709	SSBpod	0.943179	1.93976	0.964981	0.177147	0.0589441
H3F3A	ENSG00000163041	Pod	0.915173	10.2151	1	1	0.123785
ARF1	ENSG00000143761	Pod	0.991399	4.84186	1	0.999514	0.00745301
C1orf35	ENSG00000143793	Pod	0.852081	2.37721	0.972093	0.936163	0.177414
MRPL55	ENSG00000162910	Pod	0.897722	2.65793	0.993023	0.977965	0.101912
GUK1	ENSG00000143774	End	0.988571	3.94077	1	0.997178	0.0114438
RHOU	ENSG00000116574	End	0.813597	1.51097	0.807175	0.349428	0.220881
GALNT2	ENSG00000143641	SSBpod	0.916659	1.87297	0.980545	0.533806	0.0918834
AGT	ENSG00000135744	ErPrT	0.956453	1.65367	0.928994	0.0507663	0.0132503
SPRTN	ENSG00000010072	End	0.847054	1.75389	0.964126	0.588964	0.195015
TSNAX	ENSG00000116918	Pod	0.809831	1.96315	0.897674	0.831497	0.242871
IRF2BP2	ENSG00000168264	DTLH	0.853092	2.29125	1	0.957307	0.188676
ARID4B	ENSG00000054267	Pod	0.840708	2.70182	0.997674	0.986552	0.21873
NID1	ENSG00000116962	ICb	0.900415	2.01341	0.967504	0.516287	0.108523
GPR137B	ENSG00000077585	ErPrT	0.853969	1.58162	0.884615	0.329821	0.194923
LGALS8	ENSG00000116977	Pod	0.877923	1.88509	0.913953	0.61779	0.103694
CHRM3	ENSG00000133019	End	0.989671	2.01541	0.986547	0.0877881	0.00172441
KIF26B	ENSG00000162849	ICb	0.855006	1.78921	0.871492	0.387679	0.164219
SH3YL1	ENSG00000035115	CnT	0.959698	2.10912	1	0.66314	0.0542778
TMEM18	ENSG00000151353	Pod	0.905442	2.59676	0.986047	0.95917	0.0652949
PXDN	ENSG00000130508	SSBpod	0.853899	2.44808	1	0.91316	0.20331
ADI1	ENSG00000182551	Pod	0.968712	3.15332	1	0.945885	0.0199287
RPS7	ENSG00000171863	SSBm/d	0.866464	9.35882	1	1	0.127577
ITGB1BP1	ENSG00000119185	Pod	0.855263	2.32274	0.965116	0.932275	0.185677
IAH1	ENSG00000134330	Pod	0.82297	2.12606	0.94186	0.901815	0.248056
YWHAQ	ENSG00000134308	Pod	0.891365	3.83424	1	0.999028	0.152787
CYS1	ENSG00000205795	DTLH	0.985344	2.18976	1	0.27544	0.0160673
RRM2	ENSG00000171848	IPC	0.964248	2.36211	1	0.233463	0.0466926
HPCAL1	ENSG00000115756	End	0.829738	1.63592	0.865471	0.47092	0.210064
RN7SL832P	ENSG00000243819	End	0.878024	1.8582	0.964126	0.394733	0.150651
PDIA6	ENSG00000143870	SSBpod	0.950567	4.31076	1	0.998897	0.0620961
LPIN1	ENSG00000134324	UBCD	0.830581	1.6486	0.946372	0.592045	0.226253
TRIB2	ENSG00000071575	Pod	0.975935	2.75177	0.993023	0.712735	0.0139339
FAM84A	ENSG00000162981	NPCa	0.966163	2.49858	0.98659	0.525493	0.01875
NBAS	ENSG00000151779	NPCa	0.840676	1.90791	0.915709	0.693257	0.18602
DDX1	ENSG00000079785	SSBpod	0.837674	2.48268	1	0.955713	0.210559
FAM49A	ENSG00000197872	Leu	0.951697	1.51797	0.938462	0.0513997	0.0377849
OSR1	ENSG00000143867	NPCa	0.862273	1.59197	0.806513	0.20773	0.0713816
LAPTM4A	ENSG00000068697	ICb	0.895671	4.65025	1	1	0.13097
SF3B6	ENSG00000115128	Pod	0.912753	3.76198	1	1	0.0704796
ITSN2	ENSG00000198399	Pod	0.81825	1.76747	0.84186	0.583927	0.168665
NCOA1	ENSG00000084676	DTLH	0.844923	1.62889	0.985075	0.569243	0.178424
DNMT3A	ENSG00000119772	SSBpod	0.867712	2.05187	1	0.788968	0.194169
CENPA	ENSG00000115163	NPCd	0.940452	2.11995	0.967857	0.172414	0.0681746
OST4	ENSG00000228474	Pod	0.883578	3.88092	1	1	0.155055
EMILIN1	ENSG00000138080	IPC	0.933006	2.86182	1	0.428482	0.102879
KHK	ENSG00000138030	ErPrT	0.952933	1.9678	0.93787	0.221743	0.011175
ATRAID	ENSG00000138085	Pod	0.95157	3.32675	1	0.990765	0.0327285
MPV17	ENSG00000115204	Mes	0.929985	2.2324	1	0.901295	0.0626047
SNX17	ENSG00000115234	Pod	0.859231	2.38613	0.995349	0.955282	0.17628
MRPL33	ENSG00000243147	DTLH	0.914995	2.77807	1	0.988064	0.103749
FOSL2	ENSG00000075426	UBCD	0.956823	1.95887	1	0.388862	0.0615752
YPEL5	ENSG00000119801	Pod	0.93781	3.19994	1	0.97359	0.0682113
LBH	ENSG00000213626	ICb	0.935957	2.88154	0.998523	0.89654	0.0680169
BIRC6	ENSG00000115760	SSBpod	0.832833	1.76993	0.957198	0.688574	0.189913
RASGRP3	ENSG00000152689	End	0.978179	1.88918	0.977578	0.132309	0.00956263
CRIM1	ENSG00000150938	Pod	0.821851	1.88237	0.809302	0.497732	0.143552
QPCT	ENSG00000115828	UBCD	0.898252	1.54336	0.9653	0.254097	0.172792
CDC42EP3	ENSG00000163171	Pod	0.937592	2.3371	0.988372	0.72278	0.0644848
CYP1B1	ENSG00000138061	ICb	0.944091	3.33284	1	0.388186	0.0796624
GALM	ENSG00000143891	ErPrT	0.958896	2.08021	0.997041	0.63394	0.0450192
MORN2	ENSG00000188010	ErPrT	0.870339	2.12382	1	0.871648	0.164591
TMEM178A	ENSG00000152154	Pod	0.901302	2.51318	0.953488	0.610337	0.104504
SLC8A1	ENSG00000183023	Mes	0.894914	1.88547	0.891892	0.419497	0.058949
COX7A2L	ENSG00000115944	Pod	0.920269	3.69968	1	0.999352	0.0866818
HAAO	ENSG00000162882	ErPrT	0.828017	1.55462	0.863905	0.305715	0.204662
ZFP36L2	ENSG00000152518	Pod	0.988703	4.74192	1	0.976345	0.00226831
SLC3A1	ENSG00000138079	ErPrT	0.994617	2.48347	1	0.128193	0.00893997
SIX2	ENSG00000170577	NPCa	0.896193	1.96159	0.94636	0.355592	0.120066
EPAS1	ENSG00000116016	End	0.936463	1.75814	0.923767	0.141558	0.0520458
SOCS5	ENSG00000171150	Mes	0.840555	1.52675	0.837838	0.417517	0.116679
CALM2	ENSG00000143933	Pod	0.982302	8.09277	1	1	0.0249514
AC073283.4	ENSG00000234690	ErPrT	0.837194	1.7045	0.970414	0.579821	0.192688
EPCAM	ENSG00000119888	DTLH	0.911338	3.37518	1	0.779342	0.127621
NRXN1	ENSG00000179915	NPCa	0.93357	2.0895	0.963602	0.310526	0.0735197
ERLEC1	ENSG00000068912	Pod	0.837764	2.11762	0.934884	0.859203	0.216785
SPTBN1	ENSG00000115306	End	0.982359	2.96161	1	0.860166	0.00893557
RTN4	ENSG00000115310	UBCD	0.950062	4.26777	1	0.999841	0.0668258
RPS27A	ENSG00000143947	SSBm/d	0.918303	10.6694	1	1	0.112076
EFEMP1	ENSG00000115380	Pod	0.913617	2.16008	0.95814	0.523817	0.0941348
REL	ENSG00000162924	Leu	0.958812	2.64796	1	0.806027	0.0406914
USP34	ENSG00000115464	Mes	0.88957	2.03023	1	0.844783	0.156131
MDH1	ENSG00000014641	ErPrT	0.986385	3.63861	1	0.985313	0.0116539
RAB1A	ENSG00000138069	Pod	0.911413	3.0992	1	0.993681	0.109851
MEIS1	ENSG00000143995	ICb	0.842157	2.11325	0.966027	0.686582	0.223122
C1D	ENSG00000197223	Pod	0.889248	2.51669	0.993023	0.958846	0.126215
CNRIP1	ENSG00000119865	ICb	0.81702	1.64145	0.827179	0.396118	0.176878
PLEK	ENSG00000115956	Leu	0.999652	2.70142	1	0.0120851	0.000458926
ANTXR1	ENSG00000169604	ICb	0.861644	1.80534	0.902511	0.545992	0.171646
ANXA4	ENSG00000196975	ErPrT	0.977664	2.97328	1	0.734834	0.0245849
PCBP1	ENSG00000169564	Pod	0.949061	4.09337	1	0.997408	0.0197667
PCYOX1	ENSG00000116005	Pod	0.806793	1.93063	0.876744	0.71954	0.246436
SNRPG	ENSG00000143977	Pod	0.910461	3.60106	1	0.99757	0.13383
ATP6V1B1	ENSG00000116039	DTLH	0.99133	2.38076	0.985075	0.0200459	0.00122418
ZNF638	ENSG00000075292	Mes	0.872353	2.03096	1	0.855598	0.164661
DYSF	ENSG00000135636	End	0.971685	1.70124	0.946188	0.0164603	0.000940586
CYP26B1	ENSG00000003137	End	0.971574	1.98346	0.946188	0.0390343	0.000313529
EMX1	ENSG00000135638	UBCD	0.986406	1.75681	0.996845	0.125855	0.00922832
CCT7	ENSG00000135624	SSBpod	0.85587	2.79676	1	0.989125	0.208195
NAT8	ENSG00000144035	ErPrT	0.920396	1.66894	0.85503	0.0450192	0.0170817
BOLA3	ENSG00000163170	DTLH	0.877877	1.91074	0.985075	0.778424	0.105738
MTHFD2	ENSG00000065911	PTA	0.869764	1.79486	0.962963	0.504965	0.175484
LRRTM1	ENSG00000162951	RVCSBb	0.884381	1.88147	0.961538	0.410811	0.171542
SUCLG1	ENSG00000163541	DTLH	0.890955	2.89759	1	0.974292	0.128692
TMSB10	ENSG00000034510	End	0.995126	10.5392	1	1	0.000627058
TCF7L1	ENSG00000152284	Pod	0.905417	2.14255	0.960465	0.723752	0.110499
CAPG	ENSG00000042493	UBCD	0.981927	2.35075	0.996845	0.611933	0.01607
VAMP8	ENSG00000118640	Pod	0.905	2.84044	0.995349	0.689404	0.126053
VAMP5	ENSG00000168899	End	0.994913	4.42728	1	0.794639	0.00423264
RNF181	ENSG00000168894	ErPrT	0.961712	2.85045	1	0.972701	0.0474138
TMEM150A	ENSG00000168890	ErPrT	0.976055	2.06724	1	0.441252	0.0255428
CHMP3	ENSG00000115561	Pod	0.840383	2.39222	0.983721	0.956578	0.204148
LINC00152	ENSG00000222041	UBCD	0.948314	2.11207	0.9653	0.276213	0.0319809
KRCC1	ENSG00000172086	Pod	0.891194	2.29586	0.972093	0.860337	0.138205
FABP1	ENSG00000163586	ErPrT	0.953712	2.17881	0.911243	0.0229885	0.00207535
MAL	ENSG00000172005	DTLH	0.996206	4.21454	1	0.331599	0.00122418
DUSP2	ENSG00000158050	Leu	0.953425	2.16867	1	0.287594	0.0767936
STARD7	ENSG00000084090	Pod	0.827511	2.07372	0.932558	0.830201	0.232016
ARID5A	ENSG00000196843	Mes	0.850901	1.92799	0.891892	0.415232	0.219193
COX5B	ENSG00000135940	DTLH	0.920282	4.88262	1	1	0.0532517
ACTR1B	ENSG00000115073	Pod	0.900856	2.30386	0.972093	0.819183	0.0844135
UNC50	ENSG00000115446	SSBpod	0.854023	2.00151	0.988327	0.821907	0.18424
RPL31	ENSG00000071082	Prolif	0.875477	8.65093	1	1	0.115084
MAP4K4	ENSG00000071054	End	0.865011	1.94136	0.950673	0.702618	0.164916
IL1R1	ENSG00000115594	SSBpod	0.977127	2.11858	1	0.295193	0.0260047
POU3F3	ENSG00000198914	DTLH	0.976994	1.92991	0.985075	0.211324	0.0228003
FHL2	ENSG00000115641	Mes	0.966843	2.24687	1	0.583397	0.0379284
UXS1	ENSG00000115652	IPC	0.860039	2.07227	0.99435	0.780856	0.183502
SULT1C2	ENSG00000198203	DTLH	0.950341	1.66152	0.985075	0.214078	0.0639633
SULT1C4	ENSG00000198075	End	0.863926	1.89987	0.986547	0.595548	0.234206
MALL	ENSG00000144063	End	0.97595	1.75705	0.995516	0.2248	0.019282
MIR4435-2HG	ENSG00000172965	UBCD	0.940584	1.79762	0.949527	0.190931	0.0428003
SLC20A1	ENSG00000144136	DTLH	0.944323	1.85069	0.955224	0.44606	0.0249426
CKAP2L	ENSG00000169607	IPC	0.869721	1.72215	0.813559	0.143658	0.0796887
IL1B	ENSG00000125538	Leu	0.996314	3.11473	1	0.0234052	0.00397736
IL1RN	ENSG00000136689	Leu	0.99051	2.10215	0.984615	0.0208047	0.00275356
PAX8	ENSG00000125618	RVCSBb	0.939482	3.63954	1	0.693641	0.09062
ACTR3	ENSG00000115091	Pod	0.873442	2.35826	0.997674	0.937784	0.150032
INSIG2	ENSG00000125629	Pod	0.808216	1.67469	0.82093	0.552333	0.182437
DBI	ENSG00000155368	ErPrT	0.977399	4.01053	1	0.976054	0.0328863
TMEM37	ENSG00000171227	DTLH	0.894529	1.8249	0.910448	0.325631	0.102525
EPB41L5	ENSG00000115109	Pod	0.828214	1.87415	0.881395	0.573072	0.185191
TFCP2L1	ENSG00000115112	DTLH	0.99805	1.8292	1	0.0677888	0.0013772
GYPC	ENSG00000136732	End	0.997249	3.20483	1	0.852328	0.000940586
BIN1	ENSG00000136717	ErPrT	0.966526	2.63727	1	0.926564	0.0303321
LIMS2	ENSG00000072163	End	0.972686	1.81954	0.973094	0.11193	0.0161467
WDR33	ENSG00000136709	Pod	0.837226	2.28895	0.981395	0.952041	0.212573
UGGT1	ENSG00000136731	Mes	0.917997	1.59621	1	0.396649	0.125514
CCDC115	ENSG00000136710	Pod	0.828945	2.16047	0.937209	0.880428	0.249838
MZT2A	ENSG00000173272	UBCD	0.852793	2.65539	1	0.980748	0.206205
MGAT5	ENSG00000152127	Pod	0.904818	1.97244	0.855814	0.240927	0.0162022
ACMSD	ENSG00000153086	ErPrT	0.994871	2.14724	0.997041	0.0617816	0.00478927
UBXN4	ENSG00000144224	Pod	0.89705	3.39348	0.997674	0.996436	0.113577
CXCR4	ENSG00000121966	RVCSBa	0.846165	2.19073	0.948229	0.561026	0.210906
ZEB2	ENSG00000169554	ICb	0.985316	3.3813	1	0.618059	0.0182278
ORC4	ENSG00000115947	SSBpod	0.965152	2.78774	1	0.867297	0.0408195
LYPD6B	ENSG00000150556	UBCD	0.971633	1.87576	0.996845	0.309308	0.033572
MMADHC	ENSG00000168288	SSBpod	0.823027	2.35269	1	0.977935	0.24082
RBM43	ENSG00000184898	Mes	0.826951	1.50718	0.864865	0.405179	0.143488
NMI	ENSG00000123609	Leu	0.908123	1.53462	1	0.296313	0.1337
FMNL2	ENSG00000157827	End	0.819879	1.72899	0.901345	0.556043	0.209751
NR4A2	ENSG00000153234	Leu	0.959516	2.28318	0.969231	0.232829	0.0134618
CYTIP	ENSG00000115165	Leu	0.997237	1.72774	1	0.0422212	0.00428331
PKP4	ENSG00000144283	DTLH	0.867528	1.81966	1	0.549962	0.2
DAPL1	ENSG00000163331	NPCa	0.930069	3.82362	0.998084	0.607566	0.0991776
CD302	ENSG00000241399	Leu	0.919801	1.54097	1	0.190913	0.127581
PLA2R1	ENSG00000153246	Pod	0.896351	2.33489	0.830233	0.151815	0.0247894
RBMS1	ENSG00000153250	Pod	0.992053	4.02599	1	0.985742	0.00388853
DPP4	ENSG00000197635	ErPrT	0.967266	2.1836	0.997041	0.323595	0.041507
GRB14	ENSG00000115290	RVCSBb	0.83301	1.5957	0.814103	0.272814	0.166137
COBLL1	ENSG00000082438	DTLH	0.912424	2.10447	0.925373	0.312777	0.0697781
NOSTRIN	ENSG00000163072	End	0.999748	2.21957	1	0.0567487	0
SPC25	ENSG00000152253	IPC	0.881695	2.03068	0.875706	0.213385	0.135564
LRP2	ENSG00000081479	ErPrT	0.99281	2.51306	1	0.150383	0.00446999
PPIG	ENSG00000138398	Pod	0.83971	3.10645	0.997674	0.999514	0.202366
SSB	ENSG00000138385	Pod	0.870039	3.16907	0.997674	0.999028	0.176928
CYBRD1	ENSG00000071967	IPC	0.809027	1.50554	0.80791	0.265525	0.199066
ITGA6	ENSG00000091409	End	0.844432	1.74616	0.932735	0.527512	0.190782
AC013461.1	ENSG00000091436	Mes	0.979696	2.4896	1	0.707235	0.00578827
OLA1	ENSG00000138430	SSBpod	0.877106	2.36781	1	0.941844	0.14342
CIR1	ENSG00000138433	Pod	0.875034	2.47462	0.988372	0.968568	0.15943
CHRNA1	ENSG00000138435	NPCa	0.899338	1.81422	0.844828	0.141447	0.0421053
ATP5G3	ENSG00000154518	DTLH	0.926019	4.68336	1	1	0.110329
HOXD9	ENSG00000128709	DTLH	0.808261	1.74566	0.970149	0.699464	0.246672
HOXD8	ENSG00000175879	DTLH	0.992319	2.67493	1	0.759449	0.0127008
HOXD1	ENSG00000128645	Pod	0.864411	2.17311	0.888372	0.548283	0.142255
LINC01116	ENSG00000163364	CnT	0.984021	2.08849	1	0.385005	0.0213125
HNRNPA3	ENSG00000170144	PTA	0.852183	4.02515	1	1	0.201205
NFE2L2	ENSG00000116044	Pod	0.829075	2.50163	0.988372	0.930817	0.239307
FKBP7	ENSG00000079150	ICb	0.883465	2.23193	0.983752	0.838987	0.152068
PLEKHA3	ENSG00000116095	Pod	0.838747	2.05481	0.913953	0.823234	0.212087
ZNF385B	ENSG00000144331	ErPrT	0.895971	1.58058	0.860947	0.124361	0.0696041
UBE2E3	ENSG00000170035	NPCa	0.93027	3.60233	1	0.998684	0.0871711
ITGA4	ENSG00000115232	IPC	0.847017	1.50289	0.836158	0.167626	0.123113
DNAJC10	ENSG00000077232	SSBpod	0.822598	1.816	0.953307	0.754768	0.23026
FRZB	ENSG00000162998	Mes	0.995496	3.73975	1	0.297791	0
ZC3H15	ENSG00000065548	Pod	0.834574	2.87173	0.995349	0.998866	0.230071
CALCRL	ENSG00000064989	End	0.981772	1.98041	0.995516	0.185452	0.0203794
TFPI	ENSG00000003436	End	0.94317	2.13137	0.991031	0.309453	0.0821445
GULP1	ENSG00000144366	Pod	0.883451	2.22398	0.951163	0.581821	0.161212
COL3A1	ENSG00000168542	ICb	0.976627	5.1261	1	0.487426	0.0339241
COL5A2	ENSG00000204262	ICb	0.96679	2.51889	1	0.393755	0.0492827
WDR75	ENSG00000115368	Mes	0.808806	1.59705	0.837838	0.482254	0.217517
SLC40A1	ENSG00000138449	ICb	0.930342	2.15789	0.979321	0.520506	0.0806751
ORMDL1	ENSG00000128699	Pod	0.868993	2.59152	0.997674	0.977641	0.153597
INPP1	ENSG00000151689	End	0.835784	1.52911	0.838565	0.350839	0.175576
GLS	ENSG00000115419	ErPrT	0.984452	2.54851	1	0.632982	0.0205939
STAT1	ENSG00000115415	SSBpr	0.871906	1.90924	0.995305	0.598685	0.156832
NABP1	ENSG00000173559	ErPrT	0.85355	1.56557	0.884615	0.355524	0.175287
SDPR	ENSG00000168497	End	0.999726	3.34556	1	0.177614	0
TMEFF2	ENSG00000144339	ICb	0.868575	1.66374	0.813885	0.155612	0.0670042
STK17B	ENSG00000081320	Leu	0.940123	1.55197	0.938462	0.206364	0.0455867
HECW2	ENSG00000138411	End	0.88225	1.51815	0.816143	0.110989	0.0667816
SF3B1	ENSG00000115524	Pod	0.833357	2.61369	0.986047	0.990117	0.215975
COQ10B	ENSG00000115520	Pod	0.828824	1.8955	0.888372	0.620058	0.208522
HSPE1	ENSG00000115541	ErPrT	0.937767	5.17515	1	1	0.103927
MOB4	ENSG00000115540	Pod	0.872583	2.26283	0.97907	0.919637	0.095593
PLCL1	ENSG00000115896	Mes	0.870507	1.65235	0.810811	0.156893	0.0644326
SPATS2L	ENSG00000196141	ErPrT	0.94579	2.84904	1	0.79917	0.061143
SGOL2	ENSG00000163535	IPC	0.910917	1.985	0.954802	0.312685	0.109728
CLK1	ENSG00000013441	Pod	0.863157	3.02481	1	0.987038	0.146954
NDUFB3	ENSG00000119013	DTLH	0.835328	2.50655	1	0.982862	0.168324
CFLAR	ENSG00000003402	Leu	0.91504	2.15992	1	0.738412	0.140278
STRADB	ENSG00000082146	ErPrT	0.859256	1.78615	0.973373	0.581258	0.19205
SUMO1	ENSG00000116030	Pod	0.849172	3.61328	1	0.999838	0.2372
PARD3B	ENSG00000116117	Pod	0.977148	2.75001	0.986047	0.489145	0.0137719
NRP2	ENSG00000118257	End	0.990769	3.36638	1	0.778335	0.00877881
EEF1B2	ENSG00000114942	Leu	0.969779	5.52673	1	1	0.0136148
MAP2	ENSG00000078018	NPCa	0.856331	1.71173	0.831418	0.328289	0.10625
ERBB4	ENSG00000178568	DTLH	0.968109	2.0981	0.985075	0.299005	0.0224943
FN1	ENSG00000115414	End	0.978087	3.32219	1	0.488478	0.016617
IGFBP2	ENSG00000115457	Pod	0.916784	5.20653	1	0.984122	0.156513
IGFBP5	ENSG00000115461	End	0.99387	7.94067	1	0.563568	0.00736793
ARPC2	ENSG00000163466	Pod	0.921108	3.61383	1	0.99919	0.0829553
AAMP	ENSG00000127837	Pod	0.89407	2.42111	0.990698	0.938432	0.121192
PNKD	ENSG00000127838	Pod	0.889428	2.83611	0.997674	0.976831	0.130266
TMBIM1	ENSG00000135926	Mes	0.840199	1.68214	0.972973	0.630008	0.20457
CTDSP1	ENSG00000144579	Pod	0.834078	2.16976	0.95814	0.887881	0.239793
VIL1	ENSG00000127831	ErPrT	0.941515	1.69086	0.911243	0.105683	0.0183589
CYP27A1	ENSG00000135929	ErPrT	0.966982	1.97278	0.985207	0.270434	0.0296935
CNPPD1	ENSG00000115649	DTLH	0.876324	1.70541	1	0.573833	0.158378
TUBA4A	ENSG00000127824	UBCD	0.965432	1.83187	0.987382	0.199045	0.0235481
DNAJB2	ENSG00000135924	Pod	0.946889	2.3599	0.965116	0.70593	0.0171743
EPHA4	ENSG00000116106	DTLH	0.875913	1.63781	0.940299	0.35088	0.168018
KCNE4	ENSG00000152049	Mes	0.991268	2.64588	1	0.286062	0.00822544
SERPINE2	ENSG00000135919	ICb	0.962601	2.74406	0.998523	0.733165	0.0374684
COL4A4	ENSG00000081052	Pod	0.954724	2.63331	0.925581	0.10661	0.00421257
DNER	ENSG00000187957	DTLH	0.975812	2.03646	0.985075	0.230145	0.0143841
SP100	ENSG00000067066	End	0.895995	1.57727	0.878924	0.203167	0.0824581
ITM2C	ENSG00000135916	NPCa	0.946429	5.57925	1	0.999671	0.0677632
PSMD1	ENSG00000173692	SSBpod	0.850207	2.18609	0.996109	0.885422	0.195587
PTMA	ENSG00000187514	Pod	0.924085	15.0712	1	1	0.121841
ECEL1	ENSG00000171551	NPCa	0.925465	2.03387	0.971264	0.285033	0.09375
EFHD1	ENSG00000115468	DTLH	0.922982	1.79682	0.940299	0.313849	0.0466718
GIGYF2	ENSG00000204120	Mes	0.852366	1.99585	1	0.806702	0.16329
HJURP	ENSG00000123485	NPCd	0.944843	1.81363	0.967857	0.154382	0.0539386
ARL4C	ENSG00000188042	UBCD	0.906258	2.14461	0.996845	0.537629	0.113445
COL6A3	ENSG00000163359	ICb	0.976004	3.43969	1	0.47038	0.0371308
LRRFIP1	ENSG00000124831	UBCD	0.955595	2.81842	1	0.89101	0.0566428
RAMP1	ENSG00000132329	Pod	0.989708	3.16646	0.990698	0.276086	0.00162022
37500	ENSG00000168385	Pod	0.940147	3.61385	0.997674	0.999838	0.051523
BOK	ENSG00000176720	ICb	0.827422	1.68732	0.840473	0.411477	0.161519
THAP4	ENSG00000176946	DTLH	0.916475	1.78074	1	0.638715	0.0847743
DTYMK	ENSG00000168393	NPCd	0.943591	2.64121	1	0.840399	0.0795634
CNTN4	ENSG00000144619	Mes	0.892287	1.74172	0.918919	0.408073	0.120183
CRBN	ENSG00000113851	Pod	0.847018	2.25131	0.967442	0.931465	0.191186
CAMK1	ENSG00000134072	Mes	0.970882	2.1115	1	0.500838	0.0169078
CRELD1	ENSG00000163703	Pod	0.834586	2.00465	0.913953	0.775762	0.19232
BRK1	ENSG00000254999	Pod	0.852706	3.54692	1	1	0.221646
SEC13	ENSG00000157020	SSBpod	0.855036	2.09189	0.996109	0.920252	0.171001
VGLL4	ENSG00000144560	Pod	0.934179	3.44862	1	0.985094	0.0868438
MKRN2	ENSG00000075975	Pod	0.875051	1.98176	0.925581	0.727803	0.126539
RAF1	ENSG00000132155	Pod	0.816888	2.04418	0.902326	0.83652	0.248542
RPL32	ENSG00000144713	End	0.896775	10.6228	1	1	0.12886
FBLN2	ENSG00000163520	SSBpod	0.928727	1.99875	0.988327	0.293617	0.0923562
LSM3	ENSG00000170860	Prolif	0.881394	3.03052	1	0.997545	0.195796
MRPS25	ENSG00000131368	ErPrT	0.826846	1.87205	0.997041	0.821679	0.23675
SH3BP5	ENSG00000131370	End	0.9677	2.73926	1	0.705126	0.0338611
ANKRD28	ENSG00000206560	Leu	0.9835	2.16533	1	0.526694	0.0244761
RFTN1	ENSG00000131378	Mes	0.947646	1.70717	1	0.32003	0.0729627
RAB5A	ENSG00000144566	Pod	0.836607	2.092	0.932558	0.868276	0.195075
SGOL1	ENSG00000129810	NPCd	0.951385	2.07388	0.996429	0.252135	0.0713382
UBE2E2	ENSG00000182247	Mes	0.841469	1.95764	0.891892	0.767555	0.125666
RPL15	ENSG00000174748	RVCSBb	0.861852	11.5618	1	1	0.186328
THRB	ENSG00000151090	ErPrT	0.908887	1.53041	0.890533	0.133621	0.0788633
RARB	ENSG00000077092	Mes	0.938577	1.84652	1	0.397715	0.0574257
TGFBR2	ENSG00000163513	End	0.957434	2.07077	1	0.389559	0.0464023
STT3B	ENSG00000163527	Pod	0.943351	2.40078	0.988372	0.85499	0.0435839
CMTM6	ENSG00000091317	Pod	0.878428	2.78027	0.988372	0.986714	0.119896
CRTAP	ENSG00000170275	ICb	0.854608	1.97799	0.967504	0.767764	0.171646
GOLGA4	ENSG00000144674	Pod	0.827561	2.23173	0.948837	0.904245	0.198315
ACAA1	ENSG00000060971	ErPrT	0.940553	2.24309	1	0.781769	0.0530013
CSRNP1	ENSG00000144655	UBCD	0.893377	1.98233	1	0.586635	0.153381
RPSA	ENSG00000168028	RVCSBa	0.883068	7.60159	1	1	0.170489
HIGD1A	ENSG00000181061	Pod	0.823196	2.28112	0.969767	0.916721	0.230719
SNRK	ENSG00000163788	End	0.969727	1.92335	0.995516	0.453363	0.0197523
KIF15	ENSG00000163808	IPC	0.907774	1.71669	0.909605	0.178521	0.0880934
TMEM42	ENSG00000169964	Pod	0.801713	1.88198	0.862791	0.682923	0.246111
PTH1R	ENSG00000160801	Pod	0.978886	4.06308	0.988372	0.366494	0
CCDC12	ENSG00000160799	Pod	0.876013	2.55898	1	0.971322	0.157647
KIF9	ENSG00000088727	SSBpr	0.868153	1.96468	1	0.687588	0.175771
PLXNB1	ENSG00000164050	DTLH	0.839715	1.61719	0.955224	0.487376	0.213466
TMA7	ENSG00000232112	Pod	0.852359	4.44102	1	1	0.187784
IP6K2	ENSG00000068745	Pod	0.954086	3.44584	1	0.992223	0.036455
P4HTM	ENSG00000178467	Pod	0.949951	2.40119	0.988372	0.761504	0.0283539
NDUFAF3	ENSG00000178057	Pod	0.916833	3.01968	0.995349	0.983636	0.0767984
IMPDH2	ENSG00000178035	Mes	0.887405	2.5807	1	0.978827	0.162681
KLHDC8B	ENSG00000185909	Mes	0.930483	1.73275	1	0.453618	0.125362
GPX1	ENSG00000233276	Leu	0.999859	4.73622	1	0.992045	0
RHOA	ENSG00000067560	Pod	0.884528	3.69465	1	0.999676	0.154893
TCTA	ENSG00000145022	Pod	0.805604	1.71694	0.809302	0.547959	0.16024
DAG1	ENSG00000173402	Pod	0.990681	2.77137	1	0.652949	0.00842515
MST1	ENSG00000173531	ErPrT	0.878704	1.6813	0.973373	0.481003	0.134579
FAM212A	ENSG00000185614	ICb	0.861356	1.64878	0.838996	0.207932	0.109198
RBM5	ENSG00000003756	Mes	0.823635	1.99294	1	0.908911	0.237167
GNAI2	ENSG00000114353	End	0.965244	2.9802	1	0.959241	0.0365261
SEMA3B	ENSG00000012171	Pod	0.996518	3.55811	1	0.541964	0.00405055
HYAL2	ENSG00000068001	End	0.976379	3.01926	1	0.92977	0.00689763
TMEM115	ENSG00000126062	Pod	0.843363	1.84866	0.883721	0.6442	0.144524
CISH	ENSG00000114737	DTLH	0.839244	1.62017	0.940299	0.510176	0.138332
MAPKAPK3	ENSG00000114738	DTLH	0.897702	1.7752	0.985075	0.551186	0.153175
TEX264	ENSG00000164081	DTLH	0.916477	2.28071	1	0.857995	0.0944147
PCBP4	ENSG00000090097	NPCa	0.868563	1.9853	0.942529	0.711678	0.142434
ABHD14B	ENSG00000114779	ErPrT	0.872145	1.98129	0.991124	0.753672	0.152458
RPL29	ENSG00000162244	SSBm/d	0.93477	9.19473	1	1	0.0714618
POC1A	ENSG00000164087	IPC	0.863366	1.58964	0.864407	0.241868	0.16965
ALAS1	ENSG00000023330	UBCD	0.828441	1.61613	0.977918	0.554495	0.244073
GLYCTK	ENSG00000168237	ErPrT	0.905131	1.5825	0.914201	0.274106	0.101373
STAB1	ENSG00000010327	End	0.974816	1.7113	0.959641	0.0277473	0.00736793
NT5DC2	ENSG00000168268	Mes	0.970824	2.32947	1	0.759939	0.00563595
SPCS1	ENSG00000114902	Pod	0.890417	3.42599	1	1	0.146144
SELK	ENSG00000113811	UBCD	0.957901	3.9629	1	0.997613	0.0544153
WNT5A	ENSG00000114251	ICb	0.884393	1.7369	0.870015	0.273924	0.0902954
ARHGEF3	ENSG00000163947	Pod	0.981595	2.66457	0.986047	0.328419	0.0081011
APPL1	ENSG00000157500	Mes	0.863132	2.17847	0.972973	0.930845	0.113481
SLMAP	ENSG00000163681	Mes	0.803145	1.61552	0.918919	0.604874	0.246002
FLNB	ENSG00000136068	DTLH	0.829336	1.79534	0.925373	0.665034	0.171844
DNASE1L3	ENSG00000163687	End	0.935671	2.10499	0.874439	0.0172441	0.000783822
PDHB	ENSG00000168291	Pod	0.875296	2.49279	0.993023	0.961277	0.154407
PSMD6	ENSG00000163636	Pod	0.933427	2.59772	0.990698	0.915749	0.0651329
ADAMTS9	ENSG00000163638	Pod	0.946654	2.56151	0.955814	0.525599	0.0191186
ADAMTS9-AS1	ENSG00000241158	ErPrT	0.980776	2.05655	1	0.171137	0.0237867
MITF	ENSG00000187098	SSBm/d	0.965138	1.97825	1	0.31313	0.042009
FOXP1	ENSG00000114861	SSBpod	0.876896	2.48362	1	0.880378	0.166115
ROBO2	ENSG00000185008	Pod	0.962934	2.64809	0.990698	0.643876	0.0333765
C3orf38	ENSG00000179021	Pod	0.813989	1.78701	0.853488	0.673688	0.184381
MTRNR2L12	ENSG00000269028	DTLH	0.854163	1.50982	0.970149	0.395256	0.183474
CLDND1	ENSG00000080822	Pod	0.858282	2.21254	0.944186	0.900356	0.147116
ST3GAL6	ENSG00000064225	Pod	0.989448	3.19936	0.986047	0.29245	0.000972132
DCBLD2	ENSG00000057019	Mes	0.872582	1.82028	0.972973	0.643107	0.143641
FILIP1L	ENSG00000168386	Mes	0.838501	1.75711	0.945946	0.429246	0.240213
NIT2	ENSG00000114021	ErPrT	0.968027	2.34453	1	0.756386	0.0367178
PCNP	ENSG00000081154	Pod	0.884282	2.78142	1	0.993033	0.14501
RPL24	ENSG00000114391	ICa	0.829808	7.58655	1	1	0.234493
NFKBIZ	ENSG00000144802	End	0.876695	2.08383	0.991031	0.68459	0.154256
ALCAM	ENSG00000170017	Pod	0.947053	2.47886	0.988372	0.540343	0.0614064
CBLB	ENSG00000114423	Pod	0.952086	2.26959	0.95814	0.481854	0.0213869
BBX	ENSG00000114439	Pod	0.932557	3.31943	1	0.986876	0.0507129
FLJ22763	ENSG00000241224	ErPrT	0.982644	1.81066	0.97929	0.0450192	0.0063857
CD200	ENSG00000091972	SSBpod	0.82753	1.79935	0.929961	0.609141	0.212293
ATG3	ENSG00000144848	Leu	0.846467	1.8551	1	0.807404	0.225027
SLC35A5	ENSG00000138459	Mes	0.854186	1.61405	0.918919	0.524752	0.150952
ATP6V1A	ENSG00000114573	DTLH	0.912517	1.82215	1	0.590666	0.0915073
POGLUT1	ENSG00000163389	SSBpod	0.883525	1.8621	0.980545	0.576675	0.157447
COX17	ENSG00000138495	UBCD	0.924907	2.53032	1	0.847414	0.0849642
FSTL1	ENSG00000163430	ICb	0.935327	2.79948	1	0.901772	0.0892827
NDUFB4	ENSG00000065518	Pod	0.862545	3.08801	0.997674	0.99757	0.200745
HGD	ENSG00000113924	ErPrT	0.989203	2.02315	0.997041	0.126596	0.0145275
HCLS1	ENSG00000180353	Leu	0.996282	1.68053	1	0.0224874	0.00627199
GOLGB1	ENSG00000173230	Pod	0.882879	2.41427	0.993023	0.891931	0.147926
CD86	ENSG00000114013	Leu	0.997936	1.71782	1	0.00917852	0.00443629
CSTA	ENSG00000121552	Leu	0.922776	1.6826	0.846154	0.0018357	0.000611901
FAM162A	ENSG00000114023	DTLH	0.918859	2.29484	1	0.901913	0.102525
PARP14	ENSG00000173193	End	0.858581	1.58059	0.901345	0.364791	0.180749
PDIA5	ENSG00000065485	End	0.978795	1.80365	0.995516	0.269164	0.0144223
HACD2	ENSG00000206527	Pod	0.887204	2.23015	0.895349	0.587006	0.0759883
MYLK	ENSG00000065534	ICb	0.97234	2.97301	0.998523	0.435443	0.0361181
HEG1	ENSG00000173706	End	0.894936	1.67418	0.896861	0.255996	0.115222
ALDH1L1	ENSG00000144908	ErPrT	0.921419	1.5261	0.857988	0.0498084	0.0130907
PODXL2	ENSG00000114631	CnT	0.904506	2.02839	1	0.706838	0.15486
MGLL	ENSG00000074416	DTLH	0.936114	1.81024	1	0.357001	0.0983933
GATA2	ENSG00000179348	UBCD	0.979417	2.43233	1	0.311217	0.0206842
GATA2-AS1	ENSG00000244300	CnT	0.901073	1.58364	0.975	0.25713	0.102576
RPN1	ENSG00000163902	Pod	0.872604	2.16937	0.960465	0.837006	0.136099
RAB7A	ENSG00000075785	Pod	0.974922	3.1755	1	0.989145	0.0142579
CNBP	ENSG00000169714	Pod	0.894993	3.76113	1	1	0.158134
H1FX	ENSG00000184897	NPCd	0.892454	4.2131	1	0.999684	0.146789
MBD4	ENSG00000129071	IPC	0.813496	1.87786	0.99435	0.835486	0.247471
PLXND1	ENSG00000004399	End	0.995393	2.16059	1	0.275592	0.00313529
ATP2C1	ENSG00000017260	Pod	0.883407	1.95925	0.890698	0.60337	0.0696695
CDV3	ENSG00000091527	Pod	0.855255	2.28225	0.974419	0.851912	0.142903
SLCO2A1	ENSG00000174640	End	0.870493	1.56074	0.811659	0.169619	0.116162
AMOTL2	ENSG00000114019	Pod	0.872212	2.04292	0.946512	0.668017	0.170771
RBP1	ENSG00000114115	ICb	0.841926	4.19443	1	0.9627	0.235443
RNF7	ENSG00000114125	Pod	0.911246	3.12975	0.997674	0.999352	0.0777706
XRN1	ENSG00000114127	Mes	0.857037	1.75532	0.864865	0.517593	0.0760091
CHST2	ENSG00000175040	ICb	0.90659	1.9179	0.914328	0.340759	0.0860759
PLOD2	ENSG00000152952	SSBpod	0.939995	3.0472	1	0.714894	0.0765957
PLSCR1	ENSG00000188313	IPC	0.863814	1.83937	0.960452	0.595798	0.171362
TM4SF18	ENSG00000163762	End	0.999984	2.55844	1	0.0244552	0
TM4SF1	ENSG00000169908	End	0.99938	4.03548	1	0.253802	0.000783822
WWTR1	ENSG00000018408	End	0.908918	2.02154	1	0.712494	0.0990751
RNF13	ENSG00000082996	Pod	0.884759	2.12003	0.962791	0.813189	0.122327
PFN2	ENSG00000070087	ICb	0.914315	3.71071	1	0.992405	0.102954
TSC22D2	ENSG00000196428	DTLH	0.90461	1.9818	0.985075	0.731293	0.112777
SERP1	ENSG00000120742	UBCD	0.983286	3.59729	1	0.995863	0.0176611
SELT	ENSG00000198843	Pod	0.934485	2.75244	1	0.965651	0.0656189
DHX36	ENSG00000174953	Pod	0.946648	3.03408	1	0.988172	0.0479585
MME	ENSG00000196549	Pod	0.991612	4.45629	0.993023	0.299903	0
SSR3	ENSG00000114850	SSBpod	0.834916	2.6296	1	0.990701	0.206147
VEPH1	ENSG00000197415	UBCD	0.95105	1.92275	0.996845	0.368496	0.0572792
MLF1	ENSG00000178053	UBCD	0.884783	2.38641	1	0.839777	0.151631
LXN	ENSG00000079257	End	0.872759	1.75505	0.914798	0.515598	0.142969
RARRES1	ENSG00000118849	ICb	0.921205	1.94597	0.927622	0.224135	0.0691983
SMC4	ENSG00000113810	IPC	0.941484	3.48069	1	0.802646	0.108794
SERPINI1	ENSG00000163536	Mes	0.998872	2.83854	1	0.235948	0.000152323
GOLIM4	ENSG00000173905	Pod	0.966587	3.1174	0.997674	0.878808	0.0341866
MECOM	ENSG00000085276	DTLH	0.981984	2.57446	0.985075	0.310788	0.00397858
SEC62	ENSG00000008952	Pod	0.959986	4.04899	1	0.998704	0.0508749
GPR160	ENSG00000173890	UBCD	0.991564	1.9993	0.996845	0.143357	0.00477327
PRKCI	ENSG00000163558	Pod	0.928305	2.4879	0.965116	0.775762	0.0426118
CLDN11	ENSG00000013297	ICb	0.983393	4.37025	1	0.360506	0.0214346
RPL22L1	ENSG00000163584	Pod	0.905997	3.17227	0.997674	0.994005	0.0874919
FNDC3B	ENSG00000075420	Pod	0.862943	1.95836	0.893023	0.63383	0.108231
TNFSF10	ENSG00000121858	ErPrT	0.988793	2.22291	0.994083	0.109834	0.00462963
ECT2	ENSG00000114346	NPCd	0.872258	1.51676	0.882143	0.203417	0.145207
NAALADL2	ENSG00000177694	DTLH	0.920824	1.63849	0.970149	0.281408	0.108952
KCNMB2	ENSG00000197584	SSBm/d	0.858166	1.56919	0.933775	0.312665	0.196714
ZMAT3	ENSG00000172667	DTLH	0.843618	1.50343	0.940299	0.379801	0.181178
GNB4	ENSG00000114450	IPC	0.876411	1.80995	0.966102	0.470195	0.160467
NDUFB5	ENSG00000136521	DTLH	0.891441	2.97659	1	0.998623	0.13466
TTC14	ENSG00000163728	Pod	0.885961	2.26469	0.986047	0.875243	0.133668
FXR1	ENSG00000114416	Pod	0.898231	2.62764	0.997674	0.979423	0.119896
ATP11B	ENSG00000058063	Mes	0.858978	1.62599	0.945946	0.460472	0.191927
AP2M1	ENSG00000161203	Pod	0.927265	3.35319	1	0.997894	0.0764744
TMEM41A	ENSG00000163900	ErPrT	0.856352	1.96002	0.997041	0.802043	0.181833
IGF2BP2	ENSG00000073792	Pod	0.847123	2.64851	0.995349	0.972456	0.207712
ETV5	ENSG00000244405	NPCa	0.842803	1.75397	0.91954	0.546711	0.213487
DNAJB11	ENSG00000090520	UBCD	0.868518	2.60313	1	0.979475	0.18934
KNG1	ENSG00000113889	DTLH	0.968302	2.14633	0.940299	0.0174445	0.0027544
EIF4A2	ENSG00000156976	Pod	0.954172	5.50969	1	1	0.0555736
RFC4	ENSG00000163918	PTA	0.856619	1.80578	0.991285	0.539476	0.183461
RPL39L	ENSG00000163923	IPC	0.866099	1.85712	0.988701	0.693852	0.183035
P3H2	ENSG00000090530	Pod	0.973181	2.63072	0.993023	0.507777	0.0205768
CLDN1	ENSG00000163347	RVCSBb	0.882471	1.80909	0.945513	0.367091	0.157234
CCDC50	ENSG00000152492	Mes	0.914864	2.15054	1	0.889261	0.112719
HES1	ENSG00000114315	NPCb	0.864782	6.38273	1	0.984301	0.178084
TMEM44	ENSG00000145014	End	0.829842	1.50716	0.802691	0.265559	0.172441
PDE6B	ENSG00000133256	SSBpod	0.825735	1.62078	0.832685	0.378881	0.176044
ATP5I	ENSG00000169020	ErPrT	0.88523	2.97687	1	0.993295	0.162197
CTBP1	ENSG00000159692	Pod	0.83154	1.98012	0.893023	0.800227	0.195885
SLBP	ENSG00000163950	PTA	0.832426	2.32364	0.997821	0.895328	0.224158
TMEM129	ENSG00000168936	Pod	0.812673	1.81262	0.85814	0.686001	0.220026
TACC3	ENSG00000013810	IPC	0.854742	1.85876	0.858757	0.328405	0.141167
FGFR3	ENSG00000068078	ErPrT	0.982258	1.89017	1	0.241379	0.0143678
WHSC1	ENSG00000109685	NPCd	0.829963	1.68651	0.960714	0.550301	0.211167
MXD4	ENSG00000123933	Pod	0.83799	1.98599	0.930233	0.805574	0.209819
LRPAP1	ENSG00000163956	Pod	0.916186	2.89245	0.993023	0.965651	0.0665911
TMEM128	ENSG00000132406	Pod	0.827151	2.03185	0.937209	0.835224	0.239793
MRFAP1	ENSG00000179010	Pod	0.969165	4.16338	1	1	0.0280298
TRMT44	ENSG00000155275	RVCSBb	0.814631	1.50565	0.810897	0.323211	0.18442
LDB2	ENSG00000169744	End	0.918647	2.431	1	0.37404	0.124784
NCAPG	ENSG00000109805	NPCd	0.910344	1.60995	0.95	0.189655	0.105979
SLIT2	ENSG00000145147	CnT	0.89513	1.60213	1	0.389451	0.120362
PPARGC1A	ENSG00000109819	DTLH	0.946109	1.61375	0.940299	0.133129	0.0436113
SOD3	ENSG00000109610	Mes	0.979194	2.2211	0.972973	0.153998	0.000456969
LGI2	ENSG00000153012	Mes	0.838717	1.63812	0.810811	0.336634	0.136481
RBPJ	ENSG00000168214	NPCa	0.85154	2.72749	1	0.984539	0.23273
STIM2	ENSG00000109689	End	0.863564	1.71865	0.90583	0.457595	0.173381
PCDH7	ENSG00000169851	CnT	0.959627	1.7756	0.9875	0.283042	0.0478381
PGM2	ENSG00000169299	Mes	0.831811	1.5523	0.864865	0.435491	0.168469
TBC1D1	ENSG00000065882	Mes	0.863683	2.0326	0.945946	0.618583	0.151561
KLHL5	ENSG00000109790	End	0.86221	1.58026	0.878924	0.385484	0.158802
RFC1	ENSG00000035928	Pod	0.852176	2.35099	0.97907	0.901653	0.23801
RBM47	ENSG00000163694	ErPrT	0.978781	2.31488	1	0.389368	0.0257024
UCHL1	ENSG00000154277	NPCa	0.843711	2.27638	0.998084	0.690954	0.225822
LIMCH1	ENSG00000064042	DTLH	0.938003	2.37722	1	0.376894	0.083091
SHISA3	ENSG00000178343	NPCa	0.910682	2.51432	0.992337	0.589145	0.10625
COMMD8	ENSG00000169019	ErPrT	0.825285	1.8278	0.991124	0.735632	0.242337
ATP10D	ENSG00000145246	Mes	0.816529	1.67209	0.837838	0.475704	0.222848
NIPAL1	ENSG00000163293	UBCD	0.942465	1.52889	0.946372	0.135402	0.0682578
OCIAD1	ENSG00000109180	Pod	0.951618	3.09194	1	0.992547	0.0432599
OCIAD2	ENSG00000145247	ErPrT	0.967189	3.3181	1	0.916347	0.0252235
SGCB	ENSG00000163069	Pod	0.811735	1.86814	0.848837	0.691348	0.18908
RASL11B	ENSG00000128045	ICb	0.904676	2.18898	0.986706	0.649789	0.125401
LNX1	ENSG00000072201	DTLH	0.981916	1.54478	0.985075	0.082785	0.0145371
PDGFRA	ENSG00000134853	ICb	0.975503	3.11861	1	0.231055	0.0364557
KDR	ENSG00000128052	End	0.999745	2.05383	1	0.0145791	0.000156764
NMU	ENSG00000109255	PTA	0.871478	1.56813	0.845316	0.16995	0.129253
AASDH	ENSG00000157426	SSBpod	0.863038	2.04608	0.988327	0.821434	0.159023
PAICS	ENSG00000128050	Prolif	0.849886	2.31245	1	0.853614	0.247967
HOPX	ENSG00000171476	Mes	0.982886	2.53931	1	0.404417	0.0280274
IGFBP7	ENSG00000163453	Mes	0.936996	7.05884	1	0.878446	0.106017
ADGRL3	ENSG00000150471	SSBm/d	0.873058	1.51944	0.980132	0.344288	0.166796
UGT2A3	ENSG00000135220	ErPrT	0.988595	1.92153	0.994083	0.061622	0.0108557
UGT2A1	ENSG00000173610	ErPrT	0.975603	1.93789	0.955621	0.0197957	0.00335249
SULT1E1	ENSG00000109193	ICb	0.9936	8.92403	1	0.451983	0.00691983
SLC4A4	ENSG00000080493	ErPrT	0.908922	1.73069	0.914201	0.235632	0.0740741
AFP	ENSG00000081051	ErPrT	0.972527	2.02118	0.955621	0.0427842	0.00510856
CXCL8	ENSG00000169429	Leu	0.998211	6.03188	1	0.0769466	0.00244761
CXCL3	ENSG00000163734	Leu	0.962987	2.43208	1	0.287135	0.0431391
CXCL2	ENSG00000081041	Leu	0.942558	2.42745	0.984615	0.256081	0.0957626
MTHFD2L	ENSG00000163738	Pod	0.852158	2.11115	0.944186	0.772521	0.214355
PARM1	ENSG00000169116	Mes	0.888397	1.78833	0.837838	0.186443	0.0592536
RCHY1	ENSG00000163743	Pod	0.885271	2.09646	0.953488	0.764096	0.126377
SCARB2	ENSG00000138760	Pod	0.848519	1.92998	0.937209	0.744329	0.196371
SHROOM3	ENSG00000138771	DTLH	0.863701	1.69122	0.985075	0.539097	0.17521
40787	ENSG00000138758	Pod	0.978016	4.70969	1	0.982664	0.0137719
CCNI	ENSG00000118816	Pod	0.890917	5.77751	1	1	0.174984
FRAS1	ENSG00000138759	SSBpod	0.858321	1.71176	0.957198	0.474074	0.233412
ANXA3	ENSG00000138772	UBCD	0.972255	1.7826	0.993691	0.213047	0.0291169
HNRNPD	ENSG00000138668	PTA	0.858332	3.35961	1	0.996093	0.211786
HNRNPDL	ENSG00000152795	Pod	0.871313	4.51818	1	1	0.155703
TMEM150C	ENSG00000249242	Pod	0.978795	2.54563	0.993023	0.345593	0.0116656
SCD5	ENSG00000145284	Pod	0.875695	1.9412	0.888372	0.517984	0.0908944
COPS4	ENSG00000138663	ICb	0.857557	2.28925	0.973412	0.90903	0.152068
PLAC8	ENSG00000145287	Leu	0.98346	2.5566	0.969231	0.0391617	0.000305951
CDS1	ENSG00000163624	Pod	0.844712	2.02068	0.886047	0.556384	0.188594
ARHGAP24	ENSG00000138639	DTLH	0.907794	2.06039	0.985075	0.663963	0.106656
NUDT9	ENSG00000170502	SSBpod	0.832704	1.9296	0.953307	0.801576	0.208038
SPARCL1	ENSG00000152583	Mes	0.960293	1.89647	0.945946	0.0839299	0.0223915
SPP1	ENSG00000118785	ErPrT	0.980145	4.22646	1	0.209451	0.021871
PYURF	ENSG00000145337	Pod	0.873535	2.96207	0.997674	0.995949	0.124109
NAP1L5	ENSG00000177432	Mes	0.838138	1.62378	0.810811	0.373648	0.14227
SNCA	ENSG00000145335	Pod	0.9918	3.3764	1	0.610499	0.00388853
GRID2	ENSG00000152208	ICb	0.976542	2.46968	0.997046	0.199494	0.0349367
PDLIM5	ENSG00000163110	Pod	0.935068	2.31142	0.986047	0.620868	0.0614064
RAP1GDS1	ENSG00000138698	SSBpod	0.807126	1.50359	0.824903	0.418282	0.206619
TSPAN5	ENSG00000168785	Pod	0.963598	2.5936	0.988372	0.589598	0.0333765
EIF4E	ENSG00000151247	SSBpod	0.917601	2.58395	1	0.976359	0.106383
ADH6	ENSG00000172955	ErPrT	0.974764	1.59725	0.955621	0.0293742	0.00319285
ADH1C	ENSG00000248144	UBCD	0.999855	3.5461	1	0.0876691	0.000159109
H2AFZ	ENSG00000164032	NPCd	0.946853	7.50001	1	0.999684	0.0784562
EMCN	ENSG00000164035	End	0.955411	3.20187	1	0.351936	0.0716413
NFKB1	ENSG00000109320	Leu	0.976351	2.03847	0.984615	0.433226	0.0197338
UBE2D3	ENSG00000109332	Pod	0.912629	3.54878	1	0.999676	0.0682113
CENPE	ENSG00000138778	IPC	0.87075	1.92341	0.841808	0.204669	0.119844
NPNT	ENSG00000168743	Pod	0.942854	2.15382	0.944186	0.317239	0.0421257
AIMP1	ENSG00000164022	SSBpod	0.814259	2.2929	0.996109	0.96974	0.228999
PAPSS1	ENSG00000138801	Pod	0.899475	2.353	0.981395	0.877025	0.0930006
OSTC	ENSG00000198856	SSBpod	0.855901	3.71392	1	1	0.188337
CCDC109B	ENSG00000005059	Pod	0.968029	2.29398	0.983721	0.385126	0.0166883
CFI	ENSG00000205403	CnT	0.918868	1.68559	0.9875	0.311714	0.105949
ENPEP	ENSG00000138792	Pod	0.97491	2.55593	0.981395	0.327447	0.0136099
ANK2	ENSG00000145362	ErPrT	0.818118	1.50448	0.843195	0.284004	0.228608
UGT8	ENSG00000174607	DTLH	0.915434	1.62044	0.985075	0.305585	0.103443
SNHG8	ENSG00000269893	ErPrT	0.97383	3.68125	1	0.991539	0.0383142
SYNPO2	ENSG00000172403	ICb	0.914889	1.75376	0.874446	0.114262	0.0386498
USP53	ENSG00000145390	Mes	0.939622	1.87558	0.972973	0.436405	0.105103
C4orf3	ENSG00000164096	Pod	0.948144	4.02868	1	0.999676	0.0573558
MAD2L1	ENSG00000164109	NPCd	0.934092	2.90673	1	0.582252	0.0906359
NDNF	ENSG00000173376	Pod	0.928865	2.0755	0.932558	0.329715	0.0507129
ANXA5	ENSG00000164111	Pod	0.88009	2.81247	0.997674	0.977803	0.171419
CCNA2	ENSG00000145386	NPCd	0.947565	2.13031	1	0.193768	0.0752926
PCDH18	ENSG00000189184	ICb	0.968735	2.73447	0.998523	0.507511	0.0367932
ELF2	ENSG00000109381	Pod	0.851284	2.01886	0.948837	0.802333	0.189728
NDUFC1	ENSG00000109390	ErPrT	0.952335	3.08181	1	0.971743	0.061622
MGST2	ENSG00000085871	End	0.937085	2.37379	1	0.796206	0.073836
SCOC	ENSG00000153130	CnT	0.852664	2.39875	1	0.963661	0.214198
TBC1D9	ENSG00000109436	CnT	0.981693	1.85104	1	0.303895	0.023919
INPP4B	ENSG00000109452	Mes	0.891007	1.5386	0.810811	0.0903275	0.0211729
ZNF827	ENSG00000151612	DTLH	0.821245	1.7898	1	0.718745	0.206427
EDNRA	ENSG00000151617	ICb	0.938255	2.24782	0.995569	0.381266	0.0820253
LRBA	ENSG00000198589	DTLH	0.867177	1.65855	1	0.568936	0.147972
RPS3A	ENSG00000145425	Prolif	0.965619	12.9035	1	1	0.048642
TRIM2	ENSG00000109654	DTLH	0.926778	1.76571	1	0.568018	0.0990054
MND1	ENSG00000121211	NPCd	0.934059	1.96706	1	0.356849	0.0983866
SFRP2	ENSG00000145423	RVCSBa	0.89782	2.12907	0.959128	0.323176	0.120128
GUCY1A3	ENSG00000164116	ICb	0.98476	3.16921	1	0.386835	0.0187342
PDGFC	ENSG00000145431	NPCa	0.919448	2.37292	0.992337	0.684539	0.0759868
FNIP2	ENSG00000052795	DTLH	0.959906	2.02961	1	0.54583	0.0364193
RAPGEF2	ENSG00000109756	UBCD	0.845943	1.60462	0.981073	0.480986	0.21973
NPY1R	ENSG00000164128	Mes	0.995809	1.87849	1	0.105407	0.00487433
MSMO1	ENSG00000052802	Pod	0.896902	2.98399	0.997674	0.896954	0.123137
CPE	ENSG00000109472	Mes	0.935477	3.63012	1	0.740137	0.0856055
PALLD	ENSG00000129116	Pod	0.930059	2.72324	0.993023	0.716948	0.0853856
SH3RF1	ENSG00000154447	Pod	0.830706	1.85347	0.853488	0.590894	0.186325
HMGB2	ENSG00000164104	NPCd	0.968296	6.63797	1	0.988137	0.0466624
SAP30	ENSG00000164105	NPCd	0.828133	1.74049	0.942857	0.571655	0.238532
HPGD	ENSG00000164120	UBCD	0.98183	2.66656	1	0.291169	0.0200477
SPCS3	ENSG00000129128	SSBpod	0.834251	2.01194	0.996109	0.830102	0.23026
CDKN2AIP	ENSG00000168564	UBCD	0.902184	1.97953	0.990536	0.713286	0.111376
CENPU	ENSG00000151725	IPC	0.932228	2.38594	1	0.417121	0.125292
SLC25A4	ENSG00000151729	Pod	0.944096	2.59611	1	0.808976	0.0490927
SORBS2	ENSG00000154556	ErPrT	0.916009	1.87504	0.994083	0.576788	0.105204
FAT1	ENSG00000083857	Pod	0.876413	2.14332	0.944186	0.721484	0.12897
PDCD6	ENSG00000249915	Pod	0.882975	2.83561	0.997674	0.994653	0.140149
SLC6A19	ENSG00000174358	ErPrT	0.900419	1.64874	0.804734	0.0118135	0.00478927
CLPTM1L	ENSG00000049656	ErPrT	0.863972	1.7689	0.961538	0.613027	0.184866
IRX1	ENSG00000170549	SSBm/d	0.986869	1.91374	1	0.133313	0.0204619
ADAMTS16	ENSG00000145536	ErPrT	0.92617	1.61989	0.934911	0.170179	0.074553
C5orf49	ENSG00000215217	SSBpr	0.872955	1.55987	0.943662	0.296134	0.187666
MIR4458HG	ENSG00000247516	ErPrT	0.87516	2.01252	1	0.727011	0.162995
SNHG18	ENSG00000250786	CnT	0.836576	1.77704	0.975	0.66084	0.235204
CCT5	ENSG00000150753	SSBpod	0.82815	2.5872	1	0.975414	0.247124
CMBL	ENSG00000164237	SSBpod	0.861051	1.92469	0.996109	0.657368	0.21576
38777	ENSG00000145495	Pod	0.850375	2.33759	0.967442	0.932437	0.18908
FAM134B	ENSG00000154153	Pod	0.998511	3.58497	1	0.511342	0.000162022
BASP1	ENSG00000176788	ICb	0.932024	3.33015	1	0.943797	0.08827
CDH6	ENSG00000113361	SSBpr	0.893086	2.16645	0.967136	0.456096	0.121146
ZFR	ENSG00000056097	Pod	0.801797	2.07677	0.911628	0.875243	0.212897
SUB1	ENSG00000113387	Pod	0.943824	4.22068	1	1	0.0520091
C1QTNF3	ENSG00000082196	ErPrT	0.898998	2.56164	0.95858	0.541667	0.0887612
RAI14	ENSG00000039560	IPC	0.829463	2.11144	1	0.797198	0.233307
AGXT2	ENSG00000113492	ErPrT	0.92873	1.67714	0.863905	0.0250639	0.00462963
PRLR	ENSG00000113494	ErPrT	0.955353	1.7096	0.967456	0.14751	0.0462963
UGT3A1	ENSG00000145626	ErPrT	0.982705	2.19063	0.994083	0.2144	0.0159642
LMBRD2	ENSG00000164187	ErPrT	0.86621	1.53301	0.866864	0.248084	0.144955
FYB	ENSG00000082074	Leu	0.986317	1.7714	0.984615	0.0491051	0.00627199
DAB2	ENSG00000153071	ErPrT	0.997308	3.98151	1	0.634259	0.00351213
RPL37	ENSG00000145592	CnT	0.940222	6.91342	1	1	0.0605642
C7	ENSG00000112936	ICb	0.948569	2.26287	0.980798	0.168608	0.0654852
OXCT1	ENSG00000083720	DTLH	0.894404	1.67457	0.985075	0.50834	0.132976
SEPP1	ENSG00000250722	Pod	0.988364	4.72964	1	0.986876	0.00502268
HMGCS1	ENSG00000112972	Pod	0.87673	2.92472	0.993023	0.917531	0.171581
ITGA1	ENSG00000213949	Mes	0.93903	2.13835	0.945946	0.411577	0.024524
PELO	ENSG00000152684	IPC	0.867945	2.24863	1	0.768872	0.180389
MOCS2	ENSG00000164172	DTLH	0.826861	1.84856	1	0.778883	0.235807
FST	ENSG00000134363	IPC	0.902853	2.37064	1	0.459922	0.149105
NDUFS4	ENSG00000164258	Pod	0.847345	3.08251	1	1	0.200259
GPX8	ENSG00000164294	ICb	0.866986	2.0583	0.974889	0.796624	0.16962
CCNO	ENSG00000152669	UBCD	0.975649	1.60391	0.9653	0.0429594	0.0109785
PLPP1	ENSG00000067113	ICb	0.933145	2.47569	0.995569	0.698228	0.0821941
IL6ST	ENSG00000134352	End	0.911632	2.16275	0.995516	0.701364	0.129801
MAP3K1	ENSG00000095015	ErPrT	0.886761	1.7628	0.943787	0.494572	0.100894
PLK2	ENSG00000145632	ICb	0.955702	3.53618	0.998523	0.843207	0.0398312
DEPDC1B	ENSG00000035499	NPCd	0.897902	1.64128	0.928571	0.26732	0.100759
IPO11	ENSG00000086200	End	0.915657	1.56014	0.914798	0.227152	0.057219
ADAMTS6	ENSG00000049192	Mes	0.920016	1.59646	0.918919	0.169992	0.0694593
CENPK	ENSG00000123219	IPC	0.968168	2.39241	1	0.42786	0.0342412
CCNB1	ENSG00000134057	NPCd	0.949743	2.63434	1	0.441791	0.0708637
CENPH	ENSG00000153044	IPC	0.911347	2.09652	0.99435	0.517354	0.135097
MRPS36	ENSG00000134056	ErPrT	0.959543	2.73969	1	0.942369	0.0539591
TMEM174	ENSG00000164325	ErPrT	0.941246	1.62731	0.890533	0.0225096	0.00510856
BTF3	ENSG00000145741	SSBpod	0.945633	7.07642	1	1	0.0748621
ARHGEF28	ENSG00000214944	ErPrT	0.896789	1.62277	0.952663	0.336207	0.139049
HEXB	ENSG00000049860	ErPrT	0.880246	1.97132	0.997041	0.7053	0.158685
IQGAP2	ENSG00000145703	Pod	0.998732	4.30036	1	0.571128	0.000324044
F2R	ENSG00000181104	Mes	0.985719	2.28871	1	0.553389	0.0167555
CRHBP	ENSG00000145708	End	0.999966	2.64538	1	0.0167738	0
TBCA	ENSG00000171530	Pod	0.935561	4.04697	1	1	0.0683733
BHMT2	ENSG00000132840	ErPrT	0.899727	1.54529	0.852071	0.126596	0.0525223
BHMT	ENSG00000145692	ErPrT	0.983604	2.60579	0.982249	0.1341	0.00542784
SERINC5	ENSG00000164300	Pod	0.840188	1.89366	0.890698	0.534997	0.16267
DHFR	ENSG00000228716	NPCd	0.89395	2.14776	0.996429	0.647264	0.151534
SSBP2	ENSG00000145687	Pod	0.954395	2.7728	0.993023	0.903111	0.0413156
VCAN	ENSG00000038427	ICb	0.951544	3.74201	1	0.849283	0.0676793
HAPLN1	ENSG00000145681	End	0.911589	1.77506	0.838565	0.054554	0.0158332
EDIL3	ENSG00000164176	End	0.915622	1.70492	0.910314	0.18749	0.0619219
COX7C	ENSG00000127184	DTLH	0.956396	6.41812	1	1	0.03443
TMEM161B-AS1	ENSG00000247828	SSBm/d	0.894474	1.673	0.986755	0.494807	0.143854
MEF2C	ENSG00000081189	Mes	0.998695	4.47717	1	0.298401	0
NR2F1	ENSG00000175745	NPCa	0.946619	4.10072	1	0.962336	0.0559211
RHOBTB3	ENSG00000164292	ICb	0.836994	2.51022	0.998523	0.943629	0.246582
GLRX	ENSG00000173221	DTLH	0.968069	2.37912	1	0.545218	0.055241
ELL2	ENSG00000118985	Leu	0.838849	1.51988	0.815385	0.239559	0.128652
CAST	ENSG00000153113	Pod	0.985796	2.9208	1	0.848509	0.0106935
ERAP2	ENSG00000164308	End	0.873997	1.50482	0.834081	0.175106	0.0921775
LNPEP	ENSG00000113441	DTLH	0.830276	1.55199	0.985075	0.481561	0.2228
FAM174A	ENSG00000174132	Pod	0.897725	2.16205	0.939535	0.71711	0.0967272
MAN2A1	ENSG00000112893	DTLH	0.896734	1.5712	0.985075	0.417138	0.10023
NREP	ENSG00000134986	NPCa	0.875349	3.55994	1	0.995724	0.166447
REEP5	ENSG00000129625	Pod	0.941983	2.86079	1	0.955606	0.0523331
MCC	ENSG00000171444	SSBpod	0.891586	1.85728	0.976654	0.437037	0.130812
AP3S1	ENSG00000177879	Pod	0.91529	2.72662	1	0.970026	0.115684
TNFAIP8	ENSG00000145779	ICb	0.836821	1.71725	0.88774	0.535527	0.196624
PPIC	ENSG00000168938	DTLH	0.900943	1.87109	0.955224	0.507116	0.126549
LMNB1	ENSG00000113368	IPC	0.876292	2.20883	0.977401	0.526226	0.19144
FBN2	ENSG00000138829	ICb	0.905365	2.02064	0.960118	0.46481	0.11038
HINT1	ENSG00000169567	Pod	0.948346	6.27509	1	1	0.0489307
IRF1	ENSG00000125347	End	0.893183	3.32496	1	0.875529	0.153002
SHROOM1	ENSG00000164403	UBCD	0.867274	1.6618	0.905363	0.270804	0.217502
UQCRQ	ENSG00000164405	UBCD	0.935604	4.34282	1	0.998568	0.0970565
C5orf15	ENSG00000113583	SSBpod	0.950205	2.71557	1	0.920095	0.0644602
VDAC1	ENSG00000213585	SSBpod	0.854781	2.62444	0.996109	0.974783	0.188652
SKP1	ENSG00000113558	Pod	0.988585	6.35764	1	1	0.0115036
PPP2CA	ENSG00000113575	Pod	0.86435	2.64686	0.993023	0.961925	0.176442
UBE2B	ENSG00000119048	Pod	0.866351	2.67561	0.990698	0.973104	0.115198
H2AFY	ENSG00000113648	PTA	0.920719	3.39624	1	0.991698	0.0791144
TGFBI	ENSG00000120708	ICb	0.982133	3.28766	1	0.267679	0.0229536
AC009014.3	ENSG00000271824	ErPrT	0.930974	1.5911	0.914201	0.0980204	0.050447
NME5	ENSG00000112981	SSBpr	0.837134	1.63912	0.985915	0.542338	0.232118
KIF20A	ENSG00000112984	IPC	0.87224	1.90038	0.80791	0.173696	0.0607004
EGR1	ENSG00000120738	NPCb	0.867431	3.90756	1	0.893118	0.197431
ETF1	ENSG00000120705	Leu	0.919693	1.90242	1	0.739789	0.0801591
CTNNA1	ENSG00000044115	Pod	0.8508	2.41033	0.983721	0.951069	0.178386
PAIP2	ENSG00000120727	Pod	0.860853	2.72611	0.993023	0.986228	0.181627
ECSCR	ENSG00000249751	End	1	2.76839	1	0.0453049	0
TMEM173	ENSG00000184584	End	0.966019	2.0999	1	0.276219	0.0495375
UBE2D2	ENSG00000131508	Pod	0.868195	2.89363	1	0.997246	0.174174
CXXC5	ENSG00000171604	Pod	0.937285	3.91275	1	0.881724	0.0743681
CYSTM1	ENSG00000120306	UBCD	0.979032	3.15227	1	0.785839	0.0342084
HBEGF	ENSG00000113070	End	0.913723	2.03087	1	0.588964	0.126509
NDUFA2	ENSG00000131495	ErPrT	0.920275	2.95467	1	0.987867	0.102331
ZMAT2	ENSG00000146007	Mes	0.813388	2.15646	1	0.964661	0.230617
TAF7	ENSG00000178913	Pod	0.918484	3.41212	1	0.997732	0.10661
NDFIP1	ENSG00000131507	Pod	0.968307	3.42197	1	0.994653	0.0136099
FGF1	ENSG00000113578	Pod	0.921116	2.11063	0.848837	0.0340246	0.00243033
NR3C1	ENSG00000113580	End	0.873178	1.91342	0.982063	0.56153	0.135601
PPP2R2B	ENSG00000156475	Pod	0.885665	1.84927	0.862791	0.29569	0.0730719
AFAP1L1	ENSG00000157510	End	0.963148	1.75517	0.946188	0.102524	0.0114438
CARMN	ENSG00000249669	Mes	0.987847	1.80408	1	0.132826	0.010358
CSF1R	ENSG00000182578	Leu	0.998736	1.9154	1	0.00734282	0.00214166
PDGFRB	ENSG00000113721	Mes	0.996052	3.20383	1	0.411272	0.00319878
CD74	ENSG00000019582	Leu	0.997691	8.66356	1	0.65657	0
RPS14	ENSG00000164587	Leu	0.929208	12.2457	1	1	0.0663913
SYNPO	ENSG00000171992	Pod	0.987652	2.89003	0.988372	0.218406	0.00259235
RBM22	ENSG00000086589	Pod	0.834166	2.1684	0.960465	0.929196	0.22278
SMIM3	ENSG00000256235	Mes	0.941039	1.88126	1	0.527799	0.0888043
GPX3	ENSG00000211445	ErPrT	0.99734	4.45097	1	0.461526	0.00287356
ANXA6	ENSG00000197043	Mes	0.867883	1.94367	1	0.705255	0.181417
SPARC	ENSG00000113140	Pod	0.994012	8.00259	1	0.970026	0.00081011
ATOX1	ENSG00000177556	Pod	0.921287	3.30867	1	0.992871	0.0900843
G3BP1	ENSG00000145907	SSBpod	0.843837	2.34988	1	0.954137	0.210244
HAVCR2	ENSG00000135077	Leu	0.971081	1.62829	0.969231	0.0405385	0.0243231
CYFIP2	ENSG00000055163	DTLH	0.886316	1.90185	0.910448	0.384086	0.096557
EBF1	ENSG00000164330	Mes	0.94108	1.99511	1	0.277075	0.106778
RNF145	ENSG00000145860	Pod	0.942458	2.51858	0.993023	0.862767	0.0257615
PTTG1	ENSG00000164611	NPCd	0.953908	3.91811	1	0.737741	0.0656438
NUDCD2	ENSG00000170584	SSBpod	0.876422	2.33856	1	0.940583	0.166273
HMMR	ENSG00000072571	NPCd	0.936002	1.89791	0.975	0.21528	0.0735527
WWC1	ENSG00000113645	UBCD	0.925347	1.59841	0.962145	0.231344	0.0926014
SLIT3	ENSG00000184347	Mes	0.913629	2.04736	1	0.515308	0.240213
LCP2	ENSG00000043462	Leu	0.942357	1.672	0.892308	0.0108613	0.0108613
DUSP1	ENSG00000120129	Pod	0.964772	7.71022	1	0.983474	0.0230071
ATP6V0E1	ENSG00000113732	DTLH	0.953134	3.32967	1	0.993267	0.0515685
CPEB4	ENSG00000113742	Pod	0.85803	1.82214	0.830233	0.346079	0.0842515
HRH2	ENSG00000113749	SSBpod	0.898148	1.56632	0.840467	0.110796	0.0463357
HIGD2A	ENSG00000146066	Pod	0.868565	3.16361	1	0.996273	0.176604
CLTB	ENSG00000175416	Pod	0.969399	2.88948	0.997674	0.8942	0.0118276
FGFR4	ENSG00000160867	Pod	0.865837	1.73896	0.832558	0.304439	0.0780946
MXD3	ENSG00000213347	IPC	0.921555	2.24004	0.915254	0.231751	0.0588327
PRELID1	ENSG00000169230	ErPrT	0.946502	3.22738	1	0.996328	0.0423052
LMAN2	ENSG00000169223	Pod	0.949052	2.85273	1	0.974401	0.0471484
SLC34A1	ENSG00000131183	ErPrT	0.977857	1.84718	0.95858	0.0242656	0.000159642
PDLIM7	ENSG00000196923	Pod	0.951287	3.04886	1	0.889177	0.0471484
TMED9	ENSG00000184840	Pod	0.959413	4.13193	1	0.999352	0.0209008
HNRNPAB	ENSG00000197451	PTA	0.833773	2.47976	0.995643	0.945792	0.230018
COL23A1	ENSG00000050767	Mes	0.995591	1.91138	1	0.121858	0.0033511
CANX	ENSG00000127022	SSBpod	0.937901	3.08447	1	0.972262	0.0794326
LTC4S	ENSG00000213316	End	0.927337	1.68025	0.928251	0.167738	0.0741496
MGAT4B	ENSG00000161013	Pod	0.827911	1.79447	0.851163	0.546824	0.162508
SQSTM1	ENSG00000161011	Pod	0.901333	2.60256	0.972093	0.872327	0.0988334
RNF130	ENSG00000113269	ErPrT	0.901457	2.07716	1	0.720147	0.118455
FLT4	ENSG00000037280	End	0.99181	1.76578	1	0.114908	0.00877881
GNB2L1	ENSG00000204628	SSBm/d	0.920963	8.92662	1	1	0.104015
FOXC1	ENSG00000054598	Pod	0.987368	3.14939	1	0.698153	0.00777706
GMDS	ENSG00000112699	Pod	0.958538	2.98355	0.997674	0.779326	0.0682113
SERPINB1	ENSG00000021355	Leu	0.990348	2.09579	1	0.390087	0.0137678
SERPINB9	ENSG00000170542	Leu	0.89789	1.56329	0.984615	0.223803	0.136607
SERPINB6	ENSG00000124570	End	0.95067	2.26978	1	0.794325	0.0573758
NQO2	ENSG00000124588	ErPrT	0.942792	2.14925	1	0.693806	0.0453384
TUBB2A	ENSG00000137267	Pod	0.942047	3.71985	0.988372	0.83571	0.0105314
TUBB2B	ENSG00000137285	DTLH	0.919033	3.30072	1	0.775669	0.0537108
LY86	ENSG00000112799	Leu	0.999889	2.10523	1	0.0108613	0.000152975
DSP	ENSG00000096696	RVCSBb	0.879229	2.11755	0.996795	0.572337	0.187281
TFAP2A	ENSG00000137203	CnT	0.975069	1.80766	1	0.150567	0.0309721
TMEM14C	ENSG00000111843	Pod	0.862293	3.08293	0.997674	0.99919	0.173688
NEDD9	ENSG00000111859	Pod	0.815166	2.07758	0.839535	0.577933	0.236228
PHACTR1	ENSG00000112137	Leu	0.998581	2.08528	1	0.188925	0.00168273
NOL7	ENSG00000225921	Pod	0.807542	2.31692	0.972093	0.965651	0.245787
MCUR1	ENSG00000050393	ErPrT	0.860947	1.99003	1	0.836367	0.198755
CD83	ENSG00000112149	Leu	0.999193	3.48564	1	0.470093	0.000305951
JARID2	ENSG00000008083	Pod	0.886605	2.19901	0.946512	0.76685	0.0949449
MYLIP	ENSG00000007944	NPCb	0.89595	2.89995	1	0.946242	0.127656
TPMT	ENSG00000137364	ErPrT	0.902445	1.73173	0.991124	0.515645	0.13841
DEK	ENSG00000124795	NPCd	0.897371	3.796	1	0.990509	0.157387
ID4	ENSG00000172201	Pod	0.918877	5.01497	1	0.959981	0.0926766
E2F3	ENSG00000112242	SSBpod	0.910744	1.83248	0.984436	0.470764	0.0958235
SOX4	ENSG00000124766	NPCa	0.910201	6.64448	1	1	0.118092
DCDC2	ENSG00000146038	SSBpr	0.910699	2.34404	1	0.466583	0.122241
ACOT13	ENSG00000112304	ErPrT	0.920613	2.08538	1	0.791826	0.108716
GMNN	ENSG00000112312	UBCD	0.973949	2.81245	1	0.702466	0.0324582
LRRC16A	ENSG00000079691	ErPrT	0.971558	2.31288	0.982249	0.275383	0.0194764
TRIM38	ENSG00000112343	UBCD	0.880608	1.5837	0.977918	0.392999	0.174543
HIST1H1C	ENSG00000187837	UBCD	0.855514	1.85793	0.993691	0.609547	0.224185
HIST1H4C	ENSG00000197061	NPCd	0.935501	5.41376	1	0.921069	0.105505
HIST1H2AC	ENSG00000180573	Pod	0.895172	2.50597	0.944186	0.673688	0.11779
HIST1H2BH	ENSG00000275713	NPCd	0.902131	1.68536	0.978571	0.314457	0.121481
BTN3A2	ENSG00000186470	End	0.838699	1.50866	0.860987	0.296285	0.191096
RP1-313I6.12	ENSG00000272009	UBCD	0.992034	2.31801	1	0.502784	0.00668258
ZNF165	ENSG00000197279	UBCD	0.968145	1.79974	0.977918	0.189499	0.0208433
ZSCAN16-AS1	ENSG00000269293	ErPrT	0.826385	1.84066	0.982249	0.737548	0.234994
HLA-A	ENSG00000206503	End	0.991978	4.0795	1	0.970058	0.0123844
HLA-E	ENSG00000204592	End	0.999064	4.07154	1	0.805612	0.00125412
PPP1R18	ENSG00000146112	Leu	0.908603	1.76543	0.984615	0.419	0.12804
TUBB	ENSG00000196230	IPC	0.945157	7.43775	1	1	0.096965
IER3	ENSG00000137331	DTLH	0.945796	2.61499	1	0.811171	0.0630451
DDR1	ENSG00000204580	Pod	0.918204	2.17223	0.955814	0.691672	0.0654569
TCF19	ENSG00000137310	IPC	0.858005	1.53691	0.841808	0.235953	0.146615
HLA-C	ENSG00000204525	End	0.98897	3.78643	1	0.952657	0.0144223
HLA-B	ENSG00000234745	End	0.994742	3.58752	1	0.642734	0.00783822
MCCD1	ENSG00000204511	DTLH	0.964899	1.93637	0.985075	0.0659526	0.0431523
LST1	ENSG00000204482	Leu	1	3.73248	1	0.0501759	0
AIF1	ENSG00000204472	Pod	0.991145	5.90406	0.995349	0.339436	0.00826312
APOM	ENSG00000204444	ErPrT	0.999372	4.70893	1	0.393997	0.00127714
CSNK2B	ENSG00000204435	Pod	0.861368	2.85038	1	0.994005	0.161374
DDAH2	ENSG00000213722	NPCa	0.904198	3.47225	1	0.997697	0.130592
CLIC1	ENSG00000213719	End	0.946624	3.6068	1	0.995767	0.0534567
HSPA1A	ENSG00000204389	NPCb	0.924226	7.3368	1	0.995243	0.0997463
HSPA1B	ENSG00000204388	NPCb	0.91149	4.89826	1	0.973517	0.111164
C6orf48	ENSG00000204387	Pod	0.863512	4.45485	1	1	0.188594
SLC44A4	ENSG00000204385	ErPrT	0.980781	1.84027	0.997041	0.220945	0.0205939
RNF5	ENSG00000204308	Pod	0.887482	2.64136	0.993023	0.94394	0.157647
GPSM3	ENSG00000213654	Leu	0.999405	2.29942	1	0.224874	0.000458926
NOTCH4	ENSG00000204301	End	0.993335	2.22255	1	0.259132	0.000470293
HLA-DRA	ENSG00000204287	Leu	0.999922	8.32018	1	0.150222	0
HLA-DRB5	ENSG00000198502	Leu	0.994714	3.75666	1	0.232981	0.00810769
HLA-DRB1	ENSG00000196126	Leu	0.993523	4.53522	1	0.294631	0.0110142
HLA-DQA1	ENSG00000196735	Leu	0.999527	2.59932	1	0.0316659	0
HLA-DQB1	ENSG00000179344	Leu	0.935105	3.23482	1	0.558819	0.061955
HLA-DQA2	ENSG00000237541	Leu	0.995354	2.18688	1	0.0481872	0.000305951
PSMB8	ENSG00000204264	End	0.958401	1.99927	0.982063	0.467471	0.019282
PSMB9	ENSG00000240065	End	0.953252	1.79049	0.919283	0.0627058	0.0105032
HLA-DMB	ENSG00000242574	Leu	0.915984	2.17471	1	0.47713	0.140737
HLA-DMA	ENSG00000204257	Leu	0.995201	2.80572	1	0.242313	0.00397736
BRD2	ENSG00000204256	Pod	0.861641	3.17923	0.997674	0.978775	0.165749
HLA-DPA1	ENSG00000231389	Leu	0.999958	6.3817	1	0.153893	0
HLA-DPB1	ENSG00000223865	Leu	0.999981	6.34277	1	0.394676	0
RPS18	ENSG00000231500	SSBm/d	0.907737	13.7168	1	1	0.104945
PFDN6	ENSG00000204220	SSBpod	0.858382	2.07466	1	0.858629	0.204571
RGL2	ENSG00000237441	End	0.897596	1.8962	0.995516	0.698542	0.122903
TAPBP	ENSG00000231925	Pod	0.938677	2.35012	0.976744	0.703338	0.0259235
KIFC1	ENSG00000237649	IPC	0.867563	1.57294	0.830508	0.146304	0.105525
CUTA	ENSG00000112514	Pod	0.892998	3.91551	1	1	0.133992
HMGA1	ENSG00000137309	CnT	0.923913	3.34649	1	0.783655	0.100429
RPS10	ENSG00000124614	CnT	0.941534	5.27961	1	1	0.0712971
SNRPC	ENSG00000124562	SSBpod	0.843601	2.78418	1	0.995902	0.231836
TEAD3	ENSG00000007866	Pod	0.875751	1.90651	0.906977	0.556546	0.121192
SRSF3	ENSG00000112081	NPCd	0.845615	4.40376	1	1	0.209111
CDKN1A	ENSG00000124762	UBCD	0.964236	2.0939	0.996845	0.391567	0.0453461
GLO1	ENSG00000124767	IPC	0.8178	2.39514	1	0.972296	0.220856
MDFI	ENSG00000112559	ICb	0.962935	2.56198	1	0.359156	0.0538397
TBCC	ENSG00000124659	Pod	0.843126	2.18599	0.951163	0.878808	0.215651
CNPY3	ENSG00000137161	Leu	0.916151	2.24512	1	0.895977	0.125593
MEA1	ENSG00000124733	Pod	0.855008	2.34392	0.986047	0.942482	0.188108
PTK7	ENSG00000112655	ICb	0.856723	2.03362	0.976366	0.787342	0.172996
DNPH1	ENSG00000112667	ErPrT	0.995641	3.51298	1	0.940613	0.00431034
YIPF3	ENSG00000137207	Pod	0.902491	2.74294	1	0.983474	0.0912184
MRPS18A	ENSG00000096080	Pod	0.815145	1.90564	0.9	0.794394	0.245949
VEGFA	ENSG00000112715	Pod	0.997758	3.87359	1	0.704958	0.000486066
HSP90AB1	ENSG00000096384	NPCb	0.858776	7.01845	1	1	0.199493
CLIC5	ENSG00000112782	Pod	0.998836	5.05549	1	0.189404	0
ADGRF5	ENSG00000069122	End	0.969487	1.96769	0.941704	0.0238282	0.000470293
ADGRF1	ENSG00000153292	UBCD	0.95363	1.66582	0.9653	0.140811	0.0477327
CD2AP	ENSG00000198087	Pod	0.937294	2.34764	0.976744	0.609041	0.0505509
TFAP2B	ENSG00000008196	DTLH	0.989076	1.77452	0.985075	0.0530987	0.00198929
TRAM2	ENSG00000065308	Pod	0.950637	2.1155	0.955814	0.384478	0.0304601
GSTA4	ENSG00000170899	Pod	0.987864	3.35581	1	0.95269	0.00842515
FBXO9	ENSG00000112146	Pod	0.800227	1.8626	0.867442	0.745463	0.233312
ELOVL5	ENSG00000012660	Pod	0.87131	1.98345	0.962791	0.816105	0.174174
TINAG	ENSG00000137251	ErPrT	0.980333	1.65285	0.970414	0.0303321	0.00574713
COL21A1	ENSG00000124749	ICb	0.969974	2.73335	1	0.250127	0.0423629
DST	ENSG00000151914	Pod	0.812495	2.2125	0.84186	0.605152	0.218568
PRIM2	ENSG00000146143	Prolif	0.873729	1.61891	0.976471	0.449133	0.209299
PTP4A1	ENSG00000112245	UBCD	0.962005	2.60388	1	0.8786	0.0428003
PHF3	ENSG00000118482	Pod	0.823587	2.09183	0.909302	0.843649	0.227479
LMBRD1	ENSG00000168216	DTLH	0.8617	1.81559	1	0.653252	0.138791
COL9A1	ENSG00000112280	Pod	0.885424	2.31929	0.948837	0.526734	0.138691
OGFRL1	ENSG00000119900	Leu	0.975639	1.88974	1	0.475447	0.0232523
EEF1A1	ENSG00000156508	SSBm/d	0.891649	15.8015	1	1	0.126492
CD109	ENSG00000156535	End	0.951883	1.63011	0.93722	0.059884	0.0329205
COL12A1	ENSG00000111799	IPC	0.842183	1.56149	0.903955	0.237821	0.192529
COX7A2	ENSG00000112695	Pod	0.946103	4.73196	1	1	0.051199
TMEM30A	ENSG00000112697	Pod	0.800967	1.74427	0.825581	0.595755	0.184867
MYO6	ENSG00000196586	CnT	0.939419	2.3628	1	0.686446	0.0852499
PHIP	ENSG00000146247	Pod	0.815066	2.39733	0.990698	0.962573	0.233312
HMGN3	ENSG00000118418	Pod	0.990102	5.94452	1	0.999676	0.00356448
TTK	ENSG00000112742	NPCd	0.885046	1.50797	0.864286	0.136982	0.0887377
BCKDHB	ENSG00000083123	Mes	0.821708	1.50315	0.945946	0.509977	0.213252
FAM46A	ENSG00000112773	Leu	0.819323	1.57254	0.953846	0.411198	0.228392
TPBG	ENSG00000146242	ICa	0.825552	1.90487	0.950995	0.663977	0.234661
PRSS35	ENSG00000146250	ICb	0.887811	1.76007	0.862629	0.267342	0.0772996
PNRC1	ENSG00000146278	Pod	0.865544	4.47309	1	0.99676	0.127997
RRAGD	ENSG00000025039	DTLH	0.948543	1.67583	1	0.418057	0.0613619
UFL1	ENSG00000014123	SSBpod	0.844524	1.94965	0.984436	0.792908	0.215603
PNISR	ENSG00000132424	Pod	0.920516	4.0507	1	0.999838	0.0688594
AIM1	ENSG00000112297	UBCD	0.985962	1.6113	0.981073	0.0582339	0.0035004
RP1-60O19.1	ENSG00000235142	ErPrT	0.99502	1.84904	0.997041	0.0734355	0.00127714
CD24	ENSG00000272398	SSBm/d	0.961042	5.54226	1	0.799721	0.0548752
C6orf203	ENSG00000130349	Pod	0.972024	2.46689	0.995349	0.67628	0.0162022
SOBP	ENSG00000112320	NPCa	0.829011	1.77945	0.896552	0.545888	0.238816
SNX3	ENSG00000112335	End	0.944553	3.66542	1	0.998903	0.0437373
FOXO3	ENSG00000118689	Pod	0.892506	2.43574	0.97907	0.91105	0.10013
CD164	ENSG00000135535	Pod	0.929948	3.2207	1	0.98882	0.0920285
AMD1	ENSG00000123505	NPCb	0.891401	2.65114	1	0.967967	0.133206
SLC16A10	ENSG00000112394	ErPrT	0.893109	1.75188	0.994083	0.456897	0.148787
FYN	ENSG00000010810	Pod	0.959872	2.82744	0.995349	0.788885	0.0435839
LAMA4	ENSG00000112769	NPCa	0.936014	2.45201	0.998084	0.675493	0.0837171
MARCKS	ENSG00000277443	End	0.929518	5.57782	1	0.998119	0.0882583
HDAC2	ENSG00000196591	NPCd	0.822828	2.90768	1	0.994938	0.246757
TSPYL1	ENSG00000189241	Pod	0.895454	2.36243	0.976744	0.843001	0.0800389
FAM26F	ENSG00000188820	Leu	0.984012	2.01897	0.984615	0.205293	0.00336546
RWDD1	ENSG00000111832	Pod	0.821467	2.80692	1	0.995949	0.242547
FAM162B	ENSG00000183807	Mes	0.936014	1.90323	0.918919	0.143793	0.029246
GOPC	ENSG00000047932	Mes	0.838151	2.21557	1	0.95933	0.214014
CEP85L	ENSG00000111860	Mes	0.918631	1.76824	1	0.474029	0.1377
MAN1A1	ENSG00000111885	DTLH	0.95175	1.82103	1	0.400459	0.0558531
SERINC1	ENSG00000111897	Pod	0.897593	2.48895	0.972093	0.88302	0.0785807
NKAIN2	ENSG00000188580	ICb	0.919287	1.79133	0.899557	0.143966	0.0538397
TPD52L1	ENSG00000111907	ICb	0.857712	1.9947	0.902511	0.534515	0.157637
HDDC2	ENSG00000111906	DTLH	0.829529	2.3092	1	0.967865	0.180872
NCOA7	ENSG00000111912	End	0.927914	1.94029	0.973094	0.505252	0.0677222
CENPW	ENSG00000203760	NPCd	0.940108	2.84859	1	0.704049	0.0830433
RSPO3	ENSG00000146374	NPCa	0.968909	2.91707	0.992337	0.4875	0.0348684
ARHGAP18	ENSG00000146376	ErPrT	0.892203	1.70106	0.964497	0.370849	0.151341
EPB41L2	ENSG00000079819	Mes	0.927766	2.46579	1	0.687738	0.0682407
ENPP1	ENSG00000197594	ICb	0.899307	1.88039	0.902511	0.318143	0.0842194
CTGF	ENSG00000118523	SSBpod	0.956697	7.72676	1	0.961072	0.0515366
MOXD1	ENSG00000079931	ICb	0.987559	3.7734	1	0.345316	0.0177215
STX7	ENSG00000079950	Pod	0.822829	1.92201	0.87907	0.694264	0.205444
RPS12	ENSG00000112306	ICa	0.898659	11.3564	1	1	0.144394
EYA4	ENSG00000112319	ICb	0.887705	1.67209	0.838996	0.184641	0.0585654
TARID	ENSG00000227954	Pod	0.897028	1.85716	0.883721	0.26199	0.0753402
TCF21	ENSG00000118526	Pod	0.9648	7.06999	1	0.774951	0.051361
SGK1	ENSG00000118515	End	0.903743	2.20449	0.991031	0.617965	0.148456
RP11-557H15.4	ENSG00000232310	End	0.90412	1.52005	0.811659	0.00783822	0.00501646
ALDH8A1	ENSG00000118514	ErPrT	0.911757	1.59658	0.849112	0.0555556	0.0295338
AHI1	ENSG00000135541	UBCD	0.978558	2.69813	1	0.770565	0.00859189
BCLAF1	ENSG00000029363	Pod	0.883558	2.85967	1	0.979423	0.131724
MAP7	ENSG00000135525	ErPrT	0.876423	1.52033	0.840237	0.198276	0.0991379
TNFAIP3	ENSG00000118503	Leu	0.988694	2.07057	1	0.237265	0.0152975
PERP	ENSG00000112378	UBCD	0.9739	2.2163	1	0.413683	0.0377088
HEBP2	ENSG00000051620	UBCD	0.941042	2.61138	1	0.947176	0.0719173
CITED2	ENSG00000164442	Pod	0.987981	6.01616	1	0.963383	0.0124757
AIG1	ENSG00000146416	ErPrT	0.989758	2.93183	1	0.873883	0.00925926
PHACTR2	ENSG00000112419	ICb	0.894642	2.14552	0.988183	0.718143	0.146329
SF3B5	ENSG00000169976	Pod	0.857561	3.32964	1	1	0.202528
STX11	ENSG00000135604	Leu	0.999094	2.25012	1	0.0614961	0
UTRN	ENSG00000152818	End	0.875223	2.03684	0.995516	0.71171	0.175263
RAB32	ENSG00000118508	Leu	0.89834	2.00127	1	0.767019	0.127276
SASH1	ENSG00000111961	End	0.836567	1.59609	0.896861	0.405706	0.221038
GINM1	ENSG00000055211	Pod	0.891978	2.46012	0.983721	0.906351	0.131076
PCMT1	ENSG00000120265	Pod	0.928557	3.03547	1	0.979909	0.0813351
PPP1R14C	ENSG00000198729	ErPrT	0.91046	1.83734	0.952663	0.377714	0.0938697
AKAP12	ENSG00000131016	ICb	0.9768	5.12923	1	0.922869	0.024135
SYNE1	ENSG00000131018	Mes	0.842879	1.89306	0.972973	0.584615	0.200457
MYCT1	ENSG00000120279	End	0.967633	1.84315	0.93722	0.01066	0
FBXO5	ENSG00000112029	IPC	0.900672	1.81173	0.966102	0.42677	0.12716
CNKSR3	ENSG00000153721	CnT	0.907728	2.37567	1	0.786262	0.0915363
SNX9	ENSG00000130340	End	0.874928	1.86047	0.928251	0.591942	0.125568
TULP4	ENSG00000130338	Pod	0.910861	2.09689	0.951163	0.655379	0.0722618
DYNLT1	ENSG00000146425	Pod	0.933619	3.64693	1	0.998542	0.0486066
EZR	ENSG00000092820	Pod	0.966426	3.29419	1	0.765392	0.0418017
SOD2	ENSG00000112096	Leu	0.998543	4.21324	1	0.776503	0.00168273
ACAT2	ENSG00000120437	PTA	0.814026	2.16747	0.993464	0.88377	0.235715
MRPL18	ENSG00000112110	NPCb	0.926631	3.41263	1	0.977799	0.0880114
QKI	ENSG00000112531	DTLH	0.916914	2.10548	1	0.821423	0.105432
SFT2D1	ENSG00000198818	Pod	0.887469	2.43331	0.983721	0.917369	0.125243
MPC1	ENSG00000060762	DTLH	0.976777	3.00567	0.985075	0.855241	0.00719204
RNASET2	ENSG00000026297	Leu	0.992518	2.8256	1	0.78507	0.000611901
FRMD1	ENSG00000153303	Pod	0.980541	2.40657	0.972093	0.117304	0.00486066
PSMB1	ENSG00000008018	Pod	0.954525	4.25368	1	1	0.0427738
FAM20C	ENSG00000177706	ErPrT	0.852163	1.65382	0.940828	0.430715	0.208493
PDGFA	ENSG00000197461	Mes	0.947757	2.01273	1	0.616146	0.0600152
PRKAR1B	ENSG00000188191	ErPrT	0.923636	1.91523	0.976331	0.510696	0.0758301
ZFAND2A	ENSG00000178381	NPCb	0.937318	3.11385	1	0.801459	0.0886457
NUDT1	ENSG00000106268	IPC	0.895432	1.99674	1	0.691518	0.146615
ACTB	ENSG00000075624	Pod	0.962729	9.30639	1	1	0.036941
FSCN1	ENSG00000075618	End	0.925852	2.60977	1	0.911742	0.111459
RAC1	ENSG00000136238	Pod	0.919017	4.95225	1	1	0.0508749
KDELR2	ENSG00000136240	Pod	0.833118	2.84838	1	0.997408	0.231692
ZDHHC4	ENSG00000136247	Pod	0.826107	2.15209	0.962791	0.90068	0.230233
RPA3	ENSG00000106399	Prolif	0.846115	2.51722	1	0.891208	0.24275
ICA1	ENSG00000003147	UBCD	0.928391	1.60418	0.984227	0.238027	0.0941925
NDUFA4	ENSG00000189043	Pod	0.939347	6.03752	1	1	0.0597861
THSD7A	ENSG00000005108	Pod	0.999638	5.96261	1	0.553143	0
TMEM106B	ENSG00000106460	Pod	0.985713	3.0985	1	0.848995	0.00162022
SCIN	ENSG00000006747	UBCD	0.997392	2.52828	1	0.167542	0.00286396
BZW2	ENSG00000136261	Mes	0.870283	2.14651	1	0.882254	0.165727
TSPAN13	ENSG00000106537	CnT	0.855909	1.6914	1	0.586477	0.218031
AGR2	ENSG00000106541	UBCD	0.998111	2.84804	1	0.0644391	0.00111376
AGR3	ENSG00000173467	UBCD	0.971858	1.81426	0.955836	0.0400955	0.00795545
TWIST1	ENSG00000122691	CnT	0.955604	1.57994	0.975	0.136921	0.0374118
CDCA7L	ENSG00000164649	IPC	0.833404	1.73361	0.983051	0.549261	0.20716
RAPGEF5	ENSG00000136237	End	0.936399	1.82341	0.950673	0.251293	0.0641166
TOMM7	ENSG00000196683	DTLH	0.853423	3.56815	1	1	0.175976
CYCS	ENSG00000172115	UBCD	0.928542	3.66726	1	0.993636	0.0967383
HNRNPA2B1	ENSG00000122566	Pod	0.903808	5.67663	1	1	0.151977
SNX10	ENSG00000086300	Leu	0.911298	1.72408	1	0.381827	0.121921
AC004540.4	ENSG00000225792	NPCa	0.832942	1.75892	0.91954	0.540954	0.234539
SKAP2	ENSG00000005020	Mes	0.910364	1.86602	1	0.66687	0.108302
HOTAIRM1	ENSG00000233429	SSBm/d	0.884861	2.19295	1	0.74128	0.177957
HOXA7	ENSG00000122592	DTLH	0.857399	2.0541	1	0.730987	0.204132
HOXA10	ENSG00000253293	NPCa	0.842478	3.32906	1	0.917763	0.239145
HOXA11	ENSG00000005073	ICb	0.846932	1.90079	0.940916	0.553586	0.189198
HIBADH	ENSG00000106049	DTLH	0.850729	1.75695	0.985075	0.714614	0.240857
TAX1BP1	ENSG00000106052	Pod	0.933724	2.81654	1	0.9535	0.0520091
CREB5	ENSG00000146592	ErPrT	0.952501	2.0221	0.994083	0.429917	0.0472542
TRIL	ENSG00000255690	ICb	0.874818	1.95802	0.923191	0.548861	0.143797
CPVL	ENSG00000106066	Leu	0.897542	1.71936	1	0.476824	0.161848
MTURN	ENSG00000180354	DTLH	0.985589	2.0697	1	0.413772	0.00902831
GGCT	ENSG00000006625	CnT	0.92969	2.44435	1	0.885005	0.0785035
LSM5	ENSG00000106355	PTA	0.880559	2.93341	1	0.994954	0.157578
FKBP9	ENSG00000122642	Mes	0.866368	1.83238	1	0.703732	0.171668
BMPER	ENSG00000164619	NPCa	0.966544	2.2867	0.992337	0.306086	0.0399671
39326	ENSG00000122545	IPC	0.875804	3.79117	1	0.998444	0.174008
STARD3NL	ENSG00000010270	Pod	0.866616	2.17202	0.944186	0.877349	0.130104
MPLKIP	ENSG00000168303	Pod	0.839993	2.55348	1	0.987362	0.198963
PSMA2	ENSG00000106588	ErPrT	0.93276	4.32721	1	0.99553	0.0576309
MRPL32	ENSG00000106591	ErPrT	0.856821	2.54772	1	0.979566	0.201309
STK17A	ENSG00000164543	CnT	0.930359	1.76671	0.975	0.467495	0.0752837
TMED4	ENSG00000158604	Pod	0.955552	3.09014	1	0.975697	0.0568697
OGDH	ENSG00000105953	DTLH	0.880588	1.59706	1	0.455547	0.157766
PPIA	ENSG00000196262	PTA	0.854552	5.74297	1	1	0.199414
H2AFV	ENSG00000105968	IPC	0.910452	3.34641	1	0.988327	0.154397
RAMP3	ENSG00000122679	End	0.993992	2.40227	0.995516	0.0382505	0.00548675
IGFBP3	ENSG00000146674	DTLH	0.907078	1.77465	0.955224	0.197705	0.137261
UPP1	ENSG00000183696	DTLH	0.985703	1.80639	1	0.241622	0.0142311
DDC	ENSG00000132437	ErPrT	0.981101	1.88506	0.997041	0.158206	0.0242656
COBL	ENSG00000106078	ErPrT	0.869028	1.50619	0.843195	0.174489	0.113985
SEC61G	ENSG00000132432	Pod	0.83282	3.41605	1	0.999838	0.248218
CHCHD2	ENSG00000106153	Pod	0.937966	5.43144	1	1	0.0429358
SBDS	ENSG00000126524	Pod	0.89879	3.05882	0.997674	0.942158	0.0973752
DNAJC30	ENSG00000176410	Pod	0.806485	1.73178	0.825581	0.599968	0.182761
WBSCR22	ENSG00000071462	SSBpod	0.837319	2.42639	1	0.964539	0.243184
ABHD11	ENSG00000106077	UBCD	0.871263	1.74014	0.993691	0.617343	0.173906
CLDN3	ENSG00000165215	UBCD	0.964968	4.0379	1	0.722673	0.0192522
CLDN4	ENSG00000189143	UBCD	0.998886	5.15282	1	0.474622	0.00127287
ELN	ENSG00000049540	Mes	0.912729	2.43609	0.972973	0.261995	0.107692
EIF4H	ENSG00000106682	Pod	0.854004	2.81034	0.995349	0.982016	0.168665
LAT2	ENSG00000086730	Leu	0.944148	1.59544	0.892308	0.0130029	0.00260058
NCF1	ENSG00000158517	Leu	0.935543	1.57703	0.876923	0.0304421	0.00137678
HIP1	ENSG00000127946	Mes	0.836354	1.8124	0.864865	0.627266	0.0944402
RHBDD2	ENSG00000005486	Pod	0.927896	2.34966	0.976744	0.832955	0.0654569
MDH2	ENSG00000146701	SSBpod	0.831992	2.64169	1	0.988968	0.207723
HSPB1	ENSG00000106211	End	0.98631	6.85753	1	0.998903	0.0197523
RSBN1L	ENSG00000187257	Pod	0.911914	2.80497	1	0.982178	0.0907323
MAGI2	ENSG00000187391	Pod	0.9877	2.43321	0.986047	0.255995	0.000162022
GNAI1	ENSG00000127955	Mes	0.831794	1.96378	1	0.795278	0.224981
CD36	ENSG00000135218	Leu	0.983282	1.67486	0.984615	0.025088	0.0108613
SEMA3C	ENSG00000075223	ICb	0.879571	1.68269	0.847858	0.205063	0.0739241
SEMA3A	ENSG00000075213	ICb	0.901757	1.82785	0.920236	0.366414	0.11173
TMEM243	ENSG00000135185	SSBm/d	0.812292	1.77988	1	0.793365	0.242908
TP53TG1	ENSG00000182165	UBCD	0.871926	1.83283	0.987382	0.693715	0.172315
SRI	ENSG00000075142	SSBpod	0.833865	2.66411	1	0.990071	0.24082
FZD1	ENSG00000157240	ICb	0.839074	1.73865	0.889217	0.452827	0.20135
AKAP9	ENSG00000127914	Pod	0.912215	2.99706	0.997674	0.982988	0.0965651
CDK6	ENSG00000105810	ICb	0.843557	2.10971	0.968981	0.741941	0.225992
TFPI2	ENSG00000105825	SSBpr	0.884586	1.54157	0.934272	0.245735	0.162467
GNG11	ENSG00000127920	End	0.999026	5.09413	1	0.740085	0
COL1A2	ENSG00000164692	ICb	0.969539	4.44869	1	0.465654	0.0470886
SGCE	ENSG00000127990	Pod	0.869091	2.23816	0.972093	0.86617	0.136747
PPP1R9A	ENSG00000158528	SSBpod	0.905747	2.11816	0.984436	0.671552	0.106225
PON2	ENSG00000105854	Pod	0.954115	3.4289	1	0.92709	0.0285159
PDK4	ENSG00000004799	DTLH	0.855458	1.52944	0.940299	0.277735	0.23091
SHFM1	ENSG00000127922	Pod	0.862591	3.23128	1	0.999514	0.182437
BRI3	ENSG00000164713	Leu	0.883044	2.84928	1	0.988833	0.154811
ARPC1B	ENSG00000130429	Leu	0.998741	3.65886	1	0.733058	0.00107083
BUD31	ENSG00000106245	Pod	0.836102	2.84158	0.988372	0.981854	0.239955
ATP5J2	ENSG00000241468	SSBpod	0.862847	3.04548	1	0.998897	0.192277
AZGP1	ENSG00000160862	ErPrT	0.962352	1.74483	0.928994	0.0108557	0.00335249
COPS6	ENSG00000168090	Pod	0.836	2.64901	0.997674	0.988658	0.245787
MCM7	ENSG00000166508	PTA	0.908923	2.70358	0.997821	0.766238	0.123067
CNPY4	ENSG00000166997	IPC	0.815425	1.6997	0.977401	0.623813	0.234553
LAMTOR4	ENSG00000188186	Pod	0.8659	2.95849	1	0.995625	0.209494
PILRA	ENSG00000085514	Leu	0.928093	1.50531	0.892308	0.0718984	0.0402325
PCOLCE	ENSG00000106333	ICb	0.964033	3.81226	1	0.394768	0.0518143
GNB2	ENSG00000172354	Pod	0.87989	2.7856	1	0.992871	0.147602
POP7	ENSG00000172336	NPCd	0.838844	2.04474	1	0.872667	0.205473
EPHB4	ENSG00000196411	End	0.940521	1.88571	0.955157	0.402414	0.0236714
AP1S1	ENSG00000106367	DTLH	0.850543	1.99912	1	0.876664	0.220505
ZNHIT1	ENSG00000106400	Pod	0.917168	2.92242	1	0.989631	0.0915424
FIS1	ENSG00000214253	Pod	0.917938	3.06514	0.997674	0.98882	0.0787427
LRRC17	ENSG00000128606	ICb	0.974769	2.71517	0.998523	0.333165	0.0342616
PSMC2	ENSG00000161057	SSBpod	0.882715	2.30169	1	0.923719	0.134121
KMT2E	ENSG00000005483	Pod	0.942667	3.41343	1	0.995625	0.0573558
NAMPT	ENSG00000105835	Leu	0.975209	2.61841	1	0.716384	0.00152975
BCAP29	ENSG00000075790	IPC	0.847139	1.86227	0.977401	0.728872	0.22428
LAMB1	ENSG00000091136	SSBpod	0.893673	1.99407	0.996109	0.640189	0.14342
DNAJB9	ENSG00000128590	Pod	0.897581	2.82716	0.997674	0.896954	0.131076
IFRD1	ENSG00000006652	NPCb	0.844907	2.76436	1	0.960514	0.227244
LINC00998	ENSG00000214194	SSBpod	0.879337	2.47844	1	0.950985	0.156501
TFEC	ENSG00000105967	ErPrT	0.969828	1.62739	0.952663	0.0475734	0.0094189
TES	ENSG00000135269	UBCD	0.917022	2.09345	1	0.761018	0.0938743
CAV1	ENSG00000105974	End	0.929635	2.10714	0.946188	0.253958	0.0589434
LINC01510	ENSG00000231210	ErPrT	0.962262	1.66911	0.928994	0.0145275	0.00351213
MET	ENSG00000105976	ErPrT	0.860381	1.52843	0.866864	0.26357	0.164591
CAPZA2	ENSG00000198898	Pod	0.967891	3.49014	1	0.994005	0.0113415
CTTNBP2	ENSG00000077063	Pod	0.959769	2.66193	0.997674	0.627511	0.0638367
TSPAN12	ENSG00000106025	SSBpr	0.941679	2.76673	1	0.694944	0.0881202
CPED1	ENSG00000106034	ICb	0.901746	1.89047	0.930576	0.259409	0.108017
FAM3C	ENSG00000196937	ICb	0.851121	2.37593	0.983752	0.909536	0.183966
SLC13A1	ENSG00000081800	ErPrT	0.996734	2.19886	0.997041	0.0483716	0.00207535
NDUFA5	ENSG00000128609	Pod	0.869144	3.10777	1	0.988983	0.159592
WASL	ENSG00000106299	Pod	0.887787	2.36056	0.916279	0.717596	0.0756643
ARF5	ENSG00000004059	SSBpod	0.865791	2.23892	1	0.944996	0.152246
CALU	ENSG00000128595	ICb	0.893371	3.11171	1	0.986667	0.135696
ATP6V1F	ENSG00000128524	ErPrT	0.992474	4.35303	1	0.993295	0.00846105
MEST	ENSG00000106484	CnT	0.821541	4.66412	1	0.977768	0.149647
PODXL	ENSG00000128567	Pod	0.998717	6.93064	1	0.377673	0.000486066
AKR1B1	ENSG00000085662	CnT	0.997704	3.48562	1	0.934683	0.0016866
CALD1	ENSG00000122786	Mes	0.971796	6.15738	1	0.9738	0.039147
CNOT4	ENSG00000080802	ICb	0.832526	2.24843	0.98966	0.945992	0.215359
C7orf73	ENSG00000243317	SSBpod	0.948103	3.28385	1	0.99669	0.0464933
MTPN	ENSG00000105887	SSBpod	0.949543	2.71	1	0.96643	0.049803
PTN	ENSG00000105894	IPC	0.935023	6.13669	1	0.853074	0.143346
ATP6V0A4	ENSG00000105929	DTLH	0.988062	1.8036	0.985075	0.0635042	0.00520275
TMEM213	ENSG00000214128	DTLH	0.9714	2.46502	0.955224	0.0957919	0.00627391
ZC3HAV1	ENSG00000105939	End	0.89835	1.872	0.955157	0.419501	0.131369
C7orf55	ENSG00000164898	SSBpod	0.917292	2.50601	0.996109	0.926872	0.0904649
HIPK2	ENSG00000064393	Pod	0.945126	2.89151	0.993023	0.825016	0.058976
TBXAS1	ENSG00000059377	Pod	0.882465	1.87928	0.867442	0.381562	0.0802009
MKRN1	ENSG00000133606	Pod	0.837554	2.3236	0.937209	0.925632	0.137557
NDUFB2	ENSG00000090266	Pod	0.936724	4.07344	1	0.999352	0.073396
MRPS33	ENSG00000090263	DTLH	0.82682	2.27389	1	0.950115	0.235042
SSBP1	ENSG00000106028	SSBpod	0.904082	3.30703	1	0.997321	0.131442
GSTK1	ENSG00000197448	DTLH	0.9419	2.48278	1	0.887223	0.068707
TMEM139	ENSG00000178826	SSBpr	0.828974	1.52392	0.882629	0.258726	0.221944
ZYX	ENSG00000159840	Pod	0.884814	2.1146	0.934884	0.72359	0.13059
EZH2	ENSG00000106462	IPC	0.901822	2.13911	0.988701	0.620545	0.0795331
PDIA4	ENSG00000155660	SSBpod	0.95362	2.91814	1	0.966588	0.0417652
ATP6V0E2	ENSG00000171130	DTLH	0.855901	1.7474	0.970149	0.561132	0.196327
RARRES2	ENSG00000106538	IPC	0.958898	2.90121	1	0.70786	0.0462257
GIMAP7	ENSG00000179144	End	0.997696	2.39743	0.995516	0.0261797	0
GIMAP4	ENSG00000133574	End	0.997272	2.11139	0.995516	0.0152061	0.000940586
GIMAP6	ENSG00000133561	End	0.967534	1.57454	0.93722	0.00548675	0.00125412
GIMAP1	ENSG00000213203	End	0.949602	1.58936	0.90583	0.0174008	0.00909233
TMEM176B	ENSG00000106565	UBCD	0.988928	2.80933	1	0.24821	0.01607
TMEM176A	ENSG00000002933	UBCD	0.99408	3.18251	1	0.302307	0.00906921
AOC1	ENSG00000002726	UBCD	0.999562	2.33657	1	0.0147971	0.000636436
KCNH2	ENSG00000055118	Pod	0.961733	2.19619	0.962791	0.371355	0.0168503
SLC4A2	ENSG00000164889	DTLH	0.902376	1.54659	0.985075	0.388217	0.118898
WDR86	ENSG00000187260	RVCSBb	0.885741	1.90358	0.967949	0.533863	0.140541
RHEB	ENSG00000106615	Pod	0.905487	3.55866	1	0.99757	0.134154
PRKAG2	ENSG00000106617	UBCD	0.92381	1.73211	0.987382	0.394749	0.094829
PRKAG2-AS1	ENSG00000239911	UBCD	0.96136	1.60384	0.962145	0.127128	0.0217979
LINC01003	ENSG00000261455	Pod	0.816474	1.84147	0.848837	0.640473	0.17871
DPP6	ENSG00000130226	ICb	0.876998	2.1261	0.971935	0.600169	0.163038
INSIG1	ENSG00000186480	NPCb	0.867159	2.51705	1	0.813828	0.172058
DNAJB6	ENSG00000105993	Pod	0.88471	3.64579	1	0.994491	0.1779
IL3RA	ENSG00000185291	End	0.920695	1.51135	0.852018	0.0208497	0.00815175
SLC25A6	ENSG00000169100	DTLH	0.940518	6.83556	1	1	0.0797246
ASMTL	ENSG00000169093	Pod	0.825012	1.87863	0.888372	0.729585	0.225697
AKAP17A	ENSG00000197976	Pod	0.826607	2.22929	0.951163	0.927576	0.202852
CD99	ENSG00000002586	Mes	0.867187	3.19998	1	0.996344	0.232749
ARSD	ENSG00000006756	DTLH	0.837486	1.60495	0.940299	0.473757	0.215149
PRPS2	ENSG00000101911	UBCD	0.972794	2.28036	1	0.428003	0.0149562
TMSB4X	ENSG00000205542	Pod	0.935369	18.3627	1	1	0.109203
EGFL6	ENSG00000198759	DTLH	0.829676	1.6276	0.865672	0.270849	0.219281
GPM6B	ENSG00000046653	Mes	0.913365	2.16898	1	0.703123	0.12003
FANCB	ENSG00000181544	IPC	0.885947	1.53022	0.898305	0.223035	0.135097
TMEM27	ENSG00000147003	ErPrT	0.970701	1.69135	0.967456	0.119413	0.0119732
AP1S2	ENSG00000182287	End	0.952888	2.54191	1	0.736636	0.0522025
ADGRG2	ENSG00000173698	NPCb	0.803137	1.51217	0.800676	0.254361	0.192515
PDHA1	ENSG00000131828	SSBpod	0.823961	2.12962	0.996109	0.906856	0.206304
SMS	ENSG00000102172	PTA	0.876571	2.79748	1	0.938955	0.170112
SAT1	ENSG00000130066	Leu	0.967484	7.34813	1	0.984855	0.0214166
GK	ENSG00000198814	ErPrT	0.997149	2.41766	1	0.288314	0.00207535
TMEM47	ENSG00000147027	End	0.873883	1.58604	0.838565	0.162408	0.0915504
CYBB	ENSG00000165168	Leu	0.98414	1.61661	0.969231	0.00443629	0.000152975
DYNLT3	ENSG00000165169	Pod	0.91606	2.20012	0.95814	0.797148	0.0612443
SRPX	ENSG00000101955	IPC	0.866949	1.7427	0.915254	0.273774	0.16249
TSPAN7	ENSG00000156298	End	0.854458	1.68843	0.896861	0.33626	0.142029
ATP6AP2	ENSG00000182220	Pod	0.928864	2.98404	0.997674	0.983474	0.0675632
MAOB	ENSG00000069535	ErPrT	0.834385	1.66689	0.872781	0.269476	0.215198
CXorf36	ENSG00000147113	End	0.976307	1.58752	0.955157	0.00454617	0.00297852
RGN	ENSG00000130988	ErPrT	0.978559	1.75175	0.985207	0.161558	0.0119732
NDUFB11	ENSG00000147123	Pod	0.884124	3.73533	1	0.999838	0.157323
UBA1	ENSG00000130985	DTLH	0.84917	1.85418	0.970149	0.743994	0.172915
USP11	ENSG00000102226	Pod	0.844404	2.14216	0.948837	0.891283	0.180655
TIMP1	ENSG00000102265	Pod	0.933895	3.76819	1	0.988496	0.0756643
CFP	ENSG00000126759	Leu	0.999543	1.9989	1	0.0218755	0
WDR13	ENSG00000101940	Pod	0.896929	2.40568	0.983721	0.934543	0.0967272
WAS	ENSG00000015285	Leu	0.956054	1.51427	0.923077	0.0270766	0.00520116
HDAC6	ENSG00000094631	Mes	0.92656	1.69385	1	0.49048	0.131912
PCSK1N	ENSG00000102109	SSBpr	0.864549	2.30043	0.995305	0.606198	0.213492
TIMM17B	ENSG00000126768	Pod	0.86205	2.42597	0.990698	0.949287	0.169151
PLP2	ENSG00000102007	UBCD	0.983321	2.22679	1	0.477963	0.0173429
CLCN5	ENSG00000171365	DTLH	0.931451	2.04986	0.970149	0.391278	0.0302984
MAGED1	ENSG00000179222	SSBpod	0.847459	2.29737	0.996109	0.940426	0.203152
HSD17B10	ENSG00000072506	SSBpod	0.859264	2.59765	1	0.98156	0.194799
TSR2	ENSG00000158526	Pod	0.853764	2.09725	0.962791	0.862929	0.20593
MAGED2	ENSG00000102316	Mes	0.904502	4.76861	1	0.999238	0.13572
MAGEH1	ENSG00000187601	Pod	0.867193	2.25646	0.981395	0.913966	0.148412
LINC01420	ENSG00000204272	Pod	0.909223	2.89573	1	0.98396	0.0944588
MSN	ENSG00000147065	End	0.968718	2.49692	1	0.706067	0.00611381
YIPF6	ENSG00000181704	Pod	0.903258	2.48862	0.997674	0.922715	0.110013
EFNB1	ENSG00000090776	Pod	0.963889	3.18672	1	0.902787	0.0374271
PDZD11	ENSG00000120509	Mes	0.817377	1.88279	0.945946	0.853922	0.211577
GJB1	ENSG00000169562	ErPrT	0.974421	1.83461	0.985207	0.165549	0.0194764
RPS4X	ENSG00000198034	NPCa	0.899795	10.2814	1	1	0.161842
CITED1	ENSG00000125931	NPCa	0.965644	2.93018	1	0.361842	0.0493421
COX7B	ENSG00000131174	DTLH	0.951268	3.8703	1	0.998317	0.076052
PGK1	ENSG00000102144	Pod	0.91877	3.22567	1	0.995301	0.0745301
LPAR4	ENSG00000147145	ICb	0.890066	1.73067	0.874446	0.225654	0.0911392
ITM2A	ENSG00000078596	End	0.939621	3.02571	1	0.339552	0.0962533
SH3BGRL	ENSG00000131171	ICb	0.953084	3.36253	1	0.995105	0.057384
TSPAN6	ENSG00000000003	Pod	0.8714	2.52964	0.995349	0.9535	0.161698
GLA	ENSG00000102393	Leu	0.845217	1.81078	1	0.645097	0.170415
ARMCX3	ENSG00000102401	Pod	0.990791	3.61078	1	0.970188	0.00599482
TCEAL2	ENSG00000184905	Pod	0.850511	2.21003	0.92093	0.609203	0.243681
TMSB15A	ENSG00000158164	IPC	0.909412	3.07254	1	0.766693	0.135409
BEX1	ENSG00000133169	RVCSBa	0.880439	3.18412	1	0.753488	0.186848
BEX4	ENSG00000102409	Pod	0.979076	3.99524	1	0.993195	0.0110175
TCEAL8	ENSG00000180964	SSBpod	0.860793	2.90978	1	0.996375	0.183924
BEX2	ENSG00000133134	Pod	0.845716	2.82445	0.993023	0.79488	0.241737
TCEAL7	ENSG00000182916	NPCb	0.857165	2.5861	1	0.846813	0.2098
WBP5	ENSG00000185222	Pod	0.886404	3.72924	1	0.999514	0.152139
NGFRAP1	ENSG00000166681	Pod	0.965459	6.09773	1	0.999676	0.0243033
TCEAL4	ENSG00000133142	Pod	0.862788	2.99516	1	0.99838	0.186973
TCEAL3	ENSG00000196507	Pod	0.945388	2.71544	0.990698	0.861471	0.0413156
CLDN2	ENSG00000165376	ErPrT	0.947687	1.7069	0.902367	0.0292146	0.0063857
TSC22D3	ENSG00000157514	Pod	0.985973	4.61424	1	0.969864	0.0194426
PLS3	ENSG00000102024	Pod	0.840145	2.38732	0.9	0.58814	0.212735
AGTR2	ENSG00000180772	ICb	0.970848	2.6384	0.997046	0.191392	0.0383122
KLHL13	ENSG00000003096	ICb	0.866311	1.74499	0.858198	0.350717	0.118143
IL13RA1	ENSG00000131724	SSBpod	0.854347	1.76239	0.972763	0.526241	0.231521
SLC25A5	ENSG00000005022	DTLH	0.92958	4.01786	1	0.998011	0.075593
38961	ENSG00000125354	NPCa	0.919839	2.71213	1	0.864638	0.105592
RPL39	ENSG00000198918	Prolif	0.926901	9.16102	1	1	0.0647537
UPF3B	ENSG00000125351	PTA	0.824955	2.21163	1	0.906886	0.225785
NDUFA1	ENSG00000125356	DTLH	0.915294	3.23019	1	0.998011	0.0941086
LAMP2	ENSG00000005893	Pod	0.857959	2.02844	0.918605	0.749676	0.161536
ZDHHC9	ENSG00000188706	ErPrT	0.869848	1.63954	0.940828	0.455939	0.190932
GPC3	ENSG00000147257	ICb	0.974779	7.31479	1	0.957975	0.0337553
MIR503HG	ENSG00000223749	SSBpod	0.954502	2.27257	0.996109	0.507171	0.0559496
FAM127A	ENSG00000134590	Pod	0.848912	2.47399	0.997674	0.970836	0.216785
FAM127B	ENSG00000203950	Pod	0.857116	2.39246	0.986047	0.93827	0.183733
VGLL1	ENSG00000102243	UBCD	0.956548	1.57054	0.917981	0.0165473	0.00270485
MCF2	ENSG00000101977	Mes	0.944913	1.559	0.891892	0.0173648	0.000456969
IDS	ENSG00000010404	UBCD	0.896095	1.74068	0.990536	0.529515	0.123309
HMGB3	ENSG00000029993	NPCd	0.914046	2.8955	1	0.894021	0.116261
CETN2	ENSG00000147400	SSBpr	0.868292	2.53618	1	0.970418	0.182971
BGN	ENSG00000182492	Mes	0.97273	3.20646	1	0.48195	0.028789
DUSP9	ENSG00000130829	DTLH	0.987267	3.04169	0.985075	0.441163	0.000918133
SLC6A8	ENSG00000130821	ErPrT	0.910733	1.61508	0.952663	0.297573	0.115102
SSR4	ENSG00000180879	Pod	0.898684	3.56565	1	0.998866	0.0826312
NAA10	ENSG00000102030	End	0.833145	2.14852	0.995516	0.92585	0.231071
FLNA	ENSG00000196924	Mes	0.824759	2.2414	0.945946	0.824829	0.193907
RPL10	ENSG00000147403	Leu	0.916162	14.6489	1	1	0.158177
ATP6AP1	ENSG00000071553	Pod	0.908532	2.38319	0.97907	0.883668	0.0777706
F8	ENSG00000185010	End	0.923481	1.56948	0.887892	0.0848095	0.0473428
CLN8	ENSG00000182372	UBCD	0.865766	1.82769	0.996845	0.699761	0.184566
ANGPT2	ENSG00000091879	Mes	0.996192	3.35713	1	0.291698	0.00380807
DEFB1	ENSG00000164825	DTLH	0.990337	9.00472	0.985075	0.204897	0.000612089
MFHAS1	ENSG00000147324	DTLH	0.853558	1.76735	0.955224	0.577047	0.197552
MSRA	ENSG00000175806	ErPrT	0.964818	1.98028	0.994083	0.485153	0.0234674
SOX7	ENSG00000171056	End	0.962339	1.69028	0.928251	0.0348017	0.00109735
FDFT1	ENSG00000079459	Pod	0.943937	2.83631	0.995349	0.897764	0.0419637
DLC1	ENSG00000164741	ICb	0.916637	2.39252	0.997046	0.766414	0.11865
MTUS1	ENSG00000129422	End	0.875741	1.58831	0.914798	0.266029	0.153159
ASAH1	ENSG00000104763	ErPrT	0.919489	2.63878	1	0.877714	0.114304
PSD3	ENSG00000156011	Mes	0.853486	1.74019	0.945946	0.572582	0.189642
GFRA2	ENSG00000168546	IPC	0.852122	1.51416	0.920904	0.296498	0.207626
DOK2	ENSG00000147443	Leu	0.996562	1.59626	1	0.0260058	0.00413034
PHYHIP	ENSG00000168490	Pod	0.930816	1.95624	0.876744	0.0583279	0.00842515
SORBS3	ENSG00000120896	Pod	0.839623	1.94881	0.9	0.673688	0.210629
PDLIM2	ENSG00000120913	Pod	0.98773	4.40397	1	0.640635	0.00324044
C8orf58	ENSG00000241852	Pod	0.882547	1.93008	0.853488	0.397116	0.0387233
LOXL2	ENSG00000134013	Mes	0.850534	1.5514	0.918919	0.3246	0.16527
SLC25A37	ENSG00000147454	Pod	0.871353	2.28285	0.97907	0.894038	0.154245
STC1	ENSG00000159167	UBCD	0.929169	2.19829	0.936909	0.344471	0.0128878
NEFL	ENSG00000277586	DTLH	0.88973	1.60128	0.820896	0.100842	0.0771232
CDCA2	ENSG00000184661	NPCd	0.893628	1.52187	0.871429	0.130022	0.0846251
BNIP3L	ENSG00000104765	Pod	0.905938	3.38053	1	0.997084	0.10499
EPHX2	ENSG00000120915	ErPrT	0.911087	1.8663	0.997041	0.603768	0.107759
CLU	ENSG00000120885	UBCD	0.997194	4.33316	1	0.613842	0.00190931
SCARA3	ENSG00000168077	IPC	0.882794	1.69368	0.920904	0.335253	0.183813
PBK	ENSG00000168078	NPCd	0.951004	2.31892	1	0.233787	0.0824106
SARAF	ENSG00000133872	Pod	0.983904	4.13442	1	0.996598	0.00453662
DCTN6	ENSG00000104671	Pod	0.834442	2.23043	0.967442	0.948801	0.195075
RBPMS	ENSG00000157110	Pod	0.920292	2.76923	0.986047	0.772845	0.0594621
PPP2CB	ENSG00000104695	Pod	0.873067	2.24747	0.988372	0.888853	0.160402
ADGRA2	ENSG00000020181	ICb	0.910893	1.86205	0.939439	0.322363	0.101603
TACC1	ENSG00000147526	End	0.946974	2.00894	0.986547	0.508073	0.0471861
TM2D2	ENSG00000169490	Pod	0.870813	2.07054	0.965116	0.822586	0.170285
C8orf4	ENSG00000176907	End	0.992556	3.58472	1	0.655902	0
SFRP1	ENSG00000104332	ICb	0.988676	4.84753	1	0.701435	0.0151899
GOLGA7	ENSG00000147533	Pod	0.853337	2.20053	0.960465	0.913642	0.187459
AP3M2	ENSG00000070718	Mes	0.914913	1.97395	1	0.611881	0.115613
PLAT	ENSG00000104368	ICb	0.947378	2.78899	0.994092	0.547004	0.065654
CEBPD	ENSG00000221869	SSBpr	0.92184	3.687	1	0.868681	0.114728
MCM4	ENSG00000104738	IPC	0.853239	1.76711	0.960452	0.469105	0.194086
SNAI2	ENSG00000019549	ICb	0.909884	2.3103	0.985229	0.543122	0.103629
ATP6V1H	ENSG00000047249	Pod	0.841578	2.05836	0.94186	0.831821	0.225859
TCEA1	ENSG00000187735	Pod	0.865175	2.50823	1	0.96954	0.198153
SOX17	ENSG00000164736	End	0.969502	1.75841	0.941704	0.0141088	0.00125412
LYN	ENSG00000254087	Leu	0.986312	1.83426	1	0.190148	0.012544
RPS20	ENSG00000008988	CnT	0.892711	8.2953	1	1	0.166207
IMPAD1	ENSG00000104331	Pod	0.857198	1.83495	0.87907	0.640311	0.0994815
SDCBP	ENSG00000137575	End	0.879279	2.58388	1	0.977739	0.18122
RAB2A	ENSG00000104388	Pod	0.978648	3.5772	1	0.994977	0.0102074
CHD7	ENSG00000171316	Pod	0.911861	2.30774	0.97907	0.716461	0.081011
ASPH	ENSG00000198363	DTLH	0.855668	1.78036	1	0.696863	0.169702
NKAIN3	ENSG00000185942	NPCa	0.977234	3.03261	1	0.468421	0.0292763
UG0898H09	ENSG00000274956	NPCa	0.885313	1.72092	0.881226	0.243586	0.112171
GGH	ENSG00000137563	ErPrT	0.917665	2.51389	1	0.670019	0.111909
SULF1	ENSG00000137573	Pod	0.872952	1.85728	0.830233	0.224238	0.0631886
TRAM1	ENSG00000067167	Pod	0.901983	2.55206	0.990698	0.942968	0.0792288
LACTB2	ENSG00000147592	ErPrT	0.833203	1.728	0.95858	0.617178	0.191092
EYA1	ENSG00000104313	NPCa	0.9089	2.03034	0.961686	0.356414	0.11102
TERF1	ENSG00000147601	Pod	0.813794	2.5572	0.986047	0.976831	0.21954
SBSPON	ENSG00000164764	UBCD	0.894865	1.9925	0.949527	0.412411	0.0916468
RPL7	ENSG00000147604	SSBm/d	0.910594	12.3015	1	1	0.134553
RDH10	ENSG00000121039	UBCD	0.98327	2.24661	0.996845	0.393954	0.0100239
TCEB1	ENSG00000154582	Pod	0.843575	2.85586	0.997674	0.993519	0.198153
LY96	ENSG00000154589	Leu	0.994227	1.66112	1	0.0235582	0.0093315
CRISPLD1	ENSG00000121005	Mes	0.866923	1.6607	0.918919	0.472049	0.168774
HEY1	ENSG00000164683	PTA	0.846475	2.43073	0.976035	0.652938	0.190461
TPD52	ENSG00000076554	UBCD	0.923627	1.88792	1	0.526492	0.0967383
ZBTB10	ENSG00000205189	Pod	0.889422	2.2083	0.953488	0.812541	0.0967272
FABP5	ENSG00000164687	IPC	0.876791	3.12905	1	0.95751	0.184436
CHMP4C	ENSG00000164695	Mes	0.823071	1.71492	0.837838	0.49048	0.207007
RALYL	ENSG00000184672	NPCa	0.818753	1.68242	0.842912	0.422368	0.203125
CA2	ENSG00000104267	ErPrT	0.960046	2.34568	0.985207	0.34387	0.0407088
RMDN1	ENSG00000176623	Mes	0.843828	1.60477	0.945946	0.564052	0.198324
RIPK2	ENSG00000104312	Leu	0.942399	1.8329	1	0.490745	0.043292
DECR1	ENSG00000104325	UBCD	0.886483	2.29426	1	0.93031	0.147176
CALB1	ENSG00000104327	UBCD	0.971778	2.43572	0.952681	0.0327765	0.00286396
C8orf88	ENSG00000253250	Mes	0.909557	1.55112	0.864865	0.145773	0.0318355
TMEM55A	ENSG00000155099	Mes	0.996472	2.42773	1	0.569231	0.00319878
OTUD6B-AS1	ENSG00000253738	Pod	0.840115	2.37803	0.97907	0.949611	0.180169
UQCRB	ENSG00000156467	DTLH	0.957558	4.9847	1	1	0.0368783
SDC2	ENSG00000169439	Pod	0.939121	3.49463	1	0.958684	0.0729099
CPQ	ENSG00000104324	ICb	0.856051	1.89516	0.936484	0.623629	0.209283
MTDH	ENSG00000147649	Pod	0.9064	3.69931	1	0.998542	0.0860337
LAPTM4B	ENSG00000104341	Pod	0.86636	3.63628	1	0.993195	0.199773
MATN2	ENSG00000132561	ICb	0.905145	1.84239	0.923191	0.244726	0.0987342
RPL30	ENSG00000156482	ICb	0.912465	8.81364	1	1	0.111561
HRSP12	ENSG00000132541	ErPrT	0.997704	3.30772	1	0.718391	0.00207535
COX6C	ENSG00000164919	Pod	0.958125	4.94994	1	1	0.0490927
PABPC1	ENSG00000070756	Leu	0.900783	3.97102	1	1	0.128958
YWHAZ	ENSG00000164924	Pod	0.907788	3.38243	1	0.994491	0.107421
ZNF706	ENSG00000120963	Pod	0.889805	2.68707	0.997674	0.978451	0.132534
NCALD	ENSG00000104490	ICb	0.855696	1.79684	0.892171	0.48827	0.18903
DPYS	ENSG00000147647	ErPrT	0.980708	2.0206	0.967456	0.0518838	0.00207535
ANGPT1	ENSG00000154188	ICb	0.933155	2.15384	0.963072	0.357131	0.0636287
EIF3E	ENSG00000104408	Mes	0.830856	4.76189	1	1	0.189337
ENY2	ENSG00000120533	Pod	0.82532	3.20595	1	0.99919	0.238983
EBAG9	ENSG00000147654	Pod	0.833074	1.90662	0.883721	0.704796	0.201231
TRPS1	ENSG00000104447	ICb	0.850818	1.71427	0.881832	0.479325	0.179409
RAD21	ENSG00000164754	NPCd	0.883559	2.56454	1	0.948118	0.148687
MAL2	ENSG00000147676	UBCD	0.972149	2.68094	1	0.501989	0.0308671
DEPTOR	ENSG00000155792	DTLH	0.943352	1.80927	1	0.38531	0.0650344
HAS2	ENSG00000170961	NPCc	0.848442	1.74916	0.926174	0.429071	0.195305
ATAD2	ENSG00000156802	IPC	0.93909	2.0695	1	0.386926	0.0782879
RNF139	ENSG00000170881	Pod	0.861305	2.30958	0.953488	0.859527	0.161212
NDUFB9	ENSG00000147684	SSBpod	0.96777	3.88783	1	0.998424	0.04145
MTSS1	ENSG00000170873	End	0.90934	1.95923	0.96861	0.528609	0.0962533
TRIB1	ENSG00000173334	UBCD	0.949165	2.24151	1	0.650756	0.0575975
FAM84B	ENSG00000168672	ErPrT	0.930154	1.83984	1	0.321999	0.101213
FAM49B	ENSG00000153310	Leu	0.933387	2.18673	1	0.768548	0.0881138
ASAP1	ENSG00000153317	End	0.82634	1.84468	0.955157	0.736009	0.236557
NDRG1	ENSG00000104419	Pod	0.891527	2.08859	0.937209	0.413804	0.143227
ST3GAL1	ENSG00000008513	Pod	0.948925	2.61667	0.974419	0.5721	0.0212249
KHDRBS3	ENSG00000131773	End	0.859647	1.6569	0.955157	0.505252	0.206615
PTP4A3	ENSG00000184489	Mes	0.989609	2.44122	1	0.554455	0.00441736
ARC	ENSG00000198576	NPCb	0.853004	1.80845	0.939189	0.415319	0.178402
RHPN1	ENSG00000158106	NPCa	0.875173	1.73006	0.886973	0.426974	0.120888
GSDMD	ENSG00000104518	End	0.86721	1.96644	0.977578	0.746826	0.124001
EEF1D	ENSG00000104529	End	0.879725	4.36885	1	1	0.174479
PUF60	ENSG00000179950	Pod	0.885852	2.5808	0.995349	0.947505	0.113415
GPAA1	ENSG00000197858	Pod	0.909044	2.36114	0.993023	0.919799	0.0868438
CYC1	ENSG00000179091	SSBpod	0.869849	2.83566	1	0.988495	0.189913
MAF1	ENSG00000179632	Pod	0.936446	2.97187	1	0.972942	0.0633506
SLC39A4	ENSG00000147804	ErPrT	0.974742	2.27348	1	0.641443	0.0180396
VPS28	ENSG00000160948	Pod	0.940101	3.38499	1	0.99919	0.0549255
CYHR1	ENSG00000187954	Pod	0.841933	2.16018	0.960465	0.878321	0.20674
PPP1R16A	ENSG00000160972	ErPrT	0.97559	3.25074	1	0.824074	0.0298531
C8orf82	ENSG00000213563	Pod	0.862206	2.07652	0.953488	0.835386	0.186487
RPL8	ENSG00000161016	SSBm/d	0.949529	9.22132	1	1	0.0562703
WASH1	ENSG00000181404	Pod	0.867964	1.81243	0.904651	0.588788	0.116818
CBWD1	ENSG00000172785	Mes	0.84284	1.6914	1	0.694593	0.229703
C9orf66	ENSG00000183784	ErPrT	0.932988	1.60921	0.87574	0.0475734	0.00670498
DOCK8	ENSG00000107099	Leu	0.928462	1.51149	0.907692	0.0919382	0.0569068
KANK1	ENSG00000107104	Pod	0.928265	2.2405	0.960465	0.587816	0.0622165
SMARCA2	ENSG00000080503	ICb	0.833047	1.76263	0.881832	0.494008	0.209451
GLIS3	ENSG00000107249	UBCD	0.927711	1.71756	0.990536	0.333015	0.0953063
AK3	ENSG00000147853	DTLH	0.834293	2.0377	1	0.894874	0.196327
TMEM261	ENSG00000137038	Pod	0.883589	2.92444	1	0.985418	0.138529
PTPRD	ENSG00000153707	Pod	0.979737	2.64989	0.997674	0.61779	0.0171743
NFIB	ENSG00000147862	End	0.92749	2.0266	0.946188	0.3372	0.0755604
FREM1	ENSG00000164946	ICb	0.891212	1.87759	0.940916	0.506498	0.127932
PSIP1	ENSG00000164985	NPCd	0.859353	3.35757	1	0.98086	0.215438
CNTLN	ENSG00000044459	IPC	0.888081	1.97773	0.988701	0.655564	0.182724
PLIN2	ENSG00000147872	Leu	0.952333	2.80879	1	0.919688	0.0823007
MLLT3	ENSG00000171843	Mes	0.835854	1.66293	0.810811	0.34166	0.118812
HACD4	ENSG00000188921	Leu	0.983022	1.66757	1	0.109989	0.0322778
TEK	ENSG00000120156	End	0.995251	2.1542	0.991031	0.0178711	0
NDUFB6	ENSG00000165264	Pod	0.838999	2.88653	0.997674	0.98801	0.210305
DNAJA1	ENSG00000086061	NPCb	0.918338	4.72258	1	0.999366	0.101173
B4GALT1	ENSG00000086062	End	0.817178	1.56385	0.883408	0.433297	0.218843
CHMP5	ENSG00000086065	Pod	0.906804	2.97225	0.995349	0.988496	0.12103
AQP3	ENSG00000165272	UBCD	0.95583	2.40756	1	0.355449	0.0633254
UBE2R2	ENSG00000107341	Pod	0.873265	2.57742	0.990698	0.970512	0.142093
NUDT2	ENSG00000164978	Pod	0.817308	1.84352	0.897674	0.746922	0.203824
CNTFR	ENSG00000122756	NPCa	0.819119	1.92833	0.938697	0.580757	0.248355
RPP25L	ENSG00000164967	SSBpod	0.852214	1.95241	0.984436	0.775099	0.179984
IL11RA	ENSG00000137070	Pod	0.809768	1.88913	0.860465	0.58976	0.219702
CCL21	ENSG00000137077	End	0.989899	2.37117	0.982063	0.0341746	0.000940586
VCP	ENSG00000165280	Pod	0.861037	2.52905	0.97907	0.971322	0.179196
FANCG	ENSG00000221829	IPC	0.867102	1.57391	0.926554	0.324358	0.194708
TPM2	ENSG00000198467	Mes	0.956168	4.42191	1	0.756588	0.0455446
TLN1	ENSG00000137076	Pod	0.860085	2.29909	0.960465	0.875567	0.170771
HINT2	ENSG00000137133	DTLH	0.884781	2.2666	1	0.876358	0.118898
GLIPR2	ENSG00000122694	RVCSBb	0.833634	2.18422	1	0.777583	0.219714
MELK	ENSG00000165304	IPC	0.898003	1.75472	0.920904	0.221634	0.115798
GRHPR	ENSG00000137106	Pod	0.838022	2.50832	0.995349	0.975211	0.201879
PIP5K1B	ENSG00000107242	Mes	0.995628	1.81045	1	0.140899	0.00319878
FAM122A	ENSG00000187866	Mes	0.825074	1.61268	0.918919	0.540137	0.245545
TJP2	ENSG00000119139	DTLH	0.867991	1.58895	0.895522	0.329304	0.101454
TRPM3	ENSG00000083067	Mes	0.932616	1.89715	0.972973	0.308149	0.062757
ZFAND5	ENSG00000107372	UBCD	0.900598	2.91717	1	0.975338	0.134129
ALDH1A1	ENSG00000165092	CnT	0.976487	2.85085	1	0.469488	0.0280589
ANXA1	ENSG00000135046	Leu	0.984841	3.56896	1	0.178675	0.0162154
OSTF1	ENSG00000134996	Leu	0.876015	1.57263	1	0.367294	0.215083
PRUNE2	ENSG00000106772	Pod	0.879719	1.76438	0.813953	0.16429	0.0528192
PSAT1	ENSG00000135069	ErPrT	0.830079	1.80568	0.961538	0.574074	0.230364
TLE1	ENSG00000196781	SSBpod	0.827512	2.08328	0.996109	0.851694	0.216076
FRMD3	ENSG00000172159	Pod	0.953976	2.18923	0.951163	0.281432	0.0262476
HNRNPK	ENSG00000165119	SSBpod	0.929328	4.52027	1	1	0.086052
NTRK2	ENSG00000148053	SSBpod	0.939014	3.54335	1	0.883058	0.0879433
GOLM1	ENSG00000135052	SSBpod	0.840037	2.21401	0.996109	0.892514	0.239559
GAS1	ENSG00000180447	Pod	0.869954	2.44813	0.972093	0.755509	0.16186
CTSL	ENSG00000135047	Pod	0.961241	3.16336	1	0.906675	0.0400194
S1PR3	ENSG00000213694	ICb	0.885612	1.72228	0.881832	0.255021	0.0983966
CKS2	ENSG00000123975	NPCd	0.928345	4.06375	1	0.883898	0.0832015
GADD45G	ENSG00000130222	Mes	0.825319	2.41938	0.918919	0.730693	0.237776
IARS	ENSG00000196305	SSBpod	0.826173	1.79688	0.961089	0.719464	0.226162
OGN	ENSG00000106809	ICb	0.983088	2.78207	1	0.181266	0.0227848
ASPN	ENSG00000106819	ICb	0.885835	1.72224	0.828656	0.108354	0.0562025
SUSD3	ENSG00000157303	Leu	0.94393	1.61686	0.984615	0.241701	0.0783234
NINJ1	ENSG00000131669	Leu	0.965197	2.6102	1	0.753863	0.0630259
FAM120A	ENSG00000048828	Mes	0.805677	1.67814	0.891892	0.664128	0.211729
FBP1	ENSG00000165140	UBCD	0.949449	1.76639	0.952681	0.108831	0.0477327
C9orf3	ENSG00000148120	Pod	0.963083	2.61649	0.990698	0.778354	0.0243033
PTCH1	ENSG00000185920	ICb	0.871309	1.76919	0.856721	0.3573	0.105148
CTSV	ENSG00000136943	PTA	0.858192	1.52535	0.904139	0.269738	0.182321
ANP32B	ENSG00000136938	NPCd	0.87394	3.52913	1	0.999367	0.200095
COL15A1	ENSG00000204291	End	0.894942	1.742	0.896861	0.163035	0.134974
SEC61B	ENSG00000106803	SSBpod	0.948011	4.36417	1	1	0.0715524
NR4A3	ENSG00000119508	Leu	0.993523	1.86968	1	0.141961	0.0012238
ERP44	ENSG00000023318	Pod	0.837181	2.1983	0.972093	0.931465	0.214679
PLPPR1	ENSG00000148123	DTLH	0.968585	1.51969	0.985075	0.119204	0.0387146
SMC2	ENSG00000136824	IPC	0.942759	2.67751	1	0.717665	0.100389
NIPSNAP3A	ENSG00000136783	Pod	0.868815	2.04493	0.913953	0.708522	0.121841
TMEM38B	ENSG00000095209	DTLH	0.855188	1.65385	0.940299	0.518439	0.169855
RAD23B	ENSG00000119318	SSBpod	0.897921	2.66031	1	0.954452	0.127344
CTNNAL1	ENSG00000119326	Pod	0.872594	2.36843	0.983721	0.836682	0.182923
TMEM245	ENSG00000106771	ErPrT	0.85701	1.84538	0.976331	0.65645	0.186622
PTPN3	ENSG00000070159	DTLH	0.910235	1.5632	0.955224	0.273145	0.103902
TXN	ENSG00000136810	ErPrT	0.932741	4.50254	1	1	0.0945083
PTGR1	ENSG00000106853	ErPrT	0.928742	2.80957	1	0.916507	0.0793423
UGCG	ENSG00000148154	ErPrT	0.972669	2.56611	1	0.713921	0.034802
PTBP3	ENSG00000119314	Pod	0.884568	2.17093	0.94186	0.715813	0.108555
SLC31A2	ENSG00000136867	Leu	0.915226	1.5087	1	0.195503	0.150528
HDHD3	ENSG00000119431	ErPrT	0.947596	1.86558	0.997041	0.493774	0.0485313
RGS3	ENSG00000138835	Pod	0.98703	3.89314	1	0.776734	0.00729099
RP11-18B16.2	ENSG00000227482	SSBpod	0.906626	1.63021	0.894942	0.161387	0.0786446
KIF12	ENSG00000136883	ErPrT	0.938767	1.97752	0.997041	0.390645	0.0673691
ATP6V1G1	ENSG00000136888	Pod	0.98168	5.49282	1	1	0.0123137
TNC	ENSG00000041982	ICb	0.974994	3.35602	1	0.305316	0.036962
PAPPA	ENSG00000182752	SSBpod	0.877641	1.67933	0.836576	0.183767	0.084476
CDK5RAP2	ENSG00000136861	NPCd	0.847845	1.74073	0.978571	0.577191	0.215913
PHF19	ENSG00000119403	NPCd	0.849153	1.666	0.942857	0.401297	0.194559
RAB14	ENSG00000119396	Pod	0.889629	2.41967	0.97907	0.945075	0.117952
GSN	ENSG00000148180	Pod	0.984899	3.64411	1	0.64663	0.0186325
STOM	ENSG00000148175	End	0.945422	1.9804	1	0.318075	0.0638031
NDUFA8	ENSG00000119421	SSBpod	0.86794	2.49434	1	0.964066	0.162017
CRB2	ENSG00000148204	Pod	0.984797	2.96604	0.993023	0.372003	0.0110175
PSMB7	ENSG00000136930	Pod	0.903826	3.32732	1	0.999028	0.117142
OLFML2A	ENSG00000185585	SSBpod	0.888582	1.69286	0.88716	0.20725	0.0999212
RPL35	ENSG00000136942	Prolif	0.972322	7.84672	1	1	0.0345251
HSPA5	ENSG00000044574	UBCD	0.866668	4.87681	1	0.99825	0.175338
RPL12	ENSG00000197958	SSBm/d	0.951018	9.41049	1	1	0.0502248
ENG	ENSG00000106991	End	0.994818	2.76573	1	0.275435	0.00736793
AK1	ENSG00000106992	Mes	0.930076	2.03077	1	0.722163	0.102818
ST6GALNAC6	ENSG00000160408	Pod	0.931424	2.16685	0.955814	0.563513	0.0479585
FAM102A	ENSG00000167106	End	0.91662	1.67346	0.941704	0.312588	0.0774416
SLC25A25	ENSG00000148339	SSBm/d	0.888132	1.88316	1	0.550302	0.132693
C9orf16	ENSG00000171159	UBCD	0.960643	3.37655	1	0.988703	0.0553699
GOLGA2	ENSG00000167110	Mes	0.832498	1.88032	0.945946	0.738157	0.128713
SPTAN1	ENSG00000197694	Pod	0.936173	2.72899	0.976744	0.823558	0.0181465
WDR34	ENSG00000119333	SSBpod	0.814973	2.11451	0.996109	0.834358	0.24539
SET	ENSG00000119335	SSBpod	0.841908	4.67814	1	1	0.230102
ZDHHC12	ENSG00000160446	Pod	0.882988	2.14299	0.94186	0.64663	0.12022
LRRC8A	ENSG00000136802	Pod	0.856698	2.0162	0.872093	0.618114	0.125567
SH3GLB2	ENSG00000148341	UBCD	0.885745	1.91361	1	0.650438	0.142562
FNBP1	ENSG00000187239	Pod	0.853969	2.05909	0.895349	0.74838	0.168989
ASS1	ENSG00000130707	ErPrT	0.970364	2.29241	1	0.304119	0.0378352
AIF1L	ENSG00000126878	Pod	0.98027	3.39093	1	0.694102	0.0121517
RPL7A	ENSG00000148303	SSBm/d	0.894578	9.15767	1	1	0.132228
COL5A1	ENSG00000130635	ICb	0.943246	2.08621	0.970458	0.367426	0.0600844
FCN1	ENSG00000085265	Leu	0.982344	2.00084	0.969231	0.0093315	0.00489521
C9orf116	ENSG00000160345	SSBpr	0.828891	1.54265	0.938967	0.423227	0.244013
C9orf69	ENSG00000238227	Mes	0.831566	1.53895	0.918919	0.488043	0.187966
EGFL7	ENSG00000172889	End	1	4.8938	1	0.583947	0
AGPAT2	ENSG00000169692	DTLH	0.924884	2.33001	1	0.787452	0.0426932
FAM69B	ENSG00000165716	End	0.892001	1.70376	0.955157	0.482834	0.110205
TMEM141	ENSG00000244187	Pod	0.857299	2.38787	0.972093	0.89339	0.164938
PHPT1	ENSG00000054148	Pod	0.886828	3.30741	1	0.99757	0.158296
EDF1	ENSG00000107223	Pod	0.8916	4.22688	1	1	0.139501
NPDC1	ENSG00000107281	End	0.99338	2.94984	1	0.666092	0.00423264
DPP7	ENSG00000176978	Leu	0.919526	1.5928	0.969231	0.265412	0.117485
SSNA1	ENSG00000176101	Pod	0.825911	2.4345	0.988372	0.949287	0.221808
TUBB4B	ENSG00000188229	ErPrT	0.910771	4.0772	1	0.978129	0.134738
MRPL41	ENSG00000182154	DTLH	0.943898	2.81239	1	0.965876	0.0509564
IFITM2	ENSG00000185201	End	0.909731	3.31626	1	0.97868	0.119611
IFITM3	ENSG00000142089	End	0.968298	5.26291	1	0.997805	0.0407587
SIGIRR	ENSG00000185187	End	0.84276	2.01367	0.995516	0.828813	0.206929
RNH1	ENSG00000023191	Pod	0.947151	3.18445	1	0.975373	0.0132858
HRAS	ENSG00000174775	Pod	0.841025	2.1049	0.94186	0.827447	0.231854
RASSF7	ENSG00000099849	Pod	0.913678	2.42373	0.969767	0.597051	0.0742061
CDHR5	ENSG00000099834	ErPrT	0.983531	1.68855	0.982249	0.0940294	0.00478927
DRD4	ENSG00000069696	Pod	0.882156	1.86985	0.823256	0.206254	0.0447181
DEAF1	ENSG00000177030	Pod	0.864415	2.00113	0.911628	0.760855	0.132858
EPS8L2	ENSG00000177106	ErPrT	0.891846	1.83324	0.967456	0.37484	0.115262
TMEM80	ENSG00000177042	Pod	0.862976	1.92408	0.906977	0.631562	0.136909
RPLP2	ENSG00000177600	Leu	0.97779	9.49263	1	1	0.0339605
CRACR2B	ENSG00000177685	DTLH	0.88067	1.51833	0.940299	0.302831	0.13114
CD151	ENSG00000177697	Pod	0.994442	4.61442	1	0.978127	0.00324044
POLR2L	ENSG00000177700	Pod	0.926825	3.44029	1	0.998056	0.0690214
TSPAN4	ENSG00000214063	Pod	0.929069	2.72773	0.972093	0.790992	0.0508749
AP2A2	ENSG00000183020	DTLH	0.879969	1.81037	1	0.688906	0.141546
MUC6	ENSG00000184956	CnT	0.991962	1.58941	0.9875	0.0380251	0.000919963
CTSD	ENSG00000117984	Pod	0.981237	3.52427	1	0.944264	0.0081011
LSP1	ENSG00000130592	Leu	1	2.6287	1	0.111825	0
IGF2	ENSG00000167244	Mes	0.920619	4.79993	1	0.943031	0.127342
ASCL2	ENSG00000183734	UBCD	0.952192	1.56778	0.962145	0.102784	0.0470963
CD81	ENSG00000110651	End	0.960502	2.71416	1	0.785233	0.0396614
KCNQ1OT1	ENSG00000269821	ICb	0.912987	3.58693	1	0.967089	0.134008
CDKN1C	ENSG00000129757	Pod	0.891538	2.92063	0.983721	0.78208	0.127025
PHLDA2	ENSG00000181649	UBCD	0.999871	4.67452	1	0.288942	0
RHOG	ENSG00000177105	Leu	0.983942	2.23654	1	0.675998	0.0218755
RRM1	ENSG00000167325	IPC	0.924776	2.20494	1	0.597198	0.132451
HBG2	ENSG00000196565	Mes	0.895626	2.66419	1	0.951409	0.123686
PRKCDBP	ENSG00000170955	End	0.955766	2.46041	1	0.514971	0.0496943
ILK	ENSG00000166333	Pod	0.864878	2.47328	0.993023	0.942968	0.152787
TPP1	ENSG00000166340	ErPrT	0.882496	1.72208	0.982249	0.507184	0.14735
DCHS1	ENSG00000166341	End	0.888445	1.58202	0.901345	0.271202	0.0987616
OLFML1	ENSG00000183801	ICb	0.879826	1.73372	0.880355	0.311899	0.121013
RPL27A	ENSG00000166441	Leu	0.880041	9.44551	1	1	0.191984
TMEM9B	ENSG00000175348	Pod	0.930309	2.27975	0.981395	0.754861	0.0471484
WEE1	ENSG00000166483	UBCD	0.940132	2.18922	1	0.707239	0.0544153
SBF2	ENSG00000133812	Pod	0.813681	1.7638	0.846512	0.573396	0.190052
ADM	ENSG00000148926	Pod	0.849581	2.59753	0.918605	0.720836	0.201393
LYVE1	ENSG00000133800	End	0.972174	1.98332	0.950673	0.0194388	0.0021947
MRVI1	ENSG00000072952	Mes	0.911665	1.60578	0.891892	0.147144	0.0618431
EIF4G2	ENSG00000110321	Pod	0.820878	2.86536	1	0.995301	0.229747
PARVA	ENSG00000197702	Pod	0.842694	2.14717	0.944186	0.818535	0.222132
RASSF10	ENSG00000189431	Pod	0.870253	2.03077	0.906977	0.546986	0.135288
SPON1	ENSG00000262655	ICb	0.842528	1.66151	0.837518	0.369958	0.137384
PSMA1	ENSG00000129084	Pod	0.882474	3.15598	1	0.999676	0.149384
CALCA	ENSG00000110680	PTA	0.943858	2.37127	0.997821	0.274947	0.0688589
SOX6	ENSG00000110693	DTLH	0.865934	1.63471	0.955224	0.378118	0.171997
C11orf58	ENSG00000110696	Pod	0.972832	4.35846	1	1	0.0127997
RPS13	ENSG00000110700	RVCSBb	0.857311	9.29143	1	1	0.178537
PIK3C2A	ENSG00000011405	DTLH	0.880168	1.78512	1	0.692578	0.178271
USH1C	ENSG00000006611	ErPrT	0.981919	2.00074	0.997041	0.14719	0.0229885
LDHA	ENSG00000134333	IPC	0.88386	3.25483	1	0.989105	0.167004
TSG101	ENSG00000074319	Pod	0.912663	2.44798	0.988372	0.945561	0.095755
SVIP	ENSG00000198168	CnT	0.863067	2.15485	1	0.785802	0.202392
BBOX1	ENSG00000129151	ErPrT	0.992632	1.84797	0.988166	0.0245849	0.0011175
CCDC34	ENSG00000109881	IPC	0.892058	2.44	0.99435	0.832996	0.154397
LGR4	ENSG00000205213	DTLH	0.91241	1.79917	0.970149	0.486458	0.0670237
WT1	ENSG00000184937	Pod	0.991933	5.25138	1	0.752916	0.00583279
WT1-AS	ENSG00000183242	Pod	0.982487	2.96631	1	0.612443	0.0166883
EIF3M	ENSG00000149100	SSBpod	0.971074	6.0825	1	0.998582	0.036249
CD59	ENSG00000085063	Pod	0.990388	4.19344	1	0.980557	0.00826312
FBXO3	ENSG00000110429	Pod	0.839602	1.84272	0.893023	0.730881	0.160402
LMO2	ENSG00000135363	End	0.999434	2.4141	1	0.169149	0.000313529
CAT	ENSG00000121691	ErPrT	0.902099	2.08509	0.997041	0.826469	0.110632
ELF5	ENSG00000135374	UBCD	0.99993	2.91633	1	0.0217979	0
EHF	ENSG00000135373	UBCD	0.980958	1.65053	0.968454	0.0303898	0.0035004
CD44	ENSG00000026508	Leu	0.999866	2.75028	1	0.122533	0.000152975
FJX1	ENSG00000179431	Mes	0.887754	2.43797	0.864865	0.585377	0.0106626
C11orf96	ENSG00000187479	End	0.891618	2.27283	0.991031	0.554789	0.146575
TSPAN18	ENSG00000157570	End	0.863284	1.52365	0.807175	0.155197	0.0906098
TP53I11	ENSG00000175274	End	0.921431	1.86734	0.93722	0.429221	0.054554
DGKZ	ENSG00000149091	End	0.939361	1.88245	1	0.512933	0.0506349
MDK	ENSG00000110492	NPCc	0.838248	6.4995	1	0.988844	0.218615
CKAP5	ENSG00000175216	IPC	0.83812	1.67139	0.932203	0.480934	0.232529
ARFGAP2	ENSG00000149182	Pod	0.905426	2.28862	0.997674	0.919313	0.0962411
SPI1	ENSG00000066336	Leu	0.999494	1.91953	1	0.0734282	0.000611901
FNBP4	ENSG00000109920	Mes	0.844499	2.09365	1	0.917136	0.166946
APLNR	ENSG00000134817	End	0.999989	3.08324	1	0.023985	0
SSRP1	ENSG00000149136	PTA	0.839028	2.21064	0.997821	0.908514	0.208856
C11orf31	ENSG00000211450	SSBpod	0.851845	3.11284	1	0.999842	0.186919
CTNND1	ENSG00000198561	UBCD	0.822824	1.89115	1	0.825457	0.21782
GLYAT	ENSG00000149124	ErPrT	0.999396	2.44964	1	0.0423052	0.000798212
GLYATL1	ENSG00000166840	ErPrT	0.996116	2.98529	1	0.114783	0.00191571
STX3	ENSG00000166900	ErPrT	0.901735	1.76154	0.931953	0.342273	0.100096
MS4A6A	ENSG00000110077	Leu	0.992016	2.4516	0.984615	0.0131559	0.000152975
MS4A7	ENSG00000166927	Leu	0.990194	1.89799	0.984615	0.00734282	0.00673092
TMEM109	ENSG00000110108	End	0.858119	2.15241	1	0.893714	0.204264
FEN1	ENSG00000168496	PTA	0.887238	2.03901	0.956427	0.506267	0.120788
RAB3IL1	ENSG00000167994	Pod	0.865839	1.80912	0.809302	0.268471	0.0450421
FTH1	ENSG00000167996	Leu	0.981648	15.3306	1	1	0.00627199
ASRGL1	ENSG00000162174	ErPrT	0.967999	2.23104	1	0.518359	0.0253831
AHNAK	ENSG00000124942	Pod	0.932134	2.57744	1	0.737848	0.10256
B3GAT3	ENSG00000149541	Pod	0.921995	2.36983	0.983721	0.880428	0.0558976
UBXN1	ENSG00000162191	Pod	0.83408	2.91419	1	0.998704	0.234446
TMEM223	ENSG00000168569	Mes	0.812404	1.90902	1	0.866717	0.231988
TMEM179B	ENSG00000185475	Pod	0.904407	2.45074	0.97907	0.880266	0.0852236
SLC3A2	ENSG00000168003	Pod	0.862364	2.52697	0.993023	0.94475	0.191672
COX8A	ENSG00000176340	DTLH	0.942322	4.27305	1	0.999388	0.0601377
MACROD1	ENSG00000133315	CnT	0.86236	1.50347	0.9875	0.399877	0.202852
DNAJC4	ENSG00000110011	DTLH	0.851354	1.90236	1	0.84912	0.199235
FKBP2	ENSG00000173486	Pod	0.971109	3.73836	1	0.994653	0.0307842
BAD	ENSG00000002330	Pod	0.867962	2.4631	0.95814	0.938108	0.0915424
GPR137	ENSG00000173264	Mes	0.830271	1.50906	0.945946	0.454836	0.192079
ESRRA	ENSG00000173153	ErPrT	0.853352	1.56185	0.899408	0.343072	0.196839
TRMT112	ENSG00000173113	Pod	0.941471	3.98257	1	1	0.0268957
PRDX5	ENSG00000126432	DTLH	0.931373	3.52695	1	0.999082	0.0771232
SF1	ENSG00000168066	Pod	0.862315	3.45604	1	0.993033	0.125567
MAP4K2	ENSG00000168067	End	0.905053	1.52269	0.946188	0.259915	0.12306
ARL2	ENSG00000213465	Prolif	0.858944	2.25981	1	0.920362	0.22004
SAC3D1	ENSG00000168061	IPC	0.881237	2.00039	1	0.670661	0.167782
CDCA5	ENSG00000146670	IPC	0.919702	1.83593	0.966102	0.262568	0.117821
ZFPL1	ENSG00000162300	Pod	0.830107	1.8602	0.893023	0.700259	0.19232
VPS51	ENSG00000149823	Pod	0.834014	2.1199	0.948837	0.89744	0.210305
TM7SF2	ENSG00000149809	ErPrT	0.920814	2.43894	1	0.710249	0.087484
FAU	ENSG00000149806	Leu	0.949396	7.00395	1	1	0.0714395
CAPN1	ENSG00000014216	Mes	0.822301	1.75999	1	0.751257	0.207768
POLA2	ENSG00000014138	Pod	0.974739	2.54018	0.995349	0.484284	0.0184705
CDC42EP2	ENSG00000149798	Pod	0.919285	2.13081	0.902326	0.340084	0.0372651
NEAT1	ENSG00000245532	DTLH	0.976272	5.79085	1	0.976435	0.0338179
MALAT1	ENSG00000251562	Pod	0.975116	55.582	1	1	0.0304601
SCYL1	ENSG00000142186	Pod	0.830294	1.81152	0.874419	0.717596	0.163804
LTBP3	ENSG00000168056	DTLH	0.823191	1.67462	0.970149	0.624178	0.204132
FAM89B	ENSG00000176973	Mes	0.831945	1.94472	0.972973	0.825895	0.201371
MAP3K11	ENSG00000173327	End	0.924231	1.94151	1	0.66233	0.0805769
RNASEH2C	ENSG00000172922	Pod	0.830223	2.4055	0.962791	0.948153	0.219864
OVOL1	ENSG00000172818	DTLH	0.956407	1.761	0.970149	0.225249	0.0318286
CFL1	ENSG00000172757	Pod	0.947027	5.90755	1	1	0.0471484
EFEMP2	ENSG00000172638	ICb	0.913654	2.66295	1	0.890295	0.122532
CCDC85B	ENSG00000175602	End	0.999471	3.67098	1	0.893557	0
FOSL1	ENSG00000175592	UBCD	0.944436	1.65592	0.902208	0.0464598	0.0120923
DRAP1	ENSG00000175550	Pod	0.876151	2.46106	0.993023	0.963545	0.148412
BANF1	ENSG00000175334	Pod	0.90126	3.3822	1	0.999028	0.114874
SF3B2	ENSG00000087365	Pod	0.880868	2.91467	0.995349	0.993357	0.122165
CD248	ENSG00000174807	Mes	0.968222	2.26374	1	0.276161	0.0424981
B4GAT1	ENSG00000174684	Pod	0.952578	2.30145	0.986047	0.719378	0.0196047
CCS	ENSG00000173992	ICb	0.837442	2.11801	0.983752	0.901772	0.199156
RBM14	ENSG00000239306	IPC	0.842518	1.94388	1	0.837043	0.216965
PC	ENSG00000173599	Pod	0.971271	2.20825	0.960465	0.201717	0.00340246
LRFN4	ENSG00000173621	Pod	0.913144	1.82298	0.895349	0.33895	0.0341866
PPP1CA	ENSG00000172531	Pod	0.855829	2.93428	0.993023	0.991899	0.206254
TMEM134	ENSG00000172663	Pod	0.872365	2.46149	0.97907	0.936487	0.138529
CDK2AP2	ENSG00000167797	UBCD	0.961808	2.65408	1	0.74829	0.0469372
GSTP1	ENSG00000084207	UBCD	0.898041	5.7853	1	1	0.167383
NDUFV1	ENSG00000167792	DTLH	0.874721	2.33263	1	0.951186	0.110329
ACY3	ENSG00000132744	ErPrT	0.990372	1.94004	0.991124	0.0882822	0.00462963
UNC93B1	ENSG00000110057	Leu	0.939182	1.54131	1	0.200245	0.0922441
NDUFS8	ENSG00000110717	DTLH	0.861629	2.76907	1	0.985769	0.17873
PPP6R3	ENSG00000110075	Mes	0.906404	1.69832	1	0.532826	0.191622
MRGPRF	ENSG00000172935	Pod	0.994471	3.32175	0.997674	0.227479	0.000486066
CCND1	ENSG00000110092	RVCSBa	0.912494	4.47713	0.991826	0.811387	0.110024
FOLR1	ENSG00000110195	ErPrT	0.938544	1.85655	0.994083	0.261175	0.0779055
STARD10	ENSG00000214530	DTLH	0.928193	1.92988	0.985075	0.620658	0.0593726
RAB6A	ENSG00000175582	Pod	0.913275	2.42554	0.988372	0.895172	0.0863577
UCP2	ENSG00000175567	Leu	0.902534	1.98647	1	0.578553	0.131253
SPCS2	ENSG00000118363	Pod	0.924272	3.84684	1	0.999514	0.051685
RPS3	ENSG00000149273	CnT	0.975594	10.3928	1	1	0.0292855
SERPINH1	ENSG00000149257	Mes	0.913546	4.08351	1	0.991013	0.105864
LRRC32	ENSG00000137507	End	0.990889	2.10284	1	0.144694	0.0092491
PAK1	ENSG00000149269	Pod	0.965111	2.46642	0.983721	0.703014	0.0200907
NDUFC2	ENSG00000151366	Pod	0.945236	3.79951	1	0.999838	0.0358069
PRCP	ENSG00000137509	End	0.999986	4.144	1	0.886503	0
PICALM	ENSG00000073921	ErPrT	0.860106	1.7761	0.997041	0.651022	0.210728
PRSS23	ENSG00000150687	ICb	0.991777	4.60149	1	0.555274	0.00945148
[truncated: 1,561 more rows]

## Sheet: Marker_set
# The top 4 per cluster from the marker set candidates based on AUROC
HUGO	ensembl_gene_id	cluster.of.interest	AUROC	mean.expr.in.coi	fraction.non.zero.in.coi	fraction.non.zero.outside.coi	fraction.significant.expression.outside.coi
RPL22	ENSG00000116251	Prolif	0.950367	6.87105	1	1	0.0856222
TINAGL1	ENSG00000142910	Mes	0.999065	3.30148	1	0.339528	0.000152323
C1orf210	ENSG00000253313	SSBpr	0.952961	1.70466	0.99061	0.204883	0.0665206
OLFM3	ENSG00000118733	SSBpod	0.988321	4.64053	1	0.368164	0.0181245
CD53	ENSG00000143119	Leu	0.999986	2.04539	1	0.0114732	0
PIFO	ENSG00000173947	SSBpr	0.951051	1.72046	0.985915	0.192362	0.0633902
CRABP2	ENSG00000143320	NPCc	0.937477	3.85167	1	0.658841	0.0882451
CFAP126	ENSG00000188931	SSBpr	0.983129	1.90528	1	0.140711	0.0200344
CACYBP	ENSG00000116161	NPCb	0.928039	3.5319	1	0.996987	0.0892801
REN	ENSG00000143839	Mes	0.999704	17.5564	1	0.111043	0.000304646
CENPF	ENSG00000117724	NPCd	0.966074	3.62267	1	0.36286	0.0477697
RRM2	ENSG00000171848	IPC	0.964248	2.36211	1	0.233463	0.0466926
MAL	ENSG00000172005	DTLH	0.996206	4.21454	1	0.331599	0.00122418
IL1R1	ENSG00000115594	SSBpod	0.977127	2.11858	1	0.295193	0.0260047
PAX8	ENSG00000125618	RVCSBb	0.939482	3.63954	1	0.693641	0.09062
TFCP2L1	ENSG00000115112	DTLH	0.99805	1.8292	1	0.0677888	0.0013772
HOXD8	ENSG00000175879	DTLH	0.992319	2.67493	1	0.759449	0.0127008
MITF	ENSG00000187098	SSBm/d	0.965138	1.97825	1	0.31313	0.042009
SULT1E1	ENSG00000109193	ICb	0.9936	8.92403	1	0.451983	0.00691983
ADH1C	ENSG00000248144	UBCD	0.999855	3.5461	1	0.0876691	0.000159109
RPS3A	ENSG00000145425	Prolif	0.965619	12.9035	1	1	0.048642
SFRP2	ENSG00000145423	RVCSBa	0.89782	2.12907	0.959128	0.323176	0.120128
HMGB2	ENSG00000164104	NPCd	0.968296	6.63797	1	0.988137	0.0466624
IRX1	ENSG00000170549	SSBm/d	0.986869	1.91374	1	0.133313	0.0204619
CENPK	ENSG00000123219	IPC	0.968168	2.39241	1	0.42786	0.0342412
H2AFY	ENSG00000113648	PTA	0.920719	3.39624	1	0.991698	0.0791144
ECSCR	ENSG00000249751	End	1	2.76839	1	0.0453049	0
LST1	ENSG00000204482	Leu	1	3.73248	1	0.0501759	0
CD24	ENSG00000272398	SSBm/d	0.961042	5.54226	1	0.799721	0.0548752
RSPO3	ENSG00000146374	NPCa	0.968909	2.91707	0.992337	0.4875	0.0348684
MOXD1	ENSG00000079931	ICb	0.987559	3.7734	1	0.345316	0.0177215
RPS12	ENSG00000112306	ICa	0.898659	11.3564	1	1	0.144394
MRPL18	ENSG00000112110	NPCb	0.926631	3.41263	1	0.977799	0.0880114
ZFAND2A	ENSG00000178381	NPCb	0.937318	3.11385	1	0.801459	0.0886457
THSD7A	ENSG00000005108	Pod	0.999638	5.96261	1	0.553143	0
AKR1B1	ENSG00000085662	CnT	0.997704	3.48562	1	0.934683	0.0016866
SFRP1	ENSG00000104332	ICb	0.988676	4.84753	1	0.701435	0.0151899
NKAIN3	ENSG00000185942	NPCa	0.977234	3.03261	1	0.468421	0.0292763
HAS2	ENSG00000170961	NPCc	0.848442	1.74916	0.926174	0.429071	0.195305
RPL35	ENSG00000136942	Prolif	0.972322	7.84672	1	1	0.0345251
EGFL7	ENSG00000172889	End	1	4.8938	1	0.583947	0
MUC6	ENSG00000184956	CnT	0.991962	1.58941	0.9875	0.0380251	0.000919963
LSP1	ENSG00000130592	Leu	1	2.6287	1	0.111825	0
PHLDA2	ENSG00000181649	UBCD	0.999871	4.67452	1	0.288942	0
CALCA	ENSG00000110680	PTA	0.943858	2.37127	0.997821	0.274947	0.0688589
ELF5	ENSG00000135374	UBCD	0.99993	2.91633	1	0.0217979	0
MDK	ENSG00000110492	NPCc	0.838248	6.4995	1	0.988844	0.218615
GLYAT	ENSG00000149124	ErPrT	0.999396	2.44964	1	0.0423052	0.000798212
CCND1	ENSG00000110092	RVCSBa	0.912494	4.47713	0.991826	0.811387	0.110024
PRSS23	ENSG00000150687	ICb	0.991777	4.60149	1	0.555274	0.00945148
TAGLN	ENSG00000149591	ICa	0.935551	3.42292	0.996937	0.454026	0.0973273
CUBN	ENSG00000107611	ErPrT	0.999642	3.20041	1	0.0831737	0.000319285
TSPAN15	ENSG00000099282	SSBm/d	0.979883	2.23818	1	0.327236	0.0159665
FAM213A	ENSG00000122378	NPCa	0.972495	4.30574	1	0.980757	0.0337171
PTPRO	ENSG00000151490	Pod	0.999508	5.27932	1	0.224725	0
HOXC6	ENSG00000197757	NPCc	0.858006	2.07422	0.984899	0.66317	0.192807
NDUFA4L2	ENSG00000185633	Mes	0.999395	3.28274	1	0.11805	0.000456969
RAN	ENSG00000132341	PTA	0.936505	4.66377	1	1	0.0600684
STXBP6	ENSG00000168952	CnT	0.988798	1.98996	1	0.32812	0.00628642
C14orf105	ENSG00000100557	SSBpr	0.941727	2.35655	1	0.382532	0.0791986
MPP5	ENSG00000072415	Pod	0.999019	4.72444	1	0.631076	0
NUSAP1	ENSG00000137804	NPCd	0.967319	3.4728	1	0.391806	0.0482442
SLC12A1	ENSG00000074803	DTLH	0.997545	2.88615	1	0.0509564	0.00244836
FGF7	ENSG00000140285	ICa	0.890372	1.83931	0.964778	0.363591	0.150109
CCNB2	ENSG00000157456	NPCd	0.957835	2.67047	1	0.418064	0.0544132
PPIB	ENSG00000166794	SSBpod	0.981832	4.6698	1	1	0.0189125
KIAA0101	ENSG00000166803	IPC	0.9757	4.65778	1	0.657121	0.0185214
NUPR1	ENSG00000176046	ICa	0.863324	1.61853	0.871363	0.171625	0.131283
CORO1A	ENSG00000102879	Leu	1	3.38941	1	0.169191	0
TPPP3	ENSG00000159713	Pod	0.999063	6.71387	1	0.419313	0
LHX1	ENSG00000273706	RVCSBa	0.900725	3.33308	0.997275	0.511628	0.161187
KRT17	ENSG00000128422	CnT	0.99163	2.78495	1	0.109322	0.0119595
RAMP2	ENSG00000131477	End	1	5.55651	1	0.566703	0
TMEM100	ENSG00000166292	NPCa	0.96947	4.71897	1	0.595724	0.0483553
ICAM2	ENSG00000108622	End	1	3.20242	1	0.0891989	0
C17orf58	ENSG00000186665	SSBpod	0.981141	2.83972	1	0.703704	0.0209614
TYMS	ENSG00000176890	IPC	0.966416	3.95962	1	0.602957	0.0303502
LAMP5	ENSG00000125869	RVCSBa	0.903891	1.79356	0.948229	0.242662	0.109543
GNAS	ENSG00000087460	Mes	0.999094	6.86181	1	0.999391	0
SMIM24	ENSG00000095932	ErPrT	0.999432	4.5672	1	0.226054	0.000319285
CAPS	ENSG00000105519	UBCD	0.999864	2.90636	1	0.183771	0.000159109
DNAJB1	ENSG00000132002	NPCb	0.963017	6.1975	1	0.939423	0.0451951
APOE	ENSG00000130203	ErPrT	0.999702	7.29605	1	0.714879	0.000159642
SNRPD2	ENSG00000125743	Prolif	0.961198	4.21626	1	1	0.0629124
KLK6	ENSG00000167755	RVCSBb	0.91795	2.49465	1	0.56566	0.105564
RANBP1	ENSG00000099901	PTA	0.918048	4.37082	1	0.999674	0.0913235
EMID1	ENSG00000186998	RVCSBb	0.896302	2.30294	0.99359	0.722576	0.136884
PCP4	ENSG00000183036	RVCSBb	0.897071	2.29365	0.967949	0.448649	0.137361

## Sheet: KeyGenes_set
# Genes in the KeyGenes model with non-zero parameters
# If a gene has a non-zero parameter for multiple celltypes it it shown in one row
ensembl_gene_id	HUGO	cell.types
ENSG00000117318	ID3	NPCa
ENSG00000166292	TMEM100	NPCa & NPCc
ENSG00000166803	KIAA0101	NPCa & IPC
ENSG00000173110	HSPA6	NPCa
ENSG00000251562	MALAT1	NPCa
ENSG00000260756	RP11-609N14.1	NPCa
ENSG00000132002	DNAJB1	NPCb & NPCc
ENSG00000168748	CA7	NPCb
ENSG00000260176	CTD-3126B10.4	NPCb
ENSG00000139970	RTN1	NPCc
ENSG00000152266	PTH	NPCc
ENSG00000163453	IGFBP7	NPCc
ENSG00000188290	HES4	NPCc
ENSG00000104435	STMN2	NPCd
ENSG00000117724	CENPF	NPCd
ENSG00000137804	NUSAP1	NPCd
ENSG00000140451	PIF1	NPCd
ENSG00000164104	HMGB2	NPCd
ENSG00000072571	HMMR	PTA
ENSG00000110092	CCND1	PTA & RVCSBa & RVCSBb
ENSG00000110680	CALCA	PTA & RVCSBa
ENSG00000134057	CCNB1	PTA
ENSG00000137309	HMGA1	PTA
ENSG00000157456	CCNB2	PTA
ENSG00000178999	AURKB	PTA
ENSG00000197061	HIST1H4C	PTA
ENSG00000103316	CRYM	RVCSBa
ENSG00000121966	CXCR4	RVCSBa
ENSG00000145423	SFRP2	RVCSBa & RVCSBb
ENSG00000105974	CAV1	RVCSBb
ENSG00000118733	OLFM3	RVCSBb & SSBpod
ENSG00000139055	ERP27	RVCSBb
ENSG00000146049	KAAG1	RVCSBb
ENSG00000168081	PNOC	RVCSBb
ENSG00000099282	TSPAN15	SSBm/d
ENSG00000116183	PAPPA2	SSBm/d
ENSG00000170549	IRX1	SSBm/d
ENSG00000170561	IRX2	SSBm/d
ENSG00000188064	WNT7B	SSBm/d
ENSG00000100079	LGALS2	SSBpr
ENSG00000105971	CAV2	SSBpr
ENSG00000106588	PSMA2	SSBpr
ENSG00000174827	PDZK1	SSBpr
ENSG00000188042	ARL4C	SSBpr
ENSG00000277639	RP11-295M3.4	SSBpr
ENSG00000060982	BCAT1	CnT
ENSG00000128422	KRT17	CnT
ENSG00000074803	SLC12A1	DTLH
ENSG00000116039	ATP6V1B1	DTLH
ENSG00000151704	KCNJ1	DTLH
ENSG00000164825	DEFB1	DTLH
ENSG00000107611	CUBN	ErPrT
ENSG00000116882	HAO2	ErPrT
ENSG00000118137	APOA1	ErPrT
ENSG00000149124	GLYAT	ErPrT
ENSG00000166126	AMN	ErPrT
ENSG00000204444	APOM	ErPrT
ENSG00000005108	THSD7A	Pod
ENSG00000116218	NPHS2	Pod
ENSG00000151490	PTPRO	Pod
ENSG00000204103	MAFB	Pod
ENSG00000002726	AOC1	UBCD
ENSG00000106541	AGR2	UBCD
ENSG00000135374	ELF5	UBCD
ENSG00000167580	AQP2	UBCD
ENSG00000267795	SMIM22	UBCD
ENSG00000100097	LGALS1	IPC & ICa
ENSG00000105894	PTN	IPC
ENSG00000148773	MKI67	IPC
ENSG00000175063	UBE2C	IPC
ENSG00000059804	SLC2A3	ICa
ENSG00000107984	DKK1	ICa
ENSG00000108691	CCL2	ICa
ENSG00000133110	POSTN	ICa
ENSG00000149591	TAGLN	ICa
ENSG00000164692	COL1A2	ICa
ENSG00000104332	SFRP1	ICb
ENSG00000109193	SULT1E1	ICb
ENSG00000109861	CTSC	ICb
ENSG00000131097	HIGD1B	Mes
ENSG00000143839	REN	Mes
ENSG00000120156	TEK	End
ENSG00000134817	APLNR	End
ENSG00000139194	RBP5	End
ENSG00000145708	CRHBP	End
ENSG00000163762	TM4SF18	End
ENSG00000179144	GIMAP7	End
ENSG00000183615	FAM167B	End
ENSG00000186994	KANK3	End
ENSG00000090382	LYZ	Leu
ENSG00000100365	NCF4	Leu
ENSG00000117091	CD48	Leu
ENSG00000204482	LST1	Leu
ENSG00000198727	MT-CYB	Prolif
ENSG00000198804	MT-CO1	Prolif
