# Supplementary material for: Single-cell transcriptomics reveals gene expression dynamics of human fetal kidney development
Source: PLoS Biol. 2019 Feb 21;17(2):e3000152. doi: 10.1371/journal.pbio.3000152 (PMC6400406; doi:10.1371/journal.pbio.3000152)
Supplement: S4 Table — (XLS) [file pbio.3000152.s014.xls]

## Sheet: Podocytes_wk11_13_18
ensembl_gene_id	HUGO	logFC.wk13vs11	logFC.wk18vs11	logFC.wk18vs13	logCPM	F	PValue	FDR
ENSG00000129824	RPS4Y1	-3.68252	-3.79341	-0.110887	9.74913	1802.69	0	0
ENSG00000229807	XIST	3.60612	3.51107	-0.0950411	9.67929	1604.44	0	0
ENSG00000164764	SBSPON	-2.58704	-2.32844	0.258602	9.75927	997.228	0	0
ENSG00000115738	ID2	1.93351	-0.430452	-2.36396	10.4073	910.134	2.96439387504748e-323	1.74296478539875e-319
ENSG00000123358	NR4A1	0.189194	2.46807	2.27888	9.4992	836.555	1.90585e-301	8.96473e-298
ENSG00000204389	HSPA1A	0.872627	2.05019	1.17756	10.6242	728.465	2.93127e-268	1.14901e-264
ENSG00000140416	TPM1	2.20471	2.88419	0.679485	9.61499	581.935	5.20058e-221	1.74732e-217
ENSG00000102786	INTS6	1.56649	-0.445277	-2.01176	9.79969	511.054	3.87298e-197	1.13861e-193
ENSG00000011465	DCN	-0.490604	1.70406	2.19466	9.52969	486.625	9.52764e-189	2.48978e-185
ENSG00000198692	EIF1AY	-2.04848	-2.10402	-0.0555404	9.40928	536.123	2.07632e-174	4.88329e-171
ENSG00000065054	SLC9A3R2	-0.855973	-1.85476	-0.998786	9.9424	421.053	8.6483e-166	1.84909e-162
ENSG00000148926	ADM	1.15248	-0.927352	-2.07983	10.0862	409.44	1.17736e-161	2.30753e-158
ENSG00000088986	DYNLL1	0.455291	-0.555504	-1.0108	11.1145	386.983	1.33102e-153	2.23602e-150
ENSG00000182899	RPL35A	0.562231	1.02904	0.466806	10.8009	379.307	7.85531e-151	1.23166e-147
ENSG00000185022	MAFF	-0.431524	1.4189	1.85043	9.41865	507.379	9.73654e-133	1.43121e-129
ENSG00000127324	TSPAN8	1.44717	1.98213	0.534951	9.4607	319.196	8.4155e-129	1.09958e-125
ENSG00000162616	DNAJB4	-0.0814455	1.2348	1.31624	9.81854	295.264	7.30777e-120	7.81234e-117
ENSG00000186834	HEXIM1	1.27166	-0.209343	-1.481	9.73735	292.686	6.79729e-119	6.95067e-116
ENSG00000099860	GADD45B	1.76193	1.38733	-0.374596	9.79646	292.475	8.15751e-119	7.99402e-116
ENSG00000118523	CTGF	0.6485	1.34759	0.699086	11.4739	286.243	1.81185e-116	1.70451e-113
ENSG00000168209	DDIT4	0.871685	-0.941685	-1.81337	9.61926	273.442	1.25763e-111	1.13762e-108
ENSG00000135046	ANXA1	-1.30566	-2.04167	-0.736007	9.99314	270.42	1.76561e-110	1.53798e-107
ENSG00000198786	MT-ND5	0.298693	-0.979256	-1.27795	10.1982	261.478	4.4739e-107	3.50739e-104
ENSG00000124216	SNAI1	1.48843	-0.152359	-1.64078	9.36878	513.172	1.59765e-102	1.17422e-99
ENSG00000181418	DDN	-0.953568	-1.19825	-0.244682	10.3829	248.371	4.62976e-102	3.29961e-99
ENSG00000182492	BGN	-1.06707	-1.52344	-0.456368	9.75865	247.276	1.21807e-101	8.42584e-99
ENSG00000197728	RPS26	0.96449	1.34181	0.377324	9.83828	237.735	5.72203e-98	3.84504e-95
ENSG00000166710	B2M	0.811308	1.66205	0.850738	9.96673	237.308	8.35705e-98	5.45971e-95
ENSG00000185904	LINC00839	-0.0309124	1.40347	1.43438	9.40502	333.759	5.12444e-94	3.17163e-91
ENSG00000243709	LEFTY1	-0.861391	-1.63794	-0.776552	9.70288	223.201	2.41258e-92	1.45491e-89
ENSG00000092445	TYRO3	-0.65807	-1.04169	-0.383622	10.2832	222.675	3.86291e-92	2.2713e-89
ENSG00000138792	ENPEP	-1.10031	-0.79944	0.300875	10.1896	216.49	9.83699e-90	5.50848e-87
ENSG00000168542	COL3A1	-1.19906	-0.826124	0.372934	10.2999	216.42	1.04788e-89	5.7314e-87
ENSG00000115457	IGFBP2	-0.380328	-1.44331	-1.06299	9.84643	213.466	1.48595e-88	7.94273e-86
ENSG00000067048	DDX3Y	-1.18017	-1.2255	-0.0453297	9.33701	306.541	1.7715e-88	9.25866e-86
ENSG00000132329	RAMP1	-0.362205	-1.51388	-1.15168	9.6707	205.97	1.2638e-85	5.94466e-83
ENSG00000204388	HSPA1B	0.699675	1.30696	0.607284	10.0005	202.347	3.32532e-84	1.53349e-81
ENSG00000179403	VWA1	-0.855524	-1.30192	-0.446392	9.73711	201.629	6.35688e-84	2.87514e-81
ENSG00000168490	PHYHIP	-0.72789	-1.48299	-0.755099	9.63377	200.451	1.84356e-83	8.18088e-81
ENSG00000117616	RSRP1	0.964527	-0.0921502	-1.05668	9.93158	197.707	2.20595e-82	9.43304e-80
ENSG00000006327	TNFRSF12A	-0.18052	1.21891	1.39943	9.35081	432.282	5.58018e-81	2.34358e-78
ENSG00000150347	ARID5B	-0.389412	0.848594	1.23801	9.82594	190.042	2.30409e-79	9.50698e-77
ENSG00000186480	INSIG1	-0.164445	1.11068	1.27513	9.65633	185.666	1.232e-77	4.9111e-75
ENSG00000135047	CTSL	-0.509472	-1.31691	-0.807435	10.1555	181.97	3.57668e-76	1.33524e-73
ENSG00000163527	STT3B	-0.838636	-1.05953	-0.220891	9.90743	181.854	3.9746e-76	1.4606e-73
ENSG00000179094	PER1	-0.549549	0.954511	1.50406	9.39664	316.062	1.32412e-75	4.71847e-73
ENSG00000160888	IER2	0.673994	-0.485287	-1.15928	10.4242	180.092	1.98384e-75	6.96389e-73
ENSG00000176692	FOXC2	-0.734391	-1.14339	-0.408994	9.84434	178.706	7.03439e-75	2.43297e-72
ENSG00000160221	C21orf33	0.105971	1.22154	1.11557	9.32418	738.966	4.86892e-74	1.6596e-71
ENSG00000204525	HLA-C	0.541884	1.44492	0.903041	9.35598	355.709	1.66196e-72	5.42884e-70
ENSG00000104267	CA2	1.4633	0.502489	-0.960807	9.46922	188.067	2.16999e-72	6.99122e-70
ENSG00000147257	GPC3	-0.355092	-1.17078	-0.815691	10.5808	168.696	6.73479e-71	2.05708e-68
ENSG00000123243	ITIH5	0.192946	1.13919	0.946244	9.55382	166.151	6.97437e-70	2.07633e-67
ENSG00000282988	RP1-34B20.21	1.07669	-0.299057	-1.37575	9.34471	447.947	1.6058e-69	4.66256e-67
ENSG00000122756	CNTFR	-1.22212	-1.23462	-0.0124968	9.46075	223.085	1.90663e-69	5.46855e-67
ENSG00000115875	SRSF7	0.546635	-0.548644	-1.09528	9.9679	160.928	8.53074e-68	2.385e-65
ENSG00000119888	EPCAM	1.51376	0.54589	-0.967871	9.40847	254.357	2.3728e-67	6.41447e-65
ENSG00000265972	TXNIP	0.392283	-0.801012	-1.1933	10.0921	159.749	2.52786e-67	6.75599e-65
ENSG00000265681	RPL17	-0.469384	0.624592	1.09398	9.87291	159.112	4.54627e-67	1.20139e-64
ENSG00000100906	NFKBIA	-0.481064	0.709494	1.19056	9.82255	157.762	1.57991e-66	4.12865e-64
ENSG00000182871	COL18A1	-1.02029	-0.735522	0.284766	9.85629	157.241	2.55591e-66	6.60576e-64
ENSG00000170296	GABARAP	-0.852089	0.413796	1.26589	9.60708	158.908	3.64034e-66	9.20614e-64
ENSG00000087074	PPP1R15A	-0.516164	0.547484	1.06365	10.0718	154.987	2.04901e-65	5.0727e-63
ENSG00000162772	ATF3	0.699605	1.38987	0.690262	9.44135	184.653	2.31811e-64	5.62059e-62
ENSG00000143369	ECM1	-0.845331	-1.44808	-0.602747	9.42073	230.668	3.31116e-64	7.94644e-62
ENSG00000132002	DNAJB1	0.640128	1.19804	0.557917	9.72049	148.326	9.7583e-63	2.29506e-60
ENSG00000108344	PSMD3	-1.00013	-0.717058	0.283072	9.84997	147.021	3.27122e-62	7.61741e-60
ENSG00000153714	LURAP1L	0.0377253	1.16656	1.12883	9.36138	290.473	2.09703e-59	4.83531e-57
ENSG00000189409	MMP23B	-0.590262	-1.09881	-0.508552	9.90449	139.363	4.03744e-59	9.21908e-57
ENSG00000162924	REL	-0.0142854	1.11599	1.13027	9.41794	210.189	4.07864e-59	9.22362e-57
ENSG00000234745	HLA-B	0.324964	1.283	0.958031	9.37886	219.491	1.32562e-58	2.91376e-56
ENSG00000113369	ARRDC3	0.752287	-0.347319	-1.09961	9.80338	135.419	1.59481e-57	3.40984e-55
ENSG00000167914	GSDMA	-1.27033	-0.411644	0.85869	9.36316	311.342	3.9112e-57	8.21317e-55
ENSG00000158710	TAGLN2	-0.497132	-1.01359	-0.516458	10.0507	132.929	1.63018e-56	3.36317e-54
ENSG00000113083	LOX	0.422051	1.13313	0.711083	9.60343	131.094	9.0592e-56	1.83675e-53
ENSG00000162783	IER5	0.761855	-0.572245	-1.3341	9.36625	274.969	2.05881e-55	4.13857e-53
ENSG00000166292	TMEM100	-0.525065	-1.28566	-0.760593	9.49368	129.878	2.82555e-55	5.63171e-53
ENSG00000188290	HES4	-0.420331	0.599738	1.02007	9.88035	123.773	8.6197e-53	1.5838e-50
ENSG00000130222	GADD45G	0.599238	-0.711959	-1.3112	9.41918	158.608	8.85006e-51	1.55332e-48
ENSG00000136826	KLF4	0.652901	-0.533123	-1.18602	9.60717	117.098	4.57528e-50	7.91221e-48
ENSG00000273802	HIST1H2BG	1.02469	-0.153267	-1.17796	9.38245	203.988	7.05708e-50	1.19407e-47
ENSG00000122877	EGR2	1.04794	0.0630861	-0.984851	9.55173	116.472	8.25422e-50	1.38665e-47
ENSG00000168743	NPNT	-1.03924	-0.116917	0.922325	9.72211	114.773	4.0902e-49	6.68038e-47
ENSG00000180817	PPA1	1.02561	0.936951	-0.0886578	9.5745	113.708	1.11617e-48	1.79802e-46
ENSG00000135002	RFK	-0.454441	0.695617	1.15006	9.47465	138.824	3.38015e-48	5.40802e-46
ENSG00000077150	NFKB2	0.172813	1.0848	0.911989	9.33991	299.898	6.71361e-47	1.04568e-44
ENSG00000196781	TLE1	0.391471	1.14297	0.751501	9.43104	154.051	9.65925e-47	1.49458e-44
ENSG00000178053	MLF1	0.465528	1.17928	0.713747	9.415	153.891	5.41765e-46	8.1678e-44
ENSG00000125968	ID1	0.804207	-0.237728	-1.04193	9.96261	106.911	6.86854e-46	1.02892e-43
ENSG00000125618	PAX8	1.10255	1.17579	0.0732337	9.41413	150.798	1.19216e-45	1.77458e-43
ENSG00000145632	PLK2	0.795268	-0.304598	-1.09987	9.48277	114.146	1.54907e-45	2.26289e-43
ENSG00000265485	RP11-449D8.1	0.047849	-1.05087	-1.09872	9.44576	127.562	1.10469e-43	1.5465e-41
ENSG00000159674	SPON2	-0.738839	-1.12881	-0.389969	9.45788	121.716	1.58486e-43	2.19261e-41
ENSG00000232300	FAM215B	0.351677	1.13185	0.780174	9.3883	179.099	2.92318e-43	4.02048e-41
ENSG00000164692	COL1A2	-0.856893	-1.03179	-0.174894	9.45941	115.368	1.10333e-42	1.49995e-40
ENSG00000137331	IER3	1.10393	0.859997	-0.243934	9.51014	97.2336	6.66778e-42	9.01261e-40
ENSG00000052802	MSMO1	-0.545104	0.496966	1.04207	9.83714	97.1529	7.19972e-42	9.67601e-40
ENSG00000133169	BEX1	1.1139	1.11294	-0.000967371	9.35794	204.497	2.1492e-41	2.82386e-39
ENSG00000162366	PDZK1IP1	1.09884	1.0391	-0.0597438	9.35754	192.285	2.75729e-41	3.54365e-39
ENSG00000140450	ARRDC4	-0.472904	-1.12747	-0.654562	9.45172	115.435	1.53511e-40	1.94109e-38
ENSG00000187147	RNF220	0.929697	1.06267	0.132978	9.44926	118.738	6.40724e-40	7.76762e-38
ENSG00000196711	FAM150A	-0.631071	-1.09043	-0.459358	9.36253	194.502	2.35931e-39	2.78838e-37
ENSG00000256525	POLG2	1.04018	0.158878	-0.8813	9.35413	199.764	2.49208e-37	2.7517e-35
ENSG00000130164	LDLR	-0.579585	0.515059	1.09464	9.40028	133.849	3.27237e-37	3.59639e-35
ENSG00000070731	ST6GALNAC2	0.507919	1.07179	0.563875	9.38777	140.936	1.54823e-35	1.57631e-33
ENSG00000197989	SNHG12	1.00329	0.135388	-0.867902	9.36273	167.478	2.10043e-35	2.12931e-33
ENSG00000123975	CKS2	0.458156	1.03925	0.581091	9.41864	115.836	6.48194e-35	6.45969e-33
ENSG00000197747	S100A10	0.429982	1.0371	0.607116	9.40042	122.101	1.25102e-34	1.23625e-32
ENSG00000166971	AKTIP	0.185829	-0.828826	-1.01466	9.44389	104.401	4.21113e-34	4.07579e-32

## Sheet: GWAS_NPC_vs_nephronEpithelium
ensembl_gene_id	HUGO	logFC	logCPM	F	PValue	FDR	gene.ribosomal	is.significant	is.GWAS.kidney	is.GWAS.lung
ENSG00000166292	TMEM100	2.64746	9.29813	3120.74	0	0	FALSE	TRUE	FALSE	FALSE
ENSG00000053438	NNAT	2.24079	9.27327	2750.49	0	0	FALSE	TRUE	FALSE	FALSE
ENSG00000163331	DAPL1	2.21691	9.31312	2447.43	0	0	FALSE	TRUE	FALSE	FALSE
ENSG00000143320	CRABP2	2.12311	9.35466	2220.42	0	0	FALSE	TRUE	FALSE	FALSE
ENSG00000125931	CITED1	2.09842	9.02051	2737.27	0	0	FALSE	TRUE	FALSE	FALSE
ENSG00000185942	NKAIN3	1.97525	9.03706	2470.13	0	0	FALSE	TRUE	FALSE	FALSE
ENSG00000117632	STMN1	1.17133	11.0171	1900.63	0	0	FALSE	TRUE	FALSE	FALSE
ENSG00000189403	HMGB1	1.06928	11.3114	1749.6	0	0	FALSE	TRUE	FALSE	FALSE
ENSG00000203760	CENPW	1.6034	9.11933	1497.49	1.73777e-295	2.9264e-292	FALSE	TRUE	FALSE	TRUE
ENSG00000137804	NUSAP1	1.7507	9.12077	1488.94	5.699e-294	8.91161e-291	FALSE	TRUE	FALSE	FALSE
ENSG00000150551	LYPD1	1.75089	9.46582	1442.83	9.06885e-286	1.24085e-282	FALSE	TRUE	FALSE	FALSE
ENSG00000179344	HLA-DQB1	1.66461	9.07697	1428.9	2.78393e-283	3.58505e-280	FALSE	TRUE	TRUE	TRUE
ENSG00000117724	CENPF	1.79882	9.16429	1365.34	7.02954e-272	8.54948e-269	FALSE	TRUE	FALSE	TRUE
ENSG00000126778	SIX1	1.70504	9.00567	1958.29	1.09583e-266	1.14237e-263	FALSE	TRUE	FALSE	TRUE
ENSG00000134057	CCNB1	1.53482	9.02449	1293.02	8.57635e-259	6.95383e-256	FALSE	TRUE	FALSE	FALSE
ENSG00000157456	CCNB2	1.54299	9.02687	1287.45	8.81372e-258	6.89107e-255	FALSE	TRUE	FALSE	FALSE
ENSG00000164109	MAD2L1	1.52676	9.13356	1257.81	2.22575e-252	1.62421e-249	FALSE	TRUE	FALSE	FALSE
ENSG00000117399	CDC20	1.44484	8.98193	1253.63	2.731e-241	1.7082e-238	FALSE	TRUE	FALSE	FALSE
ENSG00000089685	BIRC5	1.49468	9.05513	1185.23	4.59317e-239	2.71766e-236	FALSE	TRUE	FALSE	FALSE
ENSG00000164104	HMGB2	1.54407	9.96622	1184.36	6.64604e-239	3.82882e-236	FALSE	TRUE	FALSE	FALSE
ENSG00000178999	AURKB	1.4094	8.98084	1395.15	6.4469e-237	3.44233e-234	FALSE	TRUE	FALSE	FALSE
ENSG00000175063	UBE2C	1.79505	9.26681	1158.68	3.66547e-234	1.91058e-231	FALSE	TRUE	FALSE	FALSE
ENSG00000139219	COL2A1	1.55	9.01877	1454.86	2.73573e-224	1.30197e-221	FALSE	TRUE	FALSE	FALSE
ENSG00000168078	PBK	1.43935	8.96533	1572.01	8.79565e-223	4.0969e-220	FALSE	TRUE	FALSE	FALSE
ENSG00000164611	PTTG1	1.56801	9.33587	1075.95	8.83728e-219	3.79345e-216	FALSE	TRUE	FALSE	FALSE
ENSG00000005102	MEOX1	1.59329	8.94726	2082.13	4.67394e-215	1.9306e-212	FALSE	TRUE	FALSE	FALSE
ENSG00000146374	RSPO3	1.52901	9.00358	1297.95	4.44073e-212	1.8003e-209	FALSE	TRUE	TRUE	TRUE
ENSG00000139146	FAM60A	1.22545	9.551	1034.07	6.26233e-211	2.49263e-208	FALSE	TRUE	FALSE	FALSE
ENSG00000164032	H2AFZ	1.0741	10.6233	1032.94	1.0197e-210	3.98631e-208	FALSE	TRUE	FALSE	FALSE
ENSG00000148773	MKI67	1.30588	9.00051	1025.53	2.52129e-209	9.68352e-207	FALSE	TRUE	FALSE	FALSE
ENSG00000175130	MARCKSL1	0.819375	10.5317	1010.45	1.74974e-206	6.60437e-204	FALSE	TRUE	FALSE	FALSE
ENSG00000145386	CCNA2	1.34951	8.94441	1669.82	1.9764e-205	7.33344e-203	FALSE	TRUE	FALSE	FALSE
ENSG00000131747	TOP2A	1.465	9.09131	979.398	1.28726e-200	4.08415e-198	FALSE	TRUE	FALSE	FALSE
ENSG00000088386	SLC15A1	1.53167	8.94504	1919.6	6.60575e-199	2.0368e-196	FALSE	TRUE	TRUE	FALSE
ENSG00000077152	UBE2T	1.31431	9.06381	958.74	1.06241e-196	3.143e-194	FALSE	TRUE	FALSE	FALSE
ENSG00000171551	ECEL1	1.48016	8.92697	2229.02	1.49723e-188	3.99724e-186	FALSE	TRUE	FALSE	FALSE
ENSG00000129195	FAM64A	1.28946	8.95487	1307.17	6.08861e-185	1.5499e-182	FALSE	TRUE	FALSE	FALSE
ENSG00000122378	FAM213A	1.14736	9.4992	875.103	9.86169e-181	2.34665e-178	FALSE	TRUE	FALSE	FALSE
ENSG00000029993	HMGB3	1.217	9.24089	858.943	1.25857e-177	2.96264e-175	FALSE	TRUE	FALSE	FALSE
ENSG00000167552	TUBA1A	1.02208	10.2697	845.207	5.56192e-175	1.25527e-172	FALSE	TRUE	FALSE	FALSE
ENSG00000104313	EYA1	1.42928	8.93269	1920.63	1.53118e-171	3.28634e-169	FALSE	TRUE	FALSE	TRUE
ENSG00000075218	GTSE1	1.20284	8.96108	1039.54	1.36738e-166	2.85093e-164	FALSE	TRUE	FALSE	FALSE
ENSG00000154277	UCHL1	1.24279	9.07444	858.086	1.00794e-165	2.04313e-163	FALSE	TRUE	FALSE	FALSE
ENSG00000123416	TUBA1B	1.10423	10.851	777.417	7.47254e-162	1.46061e-159	FALSE	TRUE	FALSE	FALSE
ENSG00000198901	PRC1	1.1976	8.97531	995.218	1.30318e-161	2.52471e-159	FALSE	TRUE	FALSE	FALSE
ENSG00000164619	BMPER	1.36599	8.92548	1834.85	8.25678e-160	1.55825e-157	FALSE	TRUE	FALSE	TRUE
ENSG00000166508	MCM7	1.17917	9.17874	755.009	1.73692e-157	3.17583e-155	FALSE	TRUE	FALSE	FALSE
ENSG00000125354	SEPT6	1.18086	9.13082	789.89	1.74082e-157	3.17583e-155	FALSE	TRUE	FALSE	FALSE
ENSG00000170577	SIX2	1.36949	8.93195	1724.83	5.30038e-157	9.58974e-155	FALSE	TRUE	FALSE	TRUE
ENSG00000123975	CKS2	1.21365	9.46914	749.583	1.99087e-156	3.57248e-154	FALSE	TRUE	FALSE	FALSE
ENSG00000166582	CENPV	1.13271	9.24133	748.032	3.99898e-156	7.11754e-154	FALSE	TRUE	FALSE	FALSE
ENSG00000170312	CDK1	1.12201	8.99155	765.86	2.1329e-154	3.70582e-152	FALSE	TRUE	FALSE	FALSE
ENSG00000158164	TMSB15A	1.20779	9.23598	733.271	3.07829e-153	5.26483e-151	FALSE	TRUE	FALSE	FALSE
ENSG00000075891	PAX2	1.13186	9.26306	730.464	1.09099e-152	1.85147e-150	FALSE	TRUE	FALSE	FALSE
ENSG00000143228	NUF2	1.17415	8.94276	1181.77	1.5288e-151	2.5745e-149	FALSE	TRUE	FALSE	TRUE
ENSG00000166803	KIAA0101	1.31795	9.39186	716.326	6.44211e-150	1.06038e-147	FALSE	TRUE	FALSE	FALSE
ENSG00000088325	TPX2	1.17048	8.94217	1207.95	1.13163e-149	1.83509e-147	FALSE	TRUE	FALSE	FALSE
ENSG00000196230	TUBB	0.817236	10.6049	714.297	1.61123e-149	2.5936e-147	FALSE	TRUE	FALSE	FALSE
ENSG00000115163	CENPA	1.17737	8.93327	1140.76	5.57712e-149	8.91199e-147	FALSE	TRUE	FALSE	FALSE
ENSG00000113810	SMC4	1.18594	9.19999	710.004	1.12202e-148	1.76714e-146	FALSE	TRUE	FALSE	FALSE
ENSG00000129810	SGOL1	1.17833	8.9397	1271.06	2.86585e-146	4.2972e-144	FALSE	TRUE	FALSE	FALSE
ENSG00000166922	SCG5	1.2385	9.03029	829.609	4.24952e-143	6.12043e-141	FALSE	TRUE	FALSE	FALSE
ENSG00000100526	CDKN3	1.13278	8.95548	930.777	3.77655e-142	5.40367e-140	FALSE	TRUE	FALSE	FALSE
ENSG00000197061	HIST1H4C	1.34532	9.7755	664.126	1.22431e-139	1.69637e-137	FALSE	TRUE	FALSE	FALSE
ENSG00000166851	PLK1	1.06552	8.91415	1267.63	2.42468e-138	3.29696e-136	FALSE	TRUE	FALSE	FALSE
ENSG00000124795	DEK	0.923819	9.63368	657.011	3.12349e-138	4.22095e-136	FALSE	TRUE	FALSE	FALSE
ENSG00000173207	CKS1B	1.08297	9.31751	633.107	1.70351e-133	2.2602e-131	FALSE	TRUE	FALSE	FALSE
ENSG00000112769	LAMA4	1.19454	9.02451	801.412	3.04012e-132	3.96156e-130	FALSE	TRUE	FALSE	FALSE
ENSG00000176890	TYMS	1.19348	9.24646	624.584	8.39666e-132	1.08129e-129	FALSE	TRUE	FALSE	FALSE
ENSG00000213551	DNAJC9	1.03892	9.09141	619.869	7.2686e-131	9.30551e-129	FALSE	TRUE	FALSE	FALSE
ENSG00000143401	ANP32E	1.04863	9.15191	612.496	2.12992e-129	2.61957e-127	FALSE	TRUE	FALSE	FALSE
ENSG00000131153	GINS2	1.06133	9.06415	590.997	4.11559e-125	4.79248e-123	FALSE	TRUE	FALSE	FALSE
ENSG00000162374	ELAVL4	1.17068	8.90177	1873.02	1.09526e-124	1.26865e-122	FALSE	TRUE	FALSE	FALSE
ENSG00000099901	RANBP1	0.825299	9.81876	579.803	7.10316e-123	8.09908e-121	FALSE	TRUE	FALSE	FALSE
ENSG00000151725	CENPU	1.06332	8.99843	702.88	9.22323e-123	1.04619e-120	FALSE	TRUE	FALSE	FALSE
ENSG00000091651	ORC6	1.08882	8.99215	754.83	2.417e-122	2.72747e-120	FALSE	TRUE	FALSE	FALSE
ENSG00000072571	HMMR	1.05495	8.91639	1167.16	6.27247e-122	6.9704e-120	FALSE	TRUE	FALSE	FALSE
ENSG00000164985	PSIP1	0.905454	9.46671	568.09	1.56975e-120	1.71825e-118	FALSE	TRUE	FALSE	FALSE
ENSG00000113368	LMNB1	1.07018	8.99239	727.749	5.60555e-120	6.04515e-118	FALSE	TRUE	FALSE	FALSE
ENSG00000198830	HMGN2	0.67297	10.6226	546.759	2.98757e-116	3.15961e-114	FALSE	TRUE	FALSE	FALSE
ENSG00000111247	RAD51AP1	1.06315	8.94874	907.019	5.83182e-116	6.13799e-114	FALSE	TRUE	FALSE	FALSE
ENSG00000168496	FEN1	1.04424	8.98828	697.847	2.09371e-115	2.16205e-113	FALSE	TRUE	TRUE	FALSE
ENSG00000188486	H2AFX	0.989221	9.14698	531.803	3.04551e-113	3.07246e-111	FALSE	TRUE	FALSE	FALSE
ENSG00000237512	UNC5B-AS1	1.15323	8.91942	1273.78	6.69835e-113	6.60542e-111	FALSE	TRUE	FALSE	FALSE
ENSG00000132646	PCNA	1.03751	9.2642	529.972	7.11924e-113	6.98898e-111	FALSE	TRUE	FALSE	FALSE
ENSG00000120802	TMPO	0.950031	9.08805	523.975	1.15005e-111	1.12397e-109	FALSE	TRUE	FALSE	FALSE
ENSG00000121211	MND1	1.04368	8.94205	917.819	2.9572e-111	2.86456e-109	FALSE	TRUE	FALSE	FALSE
ENSG00000132780	NASP	0.880529	9.53841	517.329	2.51866e-110	2.39733e-108	FALSE	TRUE	FALSE	FALSE
ENSG00000144485	HES6	1.10809	8.97225	810.894	1.00122e-109	9.48865e-108	FALSE	TRUE	FALSE	FALSE
ENSG00000242265	PEG10	0.975825	9.2395	508.786	1.33665e-108	1.26129e-106	FALSE	TRUE	FALSE	FALSE
ENSG00000185559	DLK1	1.1292	8.94698	726.233	2.29451e-108	2.15585e-106	FALSE	TRUE	FALSE	FALSE
ENSG00000100162	CENPM	1.02184	8.95904	798.632	9.19419e-108	8.56508e-106	FALSE	TRUE	FALSE	FALSE
ENSG00000134222	PSRC1	0.999432	8.92411	966.265	1.02213e-107	9.48151e-106	FALSE	TRUE	FALSE	FALSE
ENSG00000122952	ZWINT	0.954343	9.03382	503.232	1.77274e-107	1.63062e-105	FALSE	TRUE	FALSE	FALSE
ENSG00000170689	HOXB9	1.13518	9.00081	774.157	3.96315e-107	3.63018e-105	FALSE	TRUE	FALSE	FALSE
ENSG00000173110	HSPA6	1.33291	9.25362	499.948	8.18118e-107	7.4626e-105	FALSE	TRUE	FALSE	FALSE
ENSG00000092853	CLSPN	1.00831	8.97539	652.882	1.05172e-106	9.55359e-105	FALSE	TRUE	FALSE	FALSE
ENSG00000233101	HOXB-AS3	1.14967	9.00645	702.495	2.63491e-105	2.36408e-103	FALSE	TRUE	FALSE	FALSE
ENSG00000105011	ASF1B	1.0116	8.92493	1019.74	1.43036e-104	1.2781e-102	FALSE	TRUE	FALSE	FALSE
ENSG00000160298	C21orf58	0.979817	8.96727	686.325	2.81814e-103	2.48769e-101	FALSE	TRUE	FALSE	FALSE
ENSG00000108106	UBE2S	0.928336	9.42989	477.47	2.932e-102	2.5675e-100	FALSE	TRUE	FALSE	FALSE
ENSG00000149485	FADS1	0.928588	9.10499	475.291	1.93331e-101	1.67952e-99	FALSE	TRUE	TRUE	FALSE
ENSG00000179915	NRXN1	1.09482	8.91482	1174.3	2.64606e-101	2.28962e-99	FALSE	TRUE	FALSE	TRUE
ENSG00000162981	FAM84A	1.13937	8.96579	799.719	2.95857e-101	2.54996e-99	FALSE	TRUE	FALSE	TRUE
ENSG00000100918	REC8	1.07861	8.97135	790.21	2.95708e-98	2.51893e-96	FALSE	TRUE	FALSE	FALSE
ENSG00000134690	CDCA8	0.937775	8.90822	1110.29	6.345e-98	5.36312e-96	FALSE	TRUE	FALSE	FALSE
ENSG00000167900	TK1	0.934912	9.02632	453.932	1.78824e-97	1.4942e-95	FALSE	TRUE	FALSE	FALSE
ENSG00000228716	DHFR	0.920165	9.02672	502.927	5.66291e-97	4.66061e-95	FALSE	TRUE	TRUE	FALSE
ENSG00000164683	HEY1	0.981772	9.12029	451.168	6.53573e-97	5.35881e-95	FALSE	TRUE	FALSE	FALSE
ENSG00000079616	KIF22	0.887785	9.01519	482.689	2.9907e-96	2.4249e-94	FALSE	TRUE	FALSE	FALSE
ENSG00000111665	CDCA3	0.916122	8.91223	975.446	1.0689e-95	8.60311e-94	FALSE	TRUE	FALSE	FALSE
ENSG00000077943	ITGA8	1.02682	9.00849	569.562	3.21358e-95	2.56758e-93	FALSE	TRUE	FALSE	TRUE
ENSG00000168393	DTYMK	0.880207	9.1361	442.151	4.50453e-95	3.58593e-93	FALSE	TRUE	FALSE	FALSE
ENSG00000197757	HOXC6	1.03304	8.9972	614.834	4.54426e-95	3.60446e-93	FALSE	TRUE	FALSE	FALSE
ENSG00000170779	CDCA4	0.950723	8.97356	600.267	2.22901e-91	1.70026e-89	FALSE	TRUE	FALSE	FALSE
ENSG00000175745	NR2F1	0.810735	9.54522	419.105	2.3064e-90	1.74109e-88	FALSE	TRUE	FALSE	FALSE
ENSG00000110492	MDK	0.587201	10.9205	416.522	7.79226e-90	5.84206e-88	FALSE	TRUE	FALSE	FALSE
ENSG00000136824	SMC2	0.869009	9.06695	415.77	1.1108e-89	8.21543e-88	FALSE	TRUE	FALSE	FALSE
ENSG00000170961	HAS2	1.01374	8.93131	852.651	1.38271e-89	1.01578e-87	FALSE	TRUE	TRUE	FALSE
ENSG00000152253	SPC25	0.888678	8.92015	795.217	7.82702e-89	5.71164e-87	FALSE	TRUE	FALSE	FALSE
ENSG00000153044	CENPH	0.927696	8.98025	571.973	1.36478e-88	9.92619e-87	FALSE	TRUE	FALSE	FALSE
ENSG00000049089	COL9A2	1.04989	8.94151	822.398	1.95416e-88	1.40725e-86	FALSE	TRUE	FALSE	FALSE
ENSG00000137285	TUBB2B	0.911383	9.26285	407.889	4.57722e-88	3.2854e-86	FALSE	TRUE	FALSE	FALSE
ENSG00000080986	NDC80	0.86919	8.90018	1116.38	5.83113e-88	4.17174e-86	FALSE	TRUE	FALSE	FALSE
ENSG00000113648	H2AFY	0.744063	9.48726	402.354	6.25032e-87	4.38564e-85	FALSE	TRUE	FALSE	FALSE
ENSG00000154265	ABCA5	1.0458	8.95454	735.566	7.12422e-87	4.98286e-85	FALSE	TRUE	FALSE	FALSE
ENSG00000013810	TACC3	0.896352	8.92091	840.97	3.76118e-86	2.60569e-84	FALSE	TRUE	FALSE	FALSE
ENSG00000167815	PRDX2	0.592069	9.997	396.754	8.82093e-86	6.05353e-84	FALSE	TRUE	FALSE	FALSE
ENSG00000104889	RNASEH2A	0.857066	9.0251	433.681	1.8066e-85	1.23209e-83	FALSE	TRUE	FALSE	TRUE
ENSG00000145431	PDGFC	0.974097	9.01762	526.259	2.71886e-85	1.84849e-83	FALSE	TRUE	FALSE	FALSE
ENSG00000066279	ASPM	0.883264	8.92147	709.85	1.17381e-84	7.90675e-83	FALSE	TRUE	TRUE	FALSE
ENSG00000182985	CADM1	0.866337	9.45487	389.854	2.30876e-84	1.55041e-82	FALSE	TRUE	FALSE	FALSE
ENSG00000099284	H2AFY2	0.811857	9.12594	382.293	8.29081e-83	5.46694e-81	FALSE	TRUE	FALSE	FALSE
ENSG00000173917	HOXB2	0.923666	9.05677	471.853	3.78785e-82	2.46064e-80	FALSE	TRUE	FALSE	FALSE
ENSG00000136108	CKAP2	0.892241	8.94122	628.687	1.92206e-81	1.23035e-79	FALSE	TRUE	FALSE	FALSE
ENSG00000112118	MCM3	0.854789	9.09383	374.24	3.77688e-81	2.4106e-79	FALSE	TRUE	FALSE	FALSE
ENSG00000121966	CXCR4	0.889366	9.01871	373.598	5.11977e-81	3.2582e-79	FALSE	TRUE	FALSE	FALSE
ENSG00000109881	CCDC34	0.811545	9.10725	373.253	6.03277e-81	3.81704e-79	FALSE	TRUE	FALSE	FALSE
ENSG00000110680	CALCA	0.84851	8.9943	372.377	9.13989e-81	5.7663e-79	FALSE	TRUE	FALSE	FALSE
ENSG00000123485	HJURP	0.817209	8.89636	1037.25	2.37488e-79	1.47283e-77	FALSE	TRUE	FALSE	FALSE
ENSG00000138182	KIF20B	0.842849	8.98016	456.17	2.84475e-79	1.75924e-77	FALSE	TRUE	FALSE	FALSE
ENSG00000112280	COL9A1	0.87639	8.99791	429.637	3.08497e-79	1.90243e-77	FALSE	TRUE	FALSE	FALSE
ENSG00000171848	RRM2	0.848514	8.94161	543.658	3.54163e-79	2.1779e-77	FALSE	TRUE	TRUE	FALSE
ENSG00000274956	UG0898H09	0.915989	8.89043	1369.17	5.60426e-79	3.42705e-77	FALSE	TRUE	FALSE	FALSE
ENSG00000189409	MMP23B	0.887447	9.22329	362.08	1.21656e-78	7.37755e-77	FALSE	TRUE	FALSE	FALSE
ENSG00000133169	BEX1	0.854359	9.37818	361.867	1.34613e-78	8.14077e-77	FALSE	TRUE	FALSE	FALSE
ENSG00000175832	ETV4	0.952403	8.942	673.884	1.69505e-78	1.02226e-76	FALSE	TRUE	FALSE	FALSE
ENSG00000119969	HELLS	0.819035	9.06697	358.539	7.94087e-78	4.73683e-76	FALSE	TRUE	FALSE	FALSE
ENSG00000087586	AURKA	0.79863	8.89473	987.567	4.31396e-77	2.55938e-75	FALSE	TRUE	FALSE	FALSE
ENSG00000165323	FAT3	0.936304	8.90122	1068.95	1.12115e-76	6.6336e-75	FALSE	TRUE	FALSE	FALSE
ENSG00000117650	NEK2	0.798313	8.89214	1070.66	1.26767e-76	7.4803e-75	FALSE	TRUE	FALSE	FALSE
ENSG00000176887	SOX11	0.819235	9.15518	343.281	9.36386e-75	5.4088e-73	FALSE	TRUE	TRUE	FALSE
ENSG00000154473	BUB3	0.780516	9.12499	341.576	2.1114e-74	1.21002e-72	FALSE	TRUE	FALSE	FALSE
ENSG00000137807	KIF23	0.810981	8.90391	844.627	4.52072e-74	2.58401e-72	FALSE	TRUE	FALSE	FALSE
ENSG00000259485	CTD-2147F2.1	0.868476	8.88797	1309.34	9.37571e-74	5.34513e-72	FALSE	TRUE	FALSE	FALSE
ENSG00000126787	DLGAP5	0.789838	8.89281	1017.17	4.29563e-73	2.41128e-71	FALSE	TRUE	FALSE	FALSE
ENSG00000204065	TCEAL5	0.89715	8.97307	522.988	5.56672e-73	3.11679e-71	FALSE	TRUE	FALSE	FALSE
ENSG00000178343	SHISA3	0.88376	9.02393	363.956	1.90064e-72	1.05339e-70	FALSE	TRUE	FALSE	FALSE
ENSG00000170035	UBE2E3	0.643789	9.53434	331.57	2.50102e-72	1.38263e-70	FALSE	TRUE	FALSE	FALSE
ENSG00000101057	MYBL2	0.830114	8.91066	778.847	3.29064e-71	1.80548e-69	FALSE	TRUE	FALSE	FALSE
ENSG00000167513	CDT1	0.857911	8.93595	623.727	4.08627e-71	2.23084e-69	FALSE	TRUE	FALSE	FALSE
ENSG00000146670	CDCA5	0.816838	8.90962	777.857	7.42866e-71	4.03544e-69	FALSE	TRUE	FALSE	FALSE
ENSG00000170540	ARL6IP1	0.748828	9.60944	324.148	8.67598e-71	4.70135e-69	FALSE	TRUE	FALSE	FALSE
ENSG00000138435	CHRNA1	0.802165	8.87933	1553.73	1.06643e-70	5.7645e-69	FALSE	TRUE	FALSE	FALSE
ENSG00000151892	GFRA1	0.911424	8.90343	946.102	1.38276e-70	7.45602e-69	FALSE	TRUE	FALSE	FALSE
ENSG00000167670	CHAF1A	0.870185	8.96894	502.263	2.80037e-70	1.50259e-68	FALSE	TRUE	FALSE	FALSE
ENSG00000132970	WASF3	0.934177	8.96075	562.531	3.54166e-70	1.89107e-68	FALSE	TRUE	FALSE	FALSE
ENSG00000049323	LTBP1	0.856399	9.01377	406.166	8.2918e-70	4.40593e-68	FALSE	TRUE	FALSE	FALSE
ENSG00000135451	TROAP	0.792746	8.89453	969.294	1.44761e-69	7.65487e-68	FALSE	TRUE	FALSE	FALSE
ENSG00000180447	GAS1	0.84265	9.04892	358.916	2.93113e-69	1.54251e-67	FALSE	TRUE	FALSE	FALSE
ENSG00000104147	OIP5	0.801334	8.89748	955.403	1.91434e-68	9.931e-67	FALSE	TRUE	FALSE	FALSE
ENSG00000167088	SNRPD1	0.613907	9.57546	308.869	1.30181e-67	6.62772e-66	FALSE	TRUE	FALSE	FALSE
ENSG00000024526	DEPDC1	0.759882	8.89385	903.502	4.63553e-67	2.32755e-65	FALSE	TRUE	FALSE	FALSE
ENSG00000067225	PKM	0.607324	9.73984	305.431	6.76484e-67	3.38892e-65	FALSE	TRUE	FALSE	FALSE
ENSG00000167325	RRM1	0.792438	8.98361	397.634	3.47961e-66	1.71954e-64	FALSE	TRUE	FALSE	FALSE
ENSG00000119403	PHF19	0.858432	8.91159	771.582	4.65823e-66	2.29164e-64	FALSE	TRUE	FALSE	FALSE
ENSG00000081138	CDH7	0.884289	8.95648	514.247	6.65954e-66	3.26154e-64	FALSE	TRUE	TRUE	FALSE
ENSG00000106462	EZH2	0.789134	8.98398	405.757	1.38297e-65	6.75801e-64	FALSE	TRUE	FALSE	TRUE
ENSG00000184897	H1FX	0.600155	9.87621	295.182	9.25051e-65	4.48036e-63	FALSE	TRUE	FALSE	FALSE
ENSG00000164853	UNCX	0.826744	8.89284	1003.07	5.11123e-64	2.4378e-62	FALSE	TRUE	TRUE	FALSE
ENSG00000172247	C1QTNF4	0.838019	9.01682	388.71	6.22622e-64	2.96314e-62	FALSE	TRUE	FALSE	FALSE
ENSG00000171604	CXXC5	0.644963	9.56577	288.555	2.2338e-63	1.05166e-61	FALSE	TRUE	FALSE	FALSE
ENSG00000173698	ADGRG2	0.803731	8.88796	1044.48	6.28534e-63	2.92763e-61	FALSE	TRUE	FALSE	FALSE
ENSG00000159055	MIS18A	0.779111	8.98254	395.385	1.01487e-62	4.69715e-61	FALSE	TRUE	FALSE	FALSE
ENSG00000140451	PIF1	0.718641	8.88942	840.977	3.19798e-62	1.46465e-60	FALSE	TRUE	FALSE	FALSE
ENSG00000143867	OSR1	0.749778	8.87844	1377.46	6.96606e-62	3.15737e-60	FALSE	TRUE	FALSE	FALSE
ENSG00000182481	KPNA2	0.750061	9.14015	280.183	1.25351e-61	5.64645e-60	FALSE	TRUE	FALSE	FALSE
ENSG00000213347	MXD3	0.75461	8.91561	556.462	2.03135e-61	9.09413e-60	FALSE	TRUE	FALSE	FALSE
ENSG00000093009	CDC45	0.773175	8.89664	839.033	3.02615e-61	1.34925e-59	FALSE	TRUE	FALSE	FALSE
ENSG00000276043	UHRF1	0.823165	8.93661	525.134	7.34422e-61	3.24808e-59	FALSE	TRUE	FALSE	FALSE
ENSG00000035499	DEPDC1B	0.720619	8.89321	871.451	7.46248e-61	3.29372e-59	FALSE	TRUE	FALSE	FALSE
ENSG00000125351	UPF3B	0.696166	9.11881	272.959	4.0682e-60	1.7706e-58	FALSE	TRUE	FALSE	FALSE
ENSG00000143621	ILF2	0.591151	9.50342	272.875	4.23538e-60	1.8397e-58	FALSE	TRUE	FALSE	FALSE
ENSG00000159593	NAE1	0.715445	9.0762	288.138	5.07133e-60	2.1941e-58	FALSE	TRUE	FALSE	FALSE
ENSG00000163918	RFC4	0.796803	8.96348	429.358	1.03262e-59	4.44128e-58	FALSE	TRUE	FALSE	FALSE
ENSG00000254726	MEX3A	0.706947	9.08968	278.678	7.39233e-59	3.1363e-57	FALSE	TRUE	FALSE	FALSE
ENSG00000138778	CENPE	0.726047	8.90124	648.574	1.49347e-58	6.2634e-57	FALSE	TRUE	FALSE	FALSE
ENSG00000101447	FAM83D	0.703926	8.89288	780.586	1.87918e-58	7.83598e-57	FALSE	TRUE	FALSE	FALSE
ENSG00000120699	EXOSC8	0.677681	9.10124	262.436	6.51092e-58	2.69957e-56	FALSE	TRUE	FALSE	FALSE
ENSG00000142945	KIF2C	0.694521	8.89197	803.304	6.73011e-58	2.78517e-56	FALSE	TRUE	FALSE	FALSE
ENSG00000180818	HOXC10	0.833752	8.95426	466.385	7.80286e-58	3.22302e-56	FALSE	TRUE	FALSE	FALSE
ENSG00000182010	RTKN2	0.732677	8.90034	711.23	1.34994e-57	5.55506e-56	FALSE	TRUE	FALSE	FALSE
ENSG00000180806	HOXC9	0.731987	9.05774	273.418	2.96046e-57	1.21368e-55	FALSE	TRUE	FALSE	FALSE
ENSG00000078399	HOXA9	0.715535	9.19746	259.265	3.01033e-57	1.23181e-55	FALSE	TRUE	FALSE	FALSE
ENSG00000123219	CENPK	0.752214	8.96489	378.144	3.70732e-57	1.51137e-55	FALSE	TRUE	FALSE	FALSE
ENSG00000182628	SKA2	0.685447	9.10639	258.314	4.76498e-57	1.93534e-55	FALSE	TRUE	FALSE	FALSE
ENSG00000165304	MELK	0.707529	8.89672	760.794	5.3387e-57	2.16435e-55	FALSE	TRUE	FALSE	FALSE
ENSG00000129534	MIS18BP1	0.741172	8.95671	379.872	8.25617e-57	3.34093e-55	FALSE	TRUE	FALSE	FALSE
ENSG00000196591	HDAC2	0.599951	9.42397	255.005	2.35747e-56	9.48709e-55	FALSE	TRUE	FALSE	FALSE
ENSG00000109084	TMEM97	0.680467	9.11018	253.75	4.32491e-56	1.72461e-54	FALSE	TRUE	FALSE	FALSE
ENSG00000120075	HOXB5	0.840638	8.94853	507.181	5.45011e-56	2.16934e-54	FALSE	TRUE	FALSE	FALSE
ENSG00000078018	MAP2	0.798187	8.89472	836.825	1.20693e-55	4.76932e-54	FALSE	TRUE	FALSE	FALSE
ENSG00000128951	DUT	0.621446	9.6111	249.461	3.44069e-55	1.34267e-53	FALSE	TRUE	FALSE	FALSE
ENSG00000275713	HIST1H2BH	0.727348	8.908	585.435	1.5656e-54	6.07697e-53	FALSE	TRUE	FALSE	FALSE
ENSG00000110987	BCL7A	0.754115	9.03376	317.773	2.16358e-54	8.35362e-53	FALSE	TRUE	FALSE	FALSE
ENSG00000165480	SKA3	0.646678	8.88428	926.694	3.07355e-54	1.18253e-52	FALSE	TRUE	FALSE	FALSE
ENSG00000079462	PAFAH1B3	0.600554	9.33564	244.69	3.4616e-54	1.3295e-52	FALSE	TRUE	FALSE	FALSE
ENSG00000161981	SNRNP25	0.678573	9.07128	267.806	2.12173e-53	8.05006e-52	FALSE	TRUE	FALSE	FALSE
ENSG00000162607	USP1	0.657427	9.08122	239.601	4.07083e-53	1.53653e-51	FALSE	TRUE	FALSE	FALSE
ENSG00000184207	PGP	0.683661	9.0803	271.558	6.091e-53	2.29114e-51	FALSE	TRUE	FALSE	FALSE
ENSG00000128656	CHN1	0.784267	8.93159	490.731	8.70986e-53	3.24832e-51	FALSE	TRUE	FALSE	TRUE
ENSG00000161800	RACGAP1	0.652378	8.89326	709.067	1.21436e-52	4.50588e-51	FALSE	TRUE	FALSE	FALSE
ENSG00000136518	ACTL6A	0.649422	9.09641	234.242	5.46917e-52	2.00891e-50	FALSE	TRUE	FALSE	FALSE
ENSG00000100749	VRK1	0.72103	8.94792	393.084	9.81166e-52	3.58592e-50	FALSE	TRUE	FALSE	FALSE
ENSG00000253293	HOXA10	0.634417	9.44842	231.845	1.74873e-51	6.38052e-50	FALSE	TRUE	FALSE	FALSE
ENSG00000128944	KNSTRN	0.694405	8.91085	514.265	2.16485e-51	7.88566e-50	FALSE	TRUE	FALSE	FALSE
ENSG00000037965	HOXC8	0.787912	8.94801	417.181	2.98354e-51	1.08318e-49	FALSE	TRUE	FALSE	FALSE
ENSG00000103449	SALL1	0.805762	8.92937	539.307	7.38154e-51	2.65784e-49	FALSE	TRUE	TRUE	FALSE
ENSG00000143799	PARP1	0.621468	9.26774	228.738	7.9004e-51	2.83999e-49	FALSE	TRUE	FALSE	FALSE
ENSG00000065911	MTHFD2	0.729884	8.95139	375.675	1.44555e-50	5.17091e-49	FALSE	TRUE	FALSE	FALSE
ENSG00000163145	C1QTNF7	0.756598	8.93363	441.477	6.01569e-50	2.12755e-48	FALSE	TRUE	FALSE	FALSE
ENSG00000177917	ARL6IP6	0.67168	9.07199	250.34	7.56487e-50	2.66254e-48	FALSE	TRUE	FALSE	TRUE
ENSG00000109805	NCAPG	0.646743	8.88719	784.454	1.01395e-49	3.5516e-48	FALSE	TRUE	FALSE	FALSE
ENSG00000151287	TEX30	0.682474	8.99802	295.672	2.4282e-49	8.4378e-48	FALSE	TRUE	FALSE	FALSE
ENSG00000111206	FOXM1	0.598887	8.88111	900.87	2.47861e-49	8.59933e-48	FALSE	TRUE	FALSE	FALSE
ENSG00000133318	RTN3	0.604291	9.24797	221.54	2.60452e-49	9.02186e-48	FALSE	TRUE	FALSE	FALSE
ENSG00000130816	DNMT1	0.641222	9.07094	220.663	3.9895e-49	1.37757e-47	FALSE	TRUE	FALSE	FALSE
ENSG00000181218	HIST3H2A	0.682482	9.07489	234.556	6.52291e-49	2.24175e-47	FALSE	TRUE	FALSE	TRUE
ENSG00000163535	SGOL2	0.652079	8.91855	417.78	6.84235e-49	2.34785e-47	FALSE	TRUE	FALSE	FALSE
ENSG00000091592	NLRP1	0.635329	9.24122	216.39	3.1854e-48	1.07782e-46	FALSE	TRUE	FALSE	FALSE
ENSG00000148053	NTRK2	0.665404	9.31581	215.308	5.39293e-48	1.81634e-46	FALSE	TRUE	TRUE	FALSE
ENSG00000273015	RP11-352M15.2	0.722005	9.04389	272.465	6.80583e-48	2.28868e-46	FALSE	TRUE	FALSE	FALSE
ENSG00000139289	PHLDA1	0.694468	9.14385	214.811	6.8662e-48	2.30544e-46	FALSE	TRUE	TRUE	FALSE
ENSG00000123136	DDX39A	0.656183	8.99962	266.353	9.45423e-48	3.15988e-46	FALSE	TRUE	FALSE	FALSE
ENSG00000197451	HNRNPAB	0.594532	9.2352	212.068	2.60901e-47	8.6409e-46	FALSE	TRUE	FALSE	FALSE
ENSG00000089094	KDM2B	0.675931	8.96797	288.699	4.59323e-47	1.51896e-45	FALSE	TRUE	FALSE	FALSE
ENSG00000120437	ACAT2	0.624616	9.11507	210.68	5.12754e-47	1.69309e-45	FALSE	TRUE	FALSE	FALSE
ENSG00000151779	NBAS	0.75742	8.95728	374.822	7.10597e-47	2.34283e-45	FALSE	TRUE	FALSE	TRUE
ENSG00000106236	NPTX2	0.675604	8.88103	897.564	1.13105e-46	3.70672e-45	FALSE	TRUE	FALSE	FALSE
ENSG00000187323	DCC	0.667777	8.87811	998.382	1.2296e-46	4.02368e-45	FALSE	TRUE	FALSE	TRUE
ENSG00000166451	CENPN	0.661894	8.93263	376.188	1.66531e-46	5.44132e-45	FALSE	TRUE	FALSE	FALSE
ENSG00000114346	ECT2	0.604636	8.88464	771.372	2.96182e-46	9.64884e-45	FALSE	TRUE	FALSE	FALSE
ENSG00000182287	AP1S2	0.703028	9.03518	246.229	5.37507e-46	1.73813e-44	FALSE	TRUE	FALSE	FALSE
ENSG00000177359	OVOS2	0.70083	8.89212	687.792	6.47038e-46	2.08923e-44	FALSE	TRUE	FALSE	FALSE
ENSG00000112029	FBXO5	0.679949	8.91595	461.95	1.00695e-45	3.22282e-44	FALSE	TRUE	FALSE	FALSE
ENSG00000079785	DDX1	0.598751	9.17698	202.678	2.52906e-45	8.02408e-44	FALSE	TRUE	TRUE	TRUE
ENSG00000145423	SFRP2	0.647201	8.96901	221.259	4.64001e-45	1.45947e-43	FALSE	TRUE	FALSE	FALSE
ENSG00000076248	UNG	0.69078	9.01348	262.274	4.69519e-45	1.47471e-43	FALSE	TRUE	FALSE	FALSE
ENSG00000108960	MMD	0.730617	8.9333	411.113	1.03156e-44	3.21695e-43	FALSE	TRUE	FALSE	FALSE
ENSG00000198826	ARHGAP11A	0.597832	8.88271	751.908	3.03899e-44	9.37037e-43	FALSE	TRUE	FALSE	FALSE
ENSG00000149554	CHEK1	0.6798	8.9453	343.594	5.1831e-44	1.58034e-42	FALSE	TRUE	FALSE	TRUE
ENSG00000112984	KIF20A	0.594906	8.89122	563.025	8.44011e-44	2.56626e-42	FALSE	TRUE	FALSE	FALSE
ENSG00000133302	SLF1	0.717089	8.9493	353.634	9.94175e-44	3.0103e-42	FALSE	TRUE	FALSE	FALSE
ENSG00000168061	SAC3D1	0.652238	8.98065	274.829	1.08304e-43	3.27486e-42	FALSE	TRUE	FALSE	FALSE
ENSG00000156802	ATAD2	0.635797	8.92787	347.001	1.21013e-43	3.65408e-42	FALSE	TRUE	FALSE	FALSE
ENSG00000127337	YEATS4	0.660476	9.00171	266.347	2.60142e-43	7.75889e-42	FALSE	TRUE	FALSE	FALSE
ENSG00000175643	RMI2	0.681154	8.93279	373.616	2.63829e-43	7.85815e-42	FALSE	TRUE	FALSE	FALSE
ENSG00000163507	KIAA1524	0.589317	8.88741	636.129	5.81339e-43	1.7175e-41	FALSE	TRUE	FALSE	FALSE
ENSG00000107831	FGF8	0.672321	8.89086	581.903	1.17469e-42	3.43343e-41	FALSE	TRUE	FALSE	FALSE
ENSG00000094804	CDC6	0.653161	8.90056	525.162	1.22224e-42	3.56763e-41	FALSE	TRUE	FALSE	FALSE
ENSG00000186439	TRDN	0.589859	8.87194	1089.91	3.39641e-42	9.78346e-41	FALSE	TRUE	FALSE	TRUE
ENSG00000111371	SLC38A1	0.661456	9.02635	254.112	7.653e-42	2.17584e-40	FALSE	TRUE	FALSE	FALSE
ENSG00000171224	C10orf35	0.704039	8.92917	416.407	7.87852e-42	2.23705e-40	FALSE	TRUE	FALSE	FALSE
ENSG00000176208	ATAD5	0.665275	8.92269	394.074	1.15329e-41	3.25359e-40	FALSE	TRUE	FALSE	TRUE
ENSG00000213190	MLLT11	0.5884	9.16453	181.508	7.82016e-41	2.14804e-39	FALSE	TRUE	FALSE	FALSE
ENSG00000049541	RFC2	0.641331	8.9868	251.398	1.37188e-40	3.74478e-39	FALSE	TRUE	FALSE	FALSE
ENSG00000160211	G6PD	0.694774	8.95056	332.479	1.46241e-40	3.98694e-39	FALSE	TRUE	FALSE	FALSE
ENSG00000106268	NUDT1	0.610013	8.99359	229.703	2.00615e-40	5.44221e-39	FALSE	TRUE	FALSE	FALSE
ENSG00000152076	CCDC74B	0.670206	8.9374	352.244	7.55269e-40	2.00903e-38	FALSE	TRUE	FALSE	FALSE
ENSG00000133119	RFC3	0.638863	8.91942	381.753	8.64093e-40	2.29016e-38	FALSE	TRUE	FALSE	FALSE
ENSG00000179528	LBX2	0.622011	8.88048	758.63	2.00026e-39	5.28861e-38	FALSE	TRUE	FALSE	FALSE
ENSG00000162062	C16orf59	0.641741	8.9049	462.497	2.66395e-39	7.00952e-38	FALSE	TRUE	FALSE	FALSE
ENSG00000269113	TRABD2B	0.686142	8.91282	442.649	3.93395e-39	1.03264e-37	FALSE	TRUE	FALSE	FALSE
ENSG00000005448	WDR54	0.615857	9.02701	228.838	6.84464e-39	1.78172e-37	FALSE	TRUE	FALSE	FALSE
ENSG00000153132	CLGN	0.59733	8.87873	768.882	1.29905e-38	3.36554e-37	FALSE	TRUE	FALSE	FALSE
ENSG00000079156	OSBPL6	0.61149	8.88024	744.929	1.80655e-38	4.64737e-37	FALSE	TRUE	FALSE	FALSE
ENSG00000158473	CD1D	0.624868	8.88918	572.222	6.32338e-38	1.6078e-36	FALSE	TRUE	FALSE	FALSE
ENSG00000149636	DSN1	0.63955	8.90804	429.96	2.8025e-37	6.99569e-36	FALSE	TRUE	FALSE	FALSE
ENSG00000100297	MCM5	0.638279	8.96573	252.47	2.82304e-37	7.03896e-36	FALSE	TRUE	FALSE	FALSE
ENSG00000155755	TMEM237	0.624545	8.98063	250.55	3.43139e-37	8.51701e-36	FALSE	TRUE	FALSE	TRUE
ENSG00000176619	LMNB2	0.600368	8.94295	286.362	5.05867e-37	1.24994e-35	FALSE	TRUE	FALSE	FALSE
ENSG00000213853	EMP2	0.606403	9.05825	188.501	8.17259e-37	1.99904e-35	FALSE	TRUE	FALSE	FALSE
ENSG00000117152	RGS4	0.610178	8.89943	435.741	1.11529e-36	2.71591e-35	FALSE	TRUE	FALSE	FALSE
ENSG00000176956	LY6H	0.605384	8.88378	633.168	1.14376e-36	2.78214e-35	FALSE	TRUE	FALSE	FALSE
ENSG00000206053	HN1L	0.601049	8.97688	236.71	1.66037e-36	4.01644e-35	FALSE	TRUE	FALSE	FALSE
ENSG00000244405	ETV5	0.678855	8.9387	327.981	1.94295e-36	4.68965e-35	FALSE	TRUE	TRUE	FALSE
ENSG00000272168	CASC15	0.666664	8.94959	295.648	4.45386e-36	1.06562e-34	FALSE	TRUE	FALSE	TRUE
ENSG00000104738	MCM4	0.62834	8.9367	297.756	6.35882e-36	1.50657e-34	FALSE	TRUE	FALSE	FALSE
ENSG00000096063	SRPK1	0.589038	9.01485	203.05	2.23905e-35	5.2313e-34	FALSE	TRUE	FALSE	FALSE
ENSG00000130921	C12orf65	0.588177	9.01976	195.85	4.6022e-35	1.0639e-33	FALSE	TRUE	FALSE	FALSE
ENSG00000180730	SHISA2	0.590685	8.99983	185.16	5.67736e-35	1.3083e-33	FALSE	TRUE	FALSE	FALSE
ENSG00000184905	TCEAL2	0.598034	8.99595	192.615	6.68558e-35	1.53418e-33	FALSE	TRUE	FALSE	FALSE
ENSG00000152104	PTPN14	0.640795	8.97245	258.612	3.49352e-34	7.90085e-33	FALSE	TRUE	FALSE	FALSE
ENSG00000125871	MGME1	0.596394	8.9515	252.421	3.02555e-33	6.65014e-32	FALSE	TRUE	FALSE	FALSE
ENSG00000158747	NBL1	0.634105	8.96634	236.613	6.04683e-33	1.30678e-31	FALSE	TRUE	FALSE	FALSE
ENSG00000182199	SHMT2	0.587246	8.9705	224.973	8.22841e-33	1.77125e-31	FALSE	TRUE	FALSE	FALSE
ENSG00000134824	FADS2	0.59864	8.93526	276.91	8.96941e-33	1.92886e-31	FALSE	TRUE	TRUE	TRUE
ENSG00000099869	IGF2-AS	0.616557	8.91615	338.407	1.27422e-32	2.73215e-31	FALSE	TRUE	FALSE	FALSE
ENSG00000111445	RFC5	0.588655	8.93586	270.202	2.4166e-32	5.12141e-31	FALSE	TRUE	FALSE	FALSE
ENSG00000151468	CCDC3	0.593464	8.89919	400.964	3.56685e-32	7.52993e-31	FALSE	TRUE	FALSE	FALSE
ENSG00000095002	MSH2	0.598362	8.95595	244.851	4.43279e-32	9.32205e-31	FALSE	TRUE	FALSE	TRUE
ENSG00000129951	PLPPR3	0.607381	8.90382	382.003	9.31847e-32	1.94101e-30	FALSE	TRUE	FALSE	FALSE
ENSG00000104611	SH2D4A	0.613175	8.91489	335.295	5.35451e-31	1.0945e-29	FALSE	TRUE	FALSE	FALSE
ENSG00000120093	HOXB3	0.62647	8.95282	260.033	1.11823e-30	2.27089e-29	FALSE	TRUE	FALSE	FALSE
ENSG00000108511	HOXB6	0.601801	8.98062	211.587	1.77772e-29	3.45629e-28	FALSE	TRUE	FALSE	FALSE
ENSG00000182742	HOXB4	0.596624	8.9671	220.957	1.01946e-28	1.93062e-27	FALSE	TRUE	FALSE	FALSE
ENSG00000090097	PCBP4	0.587397	8.96806	204.854	2.16808e-28	4.08114e-27	FALSE	TRUE	FALSE	FALSE

## Sheet: GWAS_SSBpod_v_nephronEpithelium
ensembl_gene_id	HUGO	logFC	logCPM	F	PValue	FDR	is.significant	is.GWAS.kidney	is.GWAS.lung
ENSG00000118733	OLFM3	3.43626	9.08165	2268.66	0	0	TRUE	TRUE	FALSE
ENSG00000204103	MAFB	3.19179	9.88651	1282.33	7.66824e-257	8.39365e-253	TRUE	FALSE	FALSE
ENSG00000129038	LOXL1	2.52196	9.11579	965.548	5.47439e-198	3.99484e-194	TRUE	FALSE	FALSE
ENSG00000167941	SOST	2.69214	9.19554	827.213	1.66405e-171	9.10735e-168	TRUE	FALSE	FALSE
ENSG00000130303	BST2	2.46054	9.88167	812.29	1.2816e-168	5.61134e-165	TRUE	FALSE	FALSE
ENSG00000118523	CTGF	2.3567	10.0749	737.298	5.04315e-154	1.84008e-150	TRUE	FALSE	FALSE
ENSG00000149100	EIF3M	1.80601	9.83245	724.89	1.35573e-151	4.23996e-148	TRUE	FALSE	FALSE
ENSG00000116218	NPHS2	2.47013	9.23519	604.754	7.44489e-128	2.03729e-124	TRUE	FALSE	FALSE
ENSG00000157514	TSC22D3	1.95533	9.28977	563.208	1.49788e-119	3.6435e-116	TRUE	FALSE	FALSE
ENSG00000186665	C17orf58	2.07103	9.00132	688.24	1.32507e-117	2.90085e-114	TRUE	FALSE	FALSE
ENSG00000197467	COL13A1	2.04195	9.01327	620.295	1.63565e-117	3.25524e-114	TRUE	FALSE	FALSE
ENSG00000161270	NPHS1	2.12912	8.947	809.291	1.76781e-115	3.22507e-112	TRUE	FALSE	FALSE
ENSG00000184113	CLDN5	2.12778	9.18547	505.907	5.11666e-108	8.61646e-105	TRUE	FALSE	FALSE
ENSG00000128567	PODXL	2.24877	9.2233	499.703	9.19117e-107	1.43724e-103	TRUE	FALSE	FALSE
ENSG00000167642	SPINT2	1.8565	9.52689	494.9	8.61974e-106	1.25802e-102	TRUE	FALSE	FALSE
ENSG00000162576	MXRA8	1.98412	9.22723	485.774	6.08051e-104	8.31966e-101	TRUE	FALSE	FALSE
ENSG00000184937	WT1	1.89846	9.31881	473.255	2.10831e-101	2.715e-98	TRUE	FALSE	FALSE
ENSG00000134755	DSC2	2.01538	8.96332	703.996	7.86969e-100	9.57129e-97	TRUE	FALSE	FALSE
ENSG00000125266	EFNB2	1.69012	9.24262	395.62	1.51077e-85	1.74073e-82	TRUE	FALSE	FALSE
ENSG00000282851	BISPR	1.9874	8.90282	1046.91	5.35242e-85	5.85876e-82	TRUE	FALSE	FALSE
ENSG00000132688	NES	1.85842	9.15311	387.544	6.90228e-84	7.19546e-81	TRUE	FALSE	FALSE
ENSG00000077063	CTTNBP2	1.77074	8.99916	465.069	1.71513e-79	1.70671e-76	TRUE	FALSE	FALSE
ENSG00000127324	TSPAN8	1.90053	8.95345	528.795	2.12704e-78	2.02458e-75	TRUE	FALSE	TRUE
ENSG00000243709	LEFTY1	1.81095	8.88266	1188.55	2.25991e-69	1.97896e-66	TRUE	FALSE	FALSE
ENSG00000115947	ORC4	1.54349	9.08851	322.338	1.19421e-68	1.00553e-65	TRUE	FALSE	FALSE
ENSG00000115594	IL1R1	1.80565	8.90544	815.361	2.01556e-67	1.63425e-64	TRUE	FALSE	TRUE
ENSG00000141971	MVB12A	1.49122	9.13425	296.376	5.22049e-65	4.08168e-62	TRUE	FALSE	FALSE
ENSG00000260469	C15orf59-AS1	1.7606	8.88563	1071.24	3.99987e-64	2.91884e-61	TRUE	FALSE	FALSE
ENSG00000151490	PTPRO	1.73727	9.04022	291.954	4.36601e-64	3.08325e-61	TRUE	TRUE	FALSE
ENSG00000152952	PLOD2	1.55071	9.1582	285.909	7.9813e-63	5.4602e-60	TRUE	FALSE	TRUE
ENSG00000123243	ITIH5	1.67621	8.89236	780.876	1.15647e-62	7.67192e-60	TRUE	FALSE	FALSE
ENSG00000168785	TSPAN5	1.65687	8.97261	401.578	5.40905e-62	3.4828e-59	TRUE	FALSE	FALSE
ENSG00000159713	TPPP3	1.80673	9.16835	274.474	1.96192e-60	1.16082e-57	TRUE	FALSE	FALSE
ENSG00000155380	SLC16A1	1.5024	9.05097	287.347	1.1428e-59	6.4149e-57	TRUE	FALSE	FALSE
ENSG00000176692	FOXC2	1.51838	9.23195	266.654	8.50933e-59	4.54356e-56	TRUE	FALSE	FALSE
ENSG00000223749	MIR503HG	1.67541	8.94619	467.877	1.77125e-58	9.23243e-56	TRUE	FALSE	FALSE
ENSG00000184226	PCDH9	1.50993	9.0757	262.239	7.16381e-58	3.64721e-55	TRUE	FALSE	TRUE
ENSG00000088882	CPXM1	1.475	9.19018	256.188	1.33199e-56	6.62727e-54	TRUE	FALSE	FALSE
ENSG00000116717	GADD45A	1.47671	9.59267	251.345	1.38397e-55	6.73284e-53	TRUE	FALSE	FALSE
ENSG00000137767	SQRDL	1.66751	8.91719	537.71	5.1638e-55	2.45752e-52	TRUE	FALSE	TRUE
ENSG00000012171	SEMA3B	1.50479	8.99095	289.084	2.86224e-54	1.3332e-51	TRUE	FALSE	FALSE
ENSG00000162407	PLPP3	1.47659	9.06968	243.389	6.5045e-54	2.96659e-51	TRUE	FALSE	TRUE
ENSG00000148204	CRB2	1.56885	8.95422	351.13	7.91434e-54	3.53593e-51	TRUE	FALSE	FALSE
ENSG00000183098	GPC6	1.54985	8.97542	350.658	3.7882e-53	1.65863e-50	TRUE	TRUE	FALSE
ENSG00000095713	CRTAC1	1.6089	8.93062	446.919	9.63565e-53	4.13615e-50	TRUE	FALSE	TRUE
ENSG00000126878	AIF1L	1.39283	9.10474	245.033	1.39922e-52	5.89072e-50	TRUE	FALSE	FALSE
ENSG00000090776	EFNB1	1.3734	9.1329	233.442	8.06555e-52	3.21038e-49	TRUE	FALSE	FALSE
ENSG00000148053	NTRK2	1.38656	9.31593	230.725	3.0135e-51	1.17806e-48	TRUE	TRUE	FALSE
ENSG00000142765	SYTL1	1.57942	8.90121	594.764	1.99391e-49	7.39841e-47	TRUE	FALSE	FALSE
ENSG00000145335	SNCA	1.41922	9.01874	248.104	1.35388e-48	4.93987e-46	TRUE	FALSE	FALSE
ENSG00000088992	TESC	1.56017	8.93356	382.281	2.23011e-47	7.62838e-45	TRUE	FALSE	FALSE
ENSG00000115380	EFEMP1	1.51036	8.95376	356.221	4.77111e-47	1.60691e-44	TRUE	FALSE	TRUE
ENSG00000150782	IL18	1.46914	8.87281	1075.86	2.28282e-46	7.45901e-44	TRUE	FALSE	FALSE
ENSG00000133106	EPSTI1	1.5082	8.87734	914.108	2.91095e-46	9.37153e-44	TRUE	FALSE	FALSE
ENSG00000125430	HS3ST3B1	1.52211	8.90408	518.318	1.91809e-44	5.99869e-42	TRUE	FALSE	FALSE
ENSG00000163520	FBLN2	1.52511	8.91702	422.272	3.22627e-44	9.80966e-42	TRUE	FALSE	FALSE
ENSG00000113583	C5orf15	1.27478	9.09362	200.34	5.19034e-44	1.55653e-41	TRUE	FALSE	FALSE
ENSG00000117592	PRDX6	0.959875	9.86968	196.205	5.94802e-44	1.75965e-41	TRUE	FALSE	FALSE
ENSG00000064393	HIPK2	1.26189	9.11766	197.437	7.6733e-44	2.23979e-41	TRUE	TRUE	FALSE
ENSG00000065308	TRAM2	1.50122	8.90625	485.073	4.11463e-43	1.18523e-40	TRUE	FALSE	TRUE
ENSG00000166794	PPIB	0.946	9.82437	191.741	5.25917e-43	1.49524e-40	TRUE	FALSE	FALSE
ENSG00000112715	VEGFA	1.30196	9.03992	186.289	7.54832e-42	2.11856e-39	TRUE	TRUE	FALSE
ENSG00000182752	PAPPA	1.38907	8.87563	850.189	8.13702e-42	2.25488e-39	TRUE	FALSE	FALSE
ENSG00000118194	TNNT2	1.36878	8.95049	238.586	4.54642e-40	1.18488e-37	TRUE	FALSE	FALSE
ENSG00000140416	TPM1	1.09384	10.0223	177.625	5.23421e-40	1.32885e-37	TRUE	FALSE	FALSE
ENSG00000010810	FYN	1.26845	9.0545	193.752	5.28094e-40	1.32885e-37	TRUE	FALSE	FALSE
ENSG00000116117	PARD3B	1.40093	8.94603	293.506	2.05753e-39	5.06107e-37	TRUE	FALSE	TRUE
ENSG00000041357	PSMA4	0.93316	9.71265	173.601	3.75556e-39	9.13519e-37	TRUE	FALSE	TRUE
ENSG00000127022	CANX	1.12725	9.27671	172.032	8.10303e-39	1.94936e-36	TRUE	FALSE	FALSE
ENSG00000187244	BCAM	1.18185	9.50267	169.981	2.21502e-38	5.21411e-36	TRUE	FALSE	FALSE
ENSG00000183242	WT1-AS	1.3099	9.0007	202.748	3.4715e-38	8.0849e-36	TRUE	FALSE	FALSE
ENSG00000145703	IQGAP2	1.28308	9.02358	168.465	4.6576e-38	1.06213e-35	TRUE	FALSE	FALSE
ENSG00000135047	CTSL	1.19903	9.11907	167.734	6.6657e-38	1.50439e-35	TRUE	FALSE	FALSE
ENSG00000113140	SPARC	1.14712	9.97804	163.832	4.52204e-37	9.89965e-35	TRUE	FALSE	FALSE
ENSG00000147684	NDUFB9	0.916464	9.61822	162.888	7.18793e-37	1.558e-34	TRUE	FALSE	FALSE
ENSG00000167755	KLK6	1.22808	9.04215	164.498	1.30025e-36	2.73702e-34	TRUE	FALSE	FALSE
ENSG00000135108	FBXO21	1.14222	9.10154	160.993	1.8228e-36	3.78346e-34	TRUE	FALSE	FALSE
ENSG00000140391	TSPAN3	1.04655	9.37488	160.983	1.83193e-36	3.78346e-34	TRUE	FALSE	FALSE
ENSG00000128250	RFPL1	1.04516	8.85465	3434.07	1.89615e-36	3.87948e-34	TRUE	FALSE	FALSE
ENSG00000103089	FA2H	1.17988	8.86091	1514.41	1.08587e-35	2.16108e-33	TRUE	FALSE	FALSE
ENSG00000117009	KMO	1.22827	8.86367	1232.41	1.09634e-35	2.16226e-33	TRUE	FALSE	FALSE
ENSG00000125618	PAX8	1.19037	9.3704	156.84	1.40232e-35	2.71678e-33	TRUE	TRUE	FALSE
ENSG00000048740	CELF2	1.3748	8.92011	340.951	1.64071e-35	3.15074e-33	TRUE	FALSE	TRUE
ENSG00000196935	SRGAP1	1.19754	9.06371	156.084	2.03321e-35	3.87053e-33	TRUE	FALSE	FALSE
ENSG00000169021	UQCRFS1	0.986686	9.45779	153.469	7.35746e-35	1.38853e-32	TRUE	FALSE	FALSE
ENSG00000182551	ADI1	1.12944	9.14587	153.306	7.97172e-35	1.4916e-32	TRUE	FALSE	FALSE
ENSG00000137573	SULF1	1.35574	8.8934	455.29	2.69899e-34	4.92386e-32	TRUE	FALSE	FALSE
ENSG00000112782	CLIC5	1.31033	9.02542	148.777	7.39833e-34	1.33855e-31	TRUE	FALSE	FALSE
ENSG00000076043	REXO2	1.12283	9.12841	148.262	9.5348e-34	1.69704e-31	TRUE	FALSE	FALSE
ENSG00000115457	IGFBP2	1.0073	9.91033	147.757	1.22256e-33	2.15842e-31	TRUE	TRUE	FALSE
ENSG00000155660	PDIA4	1.07769	9.21296	147.081	1.7059e-33	2.98764e-31	TRUE	FALSE	FALSE
ENSG00000166598	HSP90B1	0.850355	10.1121	146.8	1.95838e-33	3.40261e-31	TRUE	FALSE	FALSE
ENSG00000164919	COX6C	0.745563	9.99787	145.071	4.58886e-33	7.72763e-31	TRUE	FALSE	FALSE
ENSG00000173905	GOLIM4	1.14848	9.10336	144.951	4.86909e-33	8.13696e-31	TRUE	FALSE	FALSE
ENSG00000163947	ARHGEF3	1.31287	8.92069	286.172	4.91744e-33	8.15551e-31	TRUE	FALSE	FALSE
ENSG00000185585	OLFML2A	1.2988	8.87924	591.462	1.11861e-32	1.84125e-30	TRUE	FALSE	FALSE
ENSG00000101144	BMP7	1.21981	9.02224	187.492	1.43678e-32	2.34731e-30	TRUE	FALSE	FALSE
ENSG00000141753	IGFBP4	1.12982	9.41119	142.66	1.50564e-32	2.44159e-30	TRUE	FALSE	FALSE
ENSG00000227482	RP11-18B16.2	1.23805	8.86927	821.371	2.22865e-32	3.56128e-30	TRUE	FALSE	FALSE
ENSG00000171444	MCC	1.30596	8.91272	317.122	3.5194e-32	5.50333e-30	TRUE	FALSE	FALSE
ENSG00000142507	PSMB6	0.902485	9.52839	140.246	4.94894e-32	7.68384e-30	TRUE	FALSE	FALSE
ENSG00000105887	MTPN	1.06486	9.15254	139.898	5.87459e-32	9.05679e-30	TRUE	FALSE	FALSE
ENSG00000273706	LHX1	1.22597	9.26567	137.792	1.65982e-31	2.50599e-29	TRUE	FALSE	FALSE
ENSG00000243317	C7orf73	0.955271	9.38373	136.924	2.54735e-31	3.79365e-29	TRUE	FALSE	FALSE
ENSG00000118257	NRP2	1.16953	9.11111	136.344	3.39105e-31	5.01601e-29	TRUE	FALSE	TRUE
ENSG00000105854	PON2	1.07293	9.19654	134.897	6.92433e-31	9.77983e-29	TRUE	FALSE	FALSE
ENSG00000143870	PDIA6	0.796252	9.80802	134.319	9.21119e-31	1.2844e-28	TRUE	FALSE	FALSE
ENSG00000220205	VAMP2	1.02054	9.30332	134.153	9.99963e-31	1.38552e-28	TRUE	FALSE	FALSE
ENSG00000143761	ARF1	0.863667	9.62024	133.864	1.15345e-30	1.57821e-28	TRUE	FALSE	FALSE
ENSG00000152234	ATP5A1	0.786165	9.8102	131.566	3.58619e-30	4.78713e-28	TRUE	FALSE	FALSE
ENSG00000099341	PSMD8	0.890909	9.47658	131.503	3.69998e-30	4.90908e-28	TRUE	FALSE	FALSE
ENSG00000138835	RGS3	1.12611	9.05562	131.489	3.72701e-30	4.91516e-28	TRUE	FALSE	FALSE
ENSG00000109063	MYH3	1.07364	8.86071	1209.24	5.31147e-30	6.96279e-28	TRUE	FALSE	TRUE
ENSG00000265485	RP11-449D8.1	1.18752	8.86999	709.31	8.43812e-30	1.08663e-27	TRUE	FALSE	FALSE
ENSG00000156398	SFXN2	1.23937	8.90214	342.447	1.05282e-29	1.33227e-27	TRUE	FALSE	FALSE
ENSG00000187147	RNF220	1.22751	8.9345	244.629	1.11066e-29	1.39739e-27	TRUE	FALSE	FALSE
ENSG00000133313	CNDP2	1.11894	9.05621	152.507	1.72761e-29	2.16119e-27	TRUE	FALSE	FALSE
ENSG00000254607	RP11-115C10.1	0.905364	8.85392	2932.14	2.8417e-29	3.51472e-27	TRUE	FALSE	FALSE
ENSG00000196914	ARHGEF12	1.17686	8.99026	180.045	4.48343e-29	5.48331e-27	TRUE	FALSE	FALSE
ENSG00000118526	TCF21	1.22924	9.6809	125.506	7.16758e-29	8.62157e-27	TRUE	FALSE	FALSE
ENSG00000172159	FRMD3	1.21433	8.90492	311.702	8.05826e-29	9.58758e-27	TRUE	FALSE	FALSE
ENSG00000087303	NID2	1.22616	8.92548	250.333	1.24013e-28	1.44357e-26	TRUE	FALSE	TRUE
ENSG00000113749	HRH2	1.10565	8.86225	1084.33	1.24628e-28	1.44357e-26	TRUE	FALSE	FALSE
ENSG00000178104	PDE4DIP	1.21911	8.92595	242.104	2.46785e-28	2.84349e-26	TRUE	FALSE	FALSE
ENSG00000169758	TMEM266	1.23367	8.88354	457.459	3.44954e-28	3.9332e-26	TRUE	FALSE	FALSE
ENSG00000136888	ATP6V1G1	0.688605	10.0213	122.073	3.91715e-28	4.44323e-26	TRUE	FALSE	FALSE
ENSG00000134198	TSPAN2	1.23577	8.91523	270.778	4.01366e-28	4.52923e-26	TRUE	FALSE	FALSE
ENSG00000078328	RBFOX1	1.12898	8.86968	664.838	7.86081e-28	8.73547e-26	TRUE	FALSE	FALSE
ENSG00000156475	PPP2R2B	1.22362	8.89337	366.873	8.257e-28	9.1294e-26	TRUE	FALSE	FALSE
ENSG00000137642	SORL1	1.20055	8.92839	242.971	3.60464e-27	3.926e-25	TRUE	FALSE	FALSE
ENSG00000134765	DSC1	0.849792	8.85418	2330.47	6.55511e-27	7.03453e-25	TRUE	FALSE	FALSE
ENSG00000107104	KANK1	1.17868	8.94445	198.699	7.88512e-27	8.37966e-25	TRUE	FALSE	TRUE
ENSG00000141759	TXNL4A	0.933493	9.23705	114.973	1.31869e-26	1.38128e-24	TRUE	FALSE	FALSE
ENSG00000106803	SEC61B	0.695316	9.87018	114.702	1.50882e-26	1.56546e-24	TRUE	FALSE	FALSE
ENSG00000173486	FKBP2	0.874422	9.45064	114.336	1.80817e-26	1.85843e-24	TRUE	FALSE	FALSE
ENSG00000158528	PPP1R9A	1.158	8.98342	176.01	1.81966e-26	1.8615e-24	TRUE	FALSE	FALSE
ENSG00000154153	FAM134B	1.12707	8.98144	141.867	2.05328e-26	2.09072e-24	TRUE	FALSE	FALSE
ENSG00000085063	CD59	0.954956	9.31468	113.835	2.31794e-26	2.34928e-24	TRUE	FALSE	FALSE
ENSG00000171992	SYNPO	1.17375	8.91101	241.574	2.90739e-26	2.93311e-24	TRUE	FALSE	FALSE
ENSG00000109099	PMP22	1.07419	9.04712	112.437	4.63807e-26	4.65764e-24	TRUE	FALSE	FALSE
ENSG00000090530	P3H2	1.16931	8.94848	184.703	6.45719e-26	6.39641e-24	TRUE	FALSE	FALSE
ENSG00000111796	KLRB1	1.17595	8.89521	295.443	1.0084e-25	9.89946e-24	TRUE	FALSE	FALSE
ENSG00000185008	ROBO2	1.12621	8.98139	147.935	1.51237e-25	1.47807e-23	TRUE	FALSE	TRUE
ENSG00000249242	TMEM150C	1.17219	8.92115	218.855	4.47539e-25	4.27839e-23	TRUE	FALSE	FALSE
ENSG00000118816	CCNI	0.61086	10.4168	107.644	5.00163e-25	4.71964e-23	TRUE	FALSE	FALSE
ENSG00000173402	DAG1	1.07398	8.98028	148.225	6.17043e-25	5.77278e-23	TRUE	FALSE	FALSE
ENSG00000143641	GALNT2	1.17179	8.9234	234.358	7.87877e-25	7.30856e-23	TRUE	FALSE	FALSE
ENSG00000177697	CD151	0.917202	9.35107	105.987	1.13863e-24	1.04735e-22	TRUE	FALSE	FALSE
ENSG00000153707	PTPRD	1.12209	8.9635	158.861	1.4222e-24	1.30271e-22	TRUE	FALSE	TRUE
ENSG00000091136	LAMB1	1.1206	8.96569	178.041	1.61121e-24	1.45755e-22	TRUE	FALSE	FALSE
ENSG00000053702	NRIP2	1.08673	8.87598	443.821	1.83422e-24	1.65246e-22	TRUE	FALSE	FALSE
ENSG00000168899	VAMP5	1.08575	9.11558	102.789	5.57998e-24	4.96573e-22	TRUE	FALSE	FALSE
ENSG00000153250	RBMS1	0.917581	9.293	102.42	6.70369e-24	5.91763e-22	TRUE	TRUE	FALSE
ENSG00000144224	UBXN4	0.801663	9.47125	102.311	7.07393e-24	6.21938e-22	TRUE	FALSE	FALSE
ENSG00000183087	GAS6	1.12802	8.94363	175.632	8.4208e-24	7.37392e-22	TRUE	FALSE	FALSE
ENSG00000112242	E2F3	1.1619	8.9152	240.419	2.35863e-23	2.017e-21	TRUE	FALSE	FALSE
ENSG00000169218	RSPO1	1.11108	8.88449	355.263	2.95115e-23	2.50413e-21	TRUE	FALSE	FALSE
ENSG00000008018	PSMB1	0.690107	9.74476	98.031	5.94593e-23	4.94937e-21	TRUE	FALSE	FALSE
ENSG00000014138	POLA2	1.1009	8.93435	176.107	8.06836e-23	6.61545e-21	TRUE	FALSE	FALSE
ENSG00000256053	APOPT1	0.957718	9.0843	107.822	9.31844e-23	7.61191e-21	TRUE	FALSE	FALSE
ENSG00000274248	AJ011932.1	1.05061	8.8712	513.064	9.68694e-23	7.88351e-21	TRUE	FALSE	FALSE
ENSG00000119318	RAD23B	0.899582	9.18089	96.5516	1.24169e-22	1.00307e-20	TRUE	FALSE	FALSE
ENSG00000120675	DNAJC15	0.922925	9.11514	97.2339	1.60017e-22	1.2879e-20	TRUE	FALSE	FALSE
ENSG00000183291	SEP15	0.820559	9.3801	95.1242	2.52728e-22	1.99737e-20	TRUE	FALSE	FALSE
ENSG00000164300	SERINC5	1.08324	8.94277	168.349	2.60964e-22	2.05504e-20	TRUE	FALSE	FALSE
ENSG00000159173	TNNI1	1.04637	9.03382	94.5286	3.40008e-22	2.63952e-20	TRUE	FALSE	FALSE
ENSG00000168385	SEPT2	0.778258	9.49803	94.4603	3.51765e-22	2.72115e-20	TRUE	FALSE	FALSE
ENSG00000189431	RASSF10	1.0677	8.95839	153.968	3.81143e-22	2.93802e-20	TRUE	FALSE	FALSE
ENSG00000070731	ST6GALNAC2	1.0396	8.87454	424.432	6.38463e-22	4.88715e-20	TRUE	FALSE	FALSE
ENSG00000059377	TBXAS1	1.09129	8.90269	245.345	8.08125e-22	6.16427e-20	TRUE	FALSE	FALSE
ENSG00000118640	VAMP8	0.9465	9.13626	92.7687	8.17055e-22	6.21076e-20	TRUE	FALSE	FALSE
ENSG00000165119	HNRNPK	0.619891	9.96563	92.4854	9.40928e-22	7.07862e-20	TRUE	FALSE	FALSE
ENSG00000184840	TMED9	0.756262	9.524	91.7508	1.35689e-21	1.01038e-19	TRUE	FALSE	FALSE
ENSG00000108641	B9D1	1.07595	8.94118	175.657	2.10173e-21	1.55443e-19	TRUE	FALSE	FALSE
ENSG00000132938	MTUS2	0.784077	8.8541	1850.31	2.20462e-21	1.62504e-19	TRUE	FALSE	FALSE
ENSG00000112695	COX7A2	0.600634	9.98837	90.5427	2.47792e-21	1.81427e-19	TRUE	FALSE	FALSE
ENSG00000276644	DACH1	0.937391	9.15613	90.4852	2.55006e-21	1.86087e-19	TRUE	TRUE	FALSE
ENSG00000104067	TJP1	0.93504	9.147	88.9473	5.49068e-21	3.96706e-19	TRUE	FALSE	FALSE
ENSG00000150779	TIMM8B	0.817315	9.29173	88.5843	6.58042e-21	4.7078e-19	TRUE	FALSE	FALSE
ENSG00000105438	KDELR1	0.743707	9.53146	88.1942	7.99413e-21	5.68206e-19	TRUE	FALSE	FALSE
ENSG00000132205	EMILIN2	1.04748	8.88148	343.14	9.71365e-21	6.88192e-19	TRUE	FALSE	FALSE
ENSG00000161513	FDXR	1.07658	8.89674	256.868	1.34324e-20	9.42505e-19	TRUE	FALSE	FALSE
ENSG00000102401	ARMCX3	0.874109	9.20108	86.6956	1.68864e-20	1.16617e-18	TRUE	FALSE	FALSE
ENSG00000162493	PDPN	1.04731	8.90085	221.496	2.43821e-20	1.65768e-18	TRUE	FALSE	FALSE
ENSG00000166228	PCBD1	0.822278	9.40079	85.8075	2.63062e-20	1.78296e-18	TRUE	TRUE	FALSE
ENSG00000054598	FOXC1	0.948367	9.04448	95.7386	2.97041e-20	1.98863e-18	TRUE	FALSE	FALSE
ENSG00000179010	MRFAP1	0.688108	9.63359	85.168	3.62e-20	2.40879e-18	TRUE	FALSE	FALSE
ENSG00000119772	DNMT3A	0.985058	8.99741	114.247	3.69507e-20	2.45129e-18	TRUE	FALSE	FALSE
ENSG00000155761	SPAG17	0.905892	8.86223	699.025	3.8414e-20	2.54066e-18	TRUE	FALSE	TRUE
ENSG00000092445	TYRO3	0.999848	8.9683	118.022	4.0978e-20	2.70208e-18	TRUE	FALSE	FALSE
ENSG00000164898	C7orf55	0.876939	9.12627	91.2218	4.1753e-20	2.74491e-18	TRUE	FALSE	TRUE
ENSG00000164237	CMBL	1.04219	8.94394	147.881	7.37022e-20	4.81638e-18	TRUE	FALSE	FALSE
ENSG00000179218	CALR	0.637319	9.95366	82.9264	1.10908e-19	7.12021e-18	TRUE	FALSE	FALSE
ENSG00000170965	PLAC1	0.880206	8.86206	663.723	1.35658e-19	8.63322e-18	TRUE	FALSE	FALSE
ENSG00000140905	GCSH	0.775674	9.35221	82.424	1.4255e-19	9.04554e-18	TRUE	FALSE	FALSE
ENSG00000130702	LAMA5	1.01278	8.92629	173.039	2.11626e-19	1.31992e-17	TRUE	FALSE	FALSE
ENSG00000184905	TCEAL2	0.971348	8.99579	103.164	2.61395e-19	1.62109e-17	TRUE	FALSE	FALSE
ENSG00000130508	PXDN	0.863716	9.12979	80.2792	4.16464e-19	2.56102e-17	TRUE	FALSE	FALSE
ENSG00000134042	MRO	0.751843	8.85587	1140.57	4.57904e-19	2.80797e-17	TRUE	FALSE	TRUE
ENSG00000272636	DOC2B	1.03668	8.92386	188.366	5.37379e-19	3.28611e-17	TRUE	FALSE	FALSE
ENSG00000128849	CGNL1	1.02121	8.91351	178.187	8.61199e-19	5.16531e-17	TRUE	FALSE	FALSE
ENSG00000140022	STON2	1.01334	8.89812	230.092	1.28765e-18	7.63937e-17	TRUE	FALSE	FALSE
ENSG00000161671	EMC10	0.771451	9.31694	77.052	2.09266e-18	1.22822e-16	TRUE	FALSE	FALSE
ENSG00000197702	PARVA	0.949599	9.00179	103.456	3.38113e-18	1.96339e-16	TRUE	FALSE	TRUE
ENSG00000183688	FAM101B	1.00775	8.9452	141.584	3.6001e-18	2.08501e-16	TRUE	FALSE	FALSE
ENSG00000166913	YWHAB	0.641738	9.75251	75.9606	3.61382e-18	2.08744e-16	TRUE	FALSE	FALSE
ENSG00000117410	ATP6V0B	0.740792	9.45887	75.5309	4.48141e-18	2.56825e-16	TRUE	FALSE	FALSE
ENSG00000189221	MAOA	0.946845	8.87208	414.964	6.13971e-18	3.47314e-16	TRUE	FALSE	FALSE
ENSG00000078399	HOXA9	0.855831	9.19738	74.2395	8.55651e-18	4.80305e-16	TRUE	FALSE	FALSE
ENSG00000204472	AIF1	1.05331	9.12195	73.8271	1.05202e-17	5.86572e-16	TRUE	FALSE	FALSE
ENSG00000084234	APLP2	0.745059	9.44401	73.6575	1.14534e-17	6.34781e-16	TRUE	FALSE	FALSE
ENSG00000166165	CKB	0.837054	9.28892	73.5846	1.18796e-17	6.55082e-16	TRUE	FALSE	FALSE
ENSG00000206527	HACD2	0.948971	8.94242	124.193	1.26914e-17	6.9809e-16	TRUE	TRUE	FALSE
ENSG00000231107	LINC01508	0.823906	8.86111	651.812	1.7276e-17	9.45513e-16	TRUE	FALSE	FALSE
ENSG00000163110	PDLIM5	0.975925	8.97476	121.081	1.8124e-17	9.89453e-16	TRUE	FALSE	FALSE
ENSG00000170899	GSTA4	0.826313	9.14434	72.6207	1.92564e-17	1.04866e-15	TRUE	FALSE	FALSE
ENSG00000168291	PDHB	0.810938	9.11017	75.0538	2.25184e-17	1.22326e-15	TRUE	FALSE	FALSE
ENSG00000112699	GMDS	0.873491	9.06107	75.6066	2.31141e-17	1.25251e-15	TRUE	FALSE	FALSE
ENSG00000074842	MYDGF	0.730136	9.37091	71.5113	3.35811e-17	1.81073e-15	TRUE	FALSE	FALSE
ENSG00000171222	SCAND1	0.715647	9.38045	71.4191	3.5171e-17	1.8918e-15	TRUE	FALSE	FALSE
ENSG00000109062	SLC9A3R1	0.850171	9.08887	73.8064	4.2736e-17	2.29308e-15	TRUE	FALSE	FALSE
ENSG00000071575	TRIB2	0.909818	8.99268	94.0236	4.50106e-17	2.3975e-15	TRUE	FALSE	TRUE
ENSG00000165637	VDAC2	0.621005	9.67811	70.5335	5.48346e-17	2.90663e-15	TRUE	FALSE	FALSE
ENSG00000196507	TCEAL3	0.854145	9.05461	78.386	5.6709e-17	2.99873e-15	TRUE	FALSE	FALSE
ENSG00000149547	EI24	0.756202	9.22544	70.1008	6.81239e-17	3.57642e-15	TRUE	FALSE	FALSE
ENSG00000163389	POGLUT1	0.972822	8.92991	138.558	7.05183e-17	3.69327e-15	TRUE	FALSE	FALSE
ENSG00000143162	CREG1	0.860987	9.08818	82.8455	7.99312e-17	4.16632e-15	TRUE	FALSE	FALSE
ENSG00000168497	SDPR	0.941668	8.92929	105.975	1.11642e-16	5.75072e-15	TRUE	FALSE	FALSE
ENSG00000163347	CLDN1	0.978454	8.91818	161.871	1.27475e-16	6.53556e-15	TRUE	FALSE	FALSE
ENSG00000102409	BEX4	0.696215	9.44067	68.8431	1.2804e-16	6.54921e-15	TRUE	FALSE	FALSE
ENSG00000118705	RPN2	0.736953	9.3244	68.5082	1.5148e-16	7.69419e-15	TRUE	FALSE	FALSE
ENSG00000260577	RP11-615I2.2	0.902907	8.87283	335.278	1.57847e-16	7.99905e-15	TRUE	FALSE	FALSE
ENSG00000114861	FOXP1	0.799824	9.14001	68.3856	1.61091e-16	8.14456e-15	TRUE	FALSE	TRUE
ENSG00000248486	RP1-137K24.1	0.713154	8.85614	944.971	2.04012e-16	1.02909e-14	TRUE	FALSE	FALSE
ENSG00000183255	PTTG1IP	0.736311	9.31519	67.3363	2.72793e-16	1.36658e-14	TRUE	FALSE	FALSE
ENSG00000169189	NSMCE1	0.823089	9.09957	76.5687	3.62506e-16	1.78738e-14	TRUE	FALSE	FALSE
ENSG00000221932	HEPN1	0.804189	8.86273	552.077	4.10407e-16	2.01449e-14	TRUE	FALSE	FALSE
ENSG00000163399	ATP1A1	0.797205	9.16127	65.8399	5.78421e-16	2.82022e-14	TRUE	FALSE	FALSE
ENSG00000148120	C9orf3	0.847067	9.02643	79.7186	5.84587e-16	2.84395e-14	TRUE	FALSE	FALSE
ENSG00000167004	PDIA3	0.655559	9.53635	65.0323	8.67889e-16	4.14843e-14	TRUE	FALSE	FALSE
ENSG00000157426	AASDH	0.8738	9.00579	86.3182	9.9832e-16	4.76149e-14	TRUE	FALSE	FALSE
ENSG00000143556	S100A7	0.686322	8.85581	925.651	1.01393e-15	4.82543e-14	TRUE	FALSE	FALSE
ENSG00000198146	ZNF770	0.893695	8.99622	93.3418	1.18881e-15	5.64542e-14	TRUE	FALSE	FALSE
ENSG00000135862	LAMC1	0.801946	9.03665	73.4926	1.31067e-15	6.19725e-14	TRUE	FALSE	FALSE
ENSG00000126259	KIRREL2	0.799281	8.86436	437.949	2.20764e-15	1.02611e-13	TRUE	TRUE	FALSE
ENSG00000152284	TCF7L1	0.916515	8.96841	102.035	2.23132e-15	1.03492e-13	TRUE	FALSE	FALSE
ENSG00000010319	SEMA3G	0.776318	8.86449	417.99	2.34865e-15	1.08703e-13	TRUE	FALSE	FALSE
ENSG00000107341	UBE2R2	0.737186	9.17681	62.4738	3.14135e-15	1.43871e-13	TRUE	FALSE	FALSE
ENSG00000163636	PSMD6	0.771346	9.10711	63.4307	3.82781e-15	1.7458e-13	TRUE	FALSE	TRUE
ENSG00000170348	TMED10	0.714412	9.24734	61.6818	4.67899e-15	2.12515e-13	TRUE	FALSE	FALSE
ENSG00000068912	ERLEC1	0.830619	9.01651	76.1372	5.72797e-15	2.59084e-13	TRUE	FALSE	FALSE
ENSG00000186998	EMID1	0.822884	9.06382	71.6432	5.85753e-15	2.64398e-13	TRUE	FALSE	FALSE
ENSG00000181704	YIPF6	0.783616	9.09202	67.5553	6.21587e-15	2.7942e-13	TRUE	FALSE	FALSE
ENSG00000105669	COPE	0.6281	9.48358	60.4048	8.89762e-15	3.96714e-13	TRUE	FALSE	FALSE
ENSG00000182220	ATP6AP2	0.724405	9.21994	60.2073	9.8278e-15	4.3641e-13	TRUE	FALSE	FALSE
ENSG00000148908	RGS10	0.859517	9.00418	76.5096	1.21816e-14	5.38748e-13	TRUE	FALSE	FALSE
ENSG00000152154	TMEM178A	0.847652	8.99745	79.4388	1.23233e-14	5.43914e-13	TRUE	FALSE	FALSE
ENSG00000179222	MAGED1	0.748653	9.10201	61.1478	1.35092e-14	5.93862e-13	TRUE	FALSE	FALSE
ENSG00000135447	PPP1R1A	0.939552	8.94997	124.046	1.44087e-14	6.30872e-13	TRUE	FALSE	FALSE
ENSG00000131724	IL13RA1	0.908289	8.92109	128.231	1.4595e-14	6.37753e-13	TRUE	FALSE	FALSE
ENSG00000183853	KIRREL	0.842581	8.87935	232.911	1.82169e-14	7.8971e-13	TRUE	FALSE	FALSE
ENSG00000165410	CFL2	0.835437	9.00341	79.2203	2.43164e-14	1.0479e-12	TRUE	FALSE	FALSE
ENSG00000133256	PDE6B	0.883367	8.89464	174.315	2.59398e-14	1.11348e-12	TRUE	FALSE	FALSE
ENSG00000161057	PSMC2	0.771396	9.0839	64.3947	2.72135e-14	1.16587e-12	TRUE	FALSE	FALSE
ENSG00000134250	NOTCH2	0.782599	9.06173	63.9518	3.2675e-14	1.39167e-12	TRUE	FALSE	FALSE
ENSG00000145687	SSBP2	0.769932	9.06756	61.1079	3.5713e-14	1.51517e-12	TRUE	FALSE	FALSE
ENSG00000128609	NDUFA5	0.646905	9.40006	57.5368	3.773e-14	1.59765e-12	TRUE	FALSE	FALSE
ENSG00000126768	TIMM17B	0.750814	9.12659	63.562	4.14129e-14	1.74684e-12	TRUE	FALSE	FALSE
ENSG00000115091	ACTR3	0.746453	9.09449	61.6544	4.99246e-14	2.08977e-12	TRUE	FALSE	FALSE
ENSG00000111481	COPZ1	0.67677	9.28306	56.4935	6.38419e-14	2.65204e-12	TRUE	FALSE	FALSE
ENSG00000120913	PDLIM2	0.820748	9.10238	56.4044	6.67758e-14	2.75822e-12	TRUE	FALSE	FALSE
ENSG00000112280	COL9A1	0.819791	8.99776	68.0837	7.03822e-14	2.88541e-12	TRUE	FALSE	FALSE
ENSG00000130770	ATPIF1	0.605925	9.75304	56.1545	7.57457e-14	3.09949e-12	TRUE	FALSE	FALSE
ENSG00000160679	CHTOP	0.741308	9.10324	59.8763	7.91735e-14	3.22769e-12	TRUE	FALSE	FALSE
ENSG00000151247	EIF4E	0.706484	9.1774	56.2715	8.19012e-14	3.33268e-12	TRUE	FALSE	FALSE
ENSG00000106028	SSBP1	0.60587	9.50421	55.8256	8.94134e-14	3.62488e-12	TRUE	FALSE	FALSE
ENSG00000187193	MT1X	0.852884	8.96228	81.261	1.02726e-13	4.13397e-12	TRUE	FALSE	FALSE
ENSG00000171345	KRT19	0.845167	9.42032	55.1689	1.24532e-13	4.98401e-12	TRUE	FALSE	FALSE
ENSG00000173692	PSMD1	0.765437	9.06157	63.4166	1.30791e-13	5.22061e-12	TRUE	FALSE	FALSE
ENSG00000115446	UNC50	0.827568	9.0021	77.9755	1.35862e-13	5.39798e-12	TRUE	FALSE	FALSE
ENSG00000165487	MICU2	0.809661	9.01651	73.4114	1.51731e-13	6.01758e-12	TRUE	FALSE	FALSE
ENSG00000138759	FRAS1	0.888218	8.92381	132.858	1.75031e-13	6.89168e-12	TRUE	FALSE	FALSE
ENSG00000084073	ZMPSTE24	0.863916	8.92998	110.339	2.10268e-13	8.21999e-12	TRUE	FALSE	FALSE
ENSG00000138175	ARL3	0.650486	9.3065	53.2919	3.21167e-13	1.24222e-11	TRUE	FALSE	FALSE
ENSG00000080189	SLC35C2	0.845735	8.95992	90.7042	3.45297e-13	1.33085e-11	TRUE	FALSE	FALSE
ENSG00000214194	LINC00998	0.696588	9.17946	54.6485	3.79731e-13	1.45588e-11	TRUE	FALSE	FALSE
ENSG00000242574	HLA-DMB	0.869041	8.9825	89.8107	3.81347e-13	1.45952e-11	TRUE	FALSE	TRUE
ENSG00000088756	ARHGAP28	0.837176	8.89063	162.332	3.86147e-13	1.47531e-11	TRUE	FALSE	FALSE
ENSG00000132329	RAMP1	0.844967	8.92142	99.1159	4.36604e-13	1.66228e-11	TRUE	FALSE	FALSE
ENSG00000126457	PRMT1	0.599402	9.50991	52.6069	4.53947e-13	1.72532e-11	TRUE	FALSE	FALSE
ENSG00000039523	FAM65A	0.814059	8.91672	101.713	5.36216e-13	2.02394e-11	TRUE	FALSE	FALSE
ENSG00000185624	P4HB	0.640058	9.36515	51.8773	6.56261e-13	2.46853e-11	TRUE	FALSE	FALSE
ENSG00000177042	TMEM80	0.837735	8.94059	97.7833	6.74976e-13	2.53133e-11	TRUE	FALSE	FALSE
ENSG00000170558	CDH2	0.758026	9.04012	60.3309	6.75267e-13	2.53133e-11	TRUE	FALSE	TRUE
ENSG00000163638	ADAMTS9	0.810656	8.95141	85.173	6.97739e-13	2.60664e-11	TRUE	FALSE	TRUE
ENSG00000203880	PCMTD2	0.830239	8.9571	85.4431	7.6614e-13	2.8573e-11	TRUE	FALSE	FALSE
ENSG00000065054	SLC9A3R2	0.771607	9.08364	51.4496	8.14645e-13	3.01763e-11	TRUE	FALSE	FALSE
ENSG00000182718	ANXA2	0.74644	9.52482	51.3055	8.76176e-13	3.23461e-11	TRUE	FALSE	FALSE
ENSG00000114439	BBX	0.659647	9.30991	50.9605	1.04312e-12	3.81874e-11	TRUE	FALSE	TRUE
ENSG00000156675	RAB11FIP1	0.812649	9.05516	70.3658	1.04798e-12	3.83012e-11	TRUE	FALSE	FALSE
ENSG00000117984	CTSD	0.694213	9.166	50.7902	1.13691e-12	4.12072e-11	TRUE	FALSE	FALSE
ENSG00000204220	PFDN6	0.77011	9.02845	66.4459	1.18064e-12	4.25809e-11	TRUE	FALSE	FALSE
ENSG00000273489	RP11-180C16.1	0.652432	8.85854	531.124	1.18478e-12	4.25933e-11	TRUE	FALSE	FALSE
ENSG00000064225	ST3GAL6	0.8357	8.92466	94.0127	1.28234e-12	4.56689e-11	TRUE	FALSE	FALSE
ENSG00000165272	AQP3	0.824936	8.95535	78.1841	1.33878e-12	4.7425e-11	TRUE	FALSE	TRUE
ENSG00000106460	TMEM106B	0.741786	9.03058	56.8602	1.42201e-12	5.02108e-11	TRUE	FALSE	FALSE
ENSG00000131094	C1QL1	0.791784	8.87608	232.403	1.49313e-12	5.24682e-11	TRUE	FALSE	FALSE
ENSG00000108671	PSMD11	0.71037	9.12929	54.7851	1.6339e-12	5.70485e-11	TRUE	FALSE	FALSE
ENSG00000105290	APLP1	0.831273	8.89813	137.672	1.79711e-12	6.24481e-11	TRUE	FALSE	FALSE
ENSG00000115109	EPB41L5	0.845003	8.95028	99.66	1.83685e-12	6.37279e-11	TRUE	FALSE	FALSE
ENSG00000139304	PTPRQ	0.644378	8.85782	561.892	1.978e-12	6.81926e-11	TRUE	FALSE	FALSE
ENSG00000107581	EIF3A	0.613435	9.43459	49.6513	2.02248e-12	6.96166e-11	TRUE	FALSE	FALSE
ENSG00000168772	CXXC4	0.826775	8.89523	141.502	2.26708e-12	7.77914e-11	TRUE	FALSE	FALSE
ENSG00000170892	TSEN34	0.654985	9.19771	49.4221	2.27111e-12	7.78077e-11	TRUE	FALSE	FALSE
ENSG00000130349	C6orf203	0.799438	8.96465	75.5031	2.89275e-12	9.86419e-11	TRUE	FALSE	FALSE
ENSG00000169129	AFAP1L2	0.81758	8.89225	148.727	3.31074e-12	1.12196e-10	TRUE	FALSE	FALSE
ENSG00000162704	ARPC5	0.647463	9.27339	48.657	3.34499e-12	1.13182e-10	TRUE	FALSE	FALSE
ENSG00000165672	PRDX3	0.614728	9.31548	48.5841	3.47076e-12	1.17075e-10	TRUE	FALSE	FALSE
ENSG00000138668	HNRNPD	0.593549	9.54034	48.5666	3.50158e-12	1.17933e-10	TRUE	FALSE	FALSE
ENSG00000170502	NUDT9	0.778594	8.98785	70.0237	3.56947e-12	1.20035e-10	TRUE	FALSE	FALSE
ENSG00000184678	HIST2H2BE	0.758142	9.0136	56.611	3.74805e-12	1.25654e-10	TRUE	FALSE	FALSE
ENSG00000092820	EZR	0.695546	9.19247	49.9548	3.83952e-12	1.28524e-10	TRUE	FALSE	FALSE
ENSG00000277268	RP11-445F12.1	0.813408	9.00361	76.2116	4.32199e-12	1.44014e-10	TRUE	FALSE	FALSE
ENSG00000108561	C1QBP	0.592578	9.38853	47.7609	5.26531e-12	1.74649e-10	TRUE	FALSE	FALSE
ENSG00000073910	FRY	0.774472	8.87627	225.352	5.27952e-12	1.74855e-10	TRUE	FALSE	TRUE
ENSG00000135624	CCT7	0.62394	9.30203	47.7022	5.42412e-12	1.79373e-10	TRUE	FALSE	FALSE
ENSG00000173376	NDNF	0.820935	8.9048	117.318	5.80811e-12	1.91493e-10	TRUE	FALSE	FALSE
ENSG00000164442	CITED2	0.676066	9.67627	47.4412	6.19077e-12	2.02937e-10	TRUE	FALSE	FALSE
ENSG00000067992	PDK3	0.750655	8.87058	264.663	6.20676e-12	2.03107e-10	TRUE	FALSE	FALSE
ENSG00000135052	GOLM1	0.715298	9.07917	53.8184	6.24577e-12	2.04078e-10	TRUE	FALSE	FALSE
ENSG00000258847	CTD-2014B16.3	0.609637	8.85721	580.246	6.37958e-12	2.0814e-10	TRUE	FALSE	FALSE
ENSG00000213625	LEPROT	0.667694	9.31255	47.3547	6.46816e-12	2.10716e-10	TRUE	FALSE	FALSE
ENSG00000176209	SMIM19	0.695561	9.11586	53.7116	6.51349e-12	2.11877e-10	TRUE	FALSE	FALSE
ENSG00000101198	NKAIN4	0.715147	9.07143	47.2274	6.89891e-12	2.24082e-10	TRUE	FALSE	FALSE
ENSG00000181031	RPH3AL	0.828683	8.90326	133.085	7.13202e-12	2.30968e-10	TRUE	FALSE	FALSE
ENSG00000077549	CAPZB	0.606799	9.32396	47.1551	7.15602e-12	2.31403e-10	TRUE	FALSE	FALSE
ENSG00000164764	SBSPON	0.809715	8.94004	82.3111	7.35636e-12	2.3753e-10	TRUE	FALSE	FALSE
ENSG00000132507	EIF5A	0.720866	9.07827	55.1328	7.73655e-12	2.48706e-10	TRUE	FALSE	FALSE
ENSG00000130202	PVRL2	0.662759	9.24527	46.6674	9.16225e-12	2.92817e-10	TRUE	FALSE	FALSE
ENSG00000182168	UNC5C	0.810236	8.91968	99.9057	1.06745e-11	3.38674e-10	TRUE	FALSE	FALSE
ENSG00000180964	TCEAL8	0.615521	9.35389	46.3203	1.09244e-11	3.46101e-10	TRUE	FALSE	FALSE
ENSG00000115760	BIRC6	0.782496	8.94636	82.6137	1.14097e-11	3.60433e-10	TRUE	FALSE	FALSE
ENSG00000184828	ZBTB7C	0.780206	8.88375	165.732	1.19897e-11	3.77667e-10	TRUE	FALSE	TRUE
ENSG00000189171	S100A13	0.610755	9.40881	46.0682	1.24129e-11	3.89876e-10	TRUE	FALSE	FALSE
ENSG00000006118	TMEM132A	0.807537	8.93732	87.8365	1.32892e-11	4.16801e-10	TRUE	FALSE	FALSE
ENSG00000170584	NUDCD2	0.678509	9.11477	50.4518	1.38875e-11	4.34944e-10	TRUE	FALSE	FALSE
ENSG00000143252	SDHC	0.599111	9.32969	45.7866	1.43176e-11	4.47772e-10	TRUE	FALSE	FALSE
ENSG00000204272	LINC01420	0.609295	9.28911	45.6968	1.49848e-11	4.6797e-10	TRUE	FALSE	FALSE
ENSG00000114354	TFG	0.640001	9.17562	46.4145	1.69828e-11	5.24382e-10	TRUE	FALSE	FALSE
ENSG00000188290	HES4	0.684106	9.82575	45.3809	1.75879e-11	5.42301e-10	TRUE	FALSE	FALSE
ENSG00000005884	ITGA3	0.781159	8.92564	89.498	2.00928e-11	6.12636e-10	TRUE	FALSE	FALSE
ENSG00000171316	CHD7	0.769888	9.01139	64.97	2.06749e-11	6.28632e-10	TRUE	FALSE	TRUE
ENSG00000096696	DSP	0.763411	8.99246	65.2142	2.1229e-11	6.44586e-10	TRUE	FALSE	TRUE
ENSG00000106772	PRUNE2	0.754595	8.87475	204.89	2.47311e-11	7.43508e-10	TRUE	FALSE	FALSE
ENSG00000100345	MYH9	0.693291	9.03769	50.5116	2.6716e-11	7.98998e-10	TRUE	TRUE	FALSE
ENSG00000149269	PAK1	0.749791	8.97271	65.5473	2.80076e-11	8.35343e-10	TRUE	FALSE	TRUE
ENSG00000119421	NDUFA8	0.625855	9.18178	44.4359	2.84047e-11	8.46035e-10	TRUE	FALSE	FALSE
ENSG00000150672	DLG2	0.738313	8.87215	220.619	3.03244e-11	9.01987e-10	TRUE	FALSE	TRUE
ENSG00000136026	CKAP4	0.646015	9.21204	44.2981	3.04608e-11	9.04814e-10	TRUE	FALSE	FALSE
ENSG00000133056	PIK3C2B	0.711585	8.86923	246.095	3.51575e-11	1.03729e-09	TRUE	FALSE	TRUE
ENSG00000167220	HDHD2	0.766496	8.98379	67.5036	3.86205e-11	1.13617e-09	TRUE	FALSE	FALSE
ENSG00000143819	EPHX1	0.76841	8.91736	91.8868	3.86646e-11	1.13617e-09	TRUE	TRUE	FALSE
ENSG00000180304	OAZ2	0.616378	9.28343	43.7268	4.07071e-11	1.19139e-09	TRUE	FALSE	FALSE
ENSG00000100065	CARD10	0.702494	8.86967	248.576	4.09336e-11	1.19642e-09	TRUE	FALSE	FALSE
ENSG00000074771	NOX3	0.608952	8.85831	528.489	4.21288e-11	1.22971e-09	TRUE	FALSE	TRUE
ENSG00000151413	NUBPL	0.789352	8.91846	98.1053	4.28753e-11	1.24983e-09	TRUE	FALSE	FALSE
ENSG00000166562	SEC11C	0.71253	9.02543	55.4289	4.31126e-11	1.25508e-09	TRUE	FALSE	TRUE
ENSG00000163703	CRELD1	0.753851	8.97718	65.5878	4.46035e-11	1.29676e-09	TRUE	FALSE	FALSE
ENSG00000091972	CD200	0.776785	8.94463	76.106	5.20284e-11	1.50265e-09	TRUE	FALSE	FALSE
ENSG00000062038	CDH3	0.762183	8.88108	207.417	5.36341e-11	1.54494e-09	TRUE	FALSE	FALSE
ENSG00000079785	DDX1	0.636845	9.17677	43.0653	5.69539e-11	1.62985e-09	TRUE	TRUE	TRUE
ENSG00000168916	ZNF608	0.801392	8.92447	92.6569	5.73176e-11	1.63812e-09	TRUE	FALSE	TRUE
ENSG00000115234	SNX17	0.662531	9.09826	47.1832	5.8689e-11	1.67294e-09	TRUE	FALSE	FALSE
ENSG00000150787	PTS	0.679079	9.09409	50.5479	5.99144e-11	1.70565e-09	TRUE	FALSE	FALSE
ENSG00000144560	VGLL4	0.610402	9.32713	42.8042	6.50303e-11	1.8441e-09	TRUE	FALSE	FALSE
ENSG00000144366	GULP1	0.75267	8.96782	62.6314	7.67969e-11	2.16654e-09	TRUE	FALSE	TRUE
ENSG00000099203	TMED1	0.665722	9.08946	46.2184	8.12512e-11	2.28436e-09	TRUE	FALSE	FALSE
ENSG00000071537	SEL1L	0.763667	8.95385	73.9729	8.12862e-11	2.28436e-09	TRUE	FALSE	FALSE
ENSG00000014123	UFL1	0.735741	8.98474	60.8239	1.06316e-10	2.96116e-09	TRUE	FALSE	FALSE
ENSG00000155957	TMBIM4	0.615921	9.21	41.8001	1.08313e-10	3.00912e-09	TRUE	FALSE	FALSE
ENSG00000129128	SPCS3	0.713878	9.02053	55.9068	1.2449e-10	3.44108e-09	TRUE	FALSE	FALSE
ENSG00000134287	ARF3	0.744741	8.97348	68.2948	1.29592e-10	3.57308e-09	TRUE	FALSE	FALSE
ENSG00000233296	AC092159.2	0.726941	8.87308	201.418	1.3022e-10	3.58588e-09	TRUE	FALSE	FALSE
ENSG00000083857	FAT1	0.72696	8.97869	63.3579	1.31478e-10	3.61597e-09	TRUE	FALSE	FALSE
ENSG00000005059	CCDC109B	0.760523	8.91734	87.7346	1.3179e-10	3.62e-09	TRUE	FALSE	FALSE
ENSG00000260916	CCPG1	0.756692	8.97697	65.3877	1.45706e-10	3.98725e-09	TRUE	FALSE	FALSE
ENSG00000153303	FRMD1	0.727431	8.88266	144.307	1.47053e-10	4.01909e-09	TRUE	FALSE	FALSE
ENSG00000151729	SLC25A4	0.654331	9.07902	45.6437	1.53571e-10	4.1712e-09	TRUE	FALSE	FALSE
ENSG00000133134	BEX2	0.618451	9.26687	41.0344	1.59851e-10	4.33102e-09	TRUE	FALSE	FALSE
ENSG00000103035	PSMD7	0.612944	9.17977	40.8954	1.71561e-10	4.63108e-09	TRUE	FALSE	FALSE
ENSG00000138768	USO1	0.73992	8.975	64.0844	1.72213e-10	4.64295e-09	TRUE	FALSE	FALSE
ENSG00000197324	LRP10	0.720506	8.98206	59.9821	1.89125e-10	5.08014e-09	TRUE	FALSE	FALSE
ENSG00000180425	C11orf71	0.769267	8.90104	113.393	1.91771e-10	5.14491e-09	TRUE	FALSE	TRUE
ENSG00000174851	YIF1A	0.643359	9.08623	44.8665	2.0435e-10	5.45564e-09	TRUE	FALSE	FALSE
ENSG00000138430	OLA1	0.642492	9.13894	44.9559	2.18976e-10	5.839e-09	TRUE	FALSE	FALSE
ENSG00000229989	MIR181A1HG	0.760924	8.94777	69.3523	2.19593e-10	5.84124e-09	TRUE	FALSE	FALSE
ENSG00000175727	MLXIP	0.680946	9.02531	48.5226	2.5872e-10	6.84872e-09	TRUE	FALSE	FALSE
ENSG00000116918	TSNAX	0.714993	9.00228	57.4931	3.13493e-10	8.22901e-09	TRUE	FALSE	FALSE
ENSG00000114423	CBLB	0.720415	8.91955	79.6297	3.29851e-10	8.61705e-09	TRUE	FALSE	FALSE
ENSG00000148948	LRRC4C	0.760143	8.90998	94.0723	3.30594e-10	8.62619e-09	TRUE	FALSE	TRUE
ENSG00000172935	MRGPRF	0.716154	8.92321	70.7346	3.58694e-10	9.32605e-09	TRUE	FALSE	FALSE
ENSG00000133048	CHI3L1	0.634296	8.86396	276.03	3.64748e-10	9.4722e-09	TRUE	FALSE	FALSE
ENSG00000180447	GAS1	0.654304	9.04889	39.5197	3.88323e-10	1.00487e-08	TRUE	FALSE	FALSE
ENSG00000164967	RPP25L	0.730983	8.98276	61.5356	3.91439e-10	1.00988e-08	TRUE	FALSE	FALSE
ENSG00000277734	TRAC	0.707543	8.88085	139.393	4.64678e-10	1.19119e-08	TRUE	FALSE	FALSE
ENSG00000130396	MLLT4	0.684163	9.06053	51.8379	5.24146e-10	1.33737e-08	TRUE	FALSE	FALSE
ENSG00000244038	DDOST	0.595995	9.19267	38.6733	5.31577e-10	1.3516e-08	TRUE	FALSE	FALSE
ENSG00000196781	TLE1	0.666883	9.039	45.3286	5.68084e-10	1.43941e-08	TRUE	FALSE	TRUE
ENSG00000054277	OPN3	0.717204	8.9712	61.8858	5.71537e-10	1.44648e-08	TRUE	FALSE	FALSE
ENSG00000257337	RP11-983P16.4	0.672664	8.87062	204.815	6.11689e-10	1.54275e-08	TRUE	FALSE	FALSE
ENSG00000177879	AP3S1	0.599331	9.17466	38.3496	6.26864e-10	1.57739e-08	TRUE	FALSE	FALSE
ENSG00000134769	DTNA	0.721677	8.88362	140.973	6.56115e-10	1.6491e-08	TRUE	FALSE	FALSE
ENSG00000172466	ZNF24	0.609113	9.11061	38.7422	6.74076e-10	1.69036e-08	TRUE	FALSE	FALSE
ENSG00000120805	ARL1	0.631885	9.09736	41.7058	7.2981e-10	1.82594e-08	TRUE	FALSE	TRUE
ENSG00000125844	RRBP1	0.624777	9.18779	37.84	8.12742e-10	2.028e-08	TRUE	FALSE	FALSE
ENSG00000149260	CAPN5	0.636029	8.86415	283.265	8.14641e-10	2.02891e-08	TRUE	FALSE	FALSE
ENSG00000069702	TGFBR3	0.702968	8.95714	51.9234	8.27861e-10	2.05949e-08	TRUE	FALSE	TRUE
ENSG00000130764	LRRC47	0.700896	8.98291	56.8806	8.38809e-10	2.08436e-08	TRUE	FALSE	FALSE
ENSG00000064309	CDON	0.628908	8.86426	272.709	8.54541e-10	2.12105e-08	TRUE	FALSE	TRUE
ENSG00000166478	ZNF143	0.749625	8.90845	97.7562	9.35643e-10	2.31972e-08	TRUE	FALSE	FALSE
ENSG00000055118	KCNH2	0.727283	8.89947	99.6475	1.37389e-09	3.34936e-08	TRUE	FALSE	FALSE
ENSG00000163738	MTHFD2L	0.679784	9.01134	51.4579	1.45292e-09	3.53808e-08	TRUE	FALSE	FALSE
ENSG00000198692	EIF1AY	0.6359	9.10101	42.2382	1.47964e-09	3.59516e-08	TRUE	FALSE	FALSE
ENSG00000189409	MMP23B	0.653568	9.22379	36.625	1.51015e-09	3.66116e-08	TRUE	FALSE	FALSE
ENSG00000111276	CDKN1B	0.701317	8.96178	57.5911	1.51412e-09	3.66671e-08	TRUE	FALSE	FALSE
ENSG00000126247	CAPNS1	0.628519	9.08446	42.4932	1.5338e-09	3.71028e-08	TRUE	FALSE	FALSE
ENSG00000154734	ADAMTS1	0.66154	9.01356	44.1031	1.66277e-09	4.00015e-08	TRUE	FALSE	FALSE
ENSG00000107742	SPOCK2	0.628789	9.03894	36.3449	1.74219e-09	4.18202e-08	TRUE	FALSE	FALSE
ENSG00000129116	PALLD	0.641561	9.03888	37.8224	1.77708e-09	4.25644e-08	TRUE	FALSE	FALSE
ENSG00000114541	FRMD4B	0.686653	9.00934	49.9898	1.91873e-09	4.58567e-08	TRUE	FALSE	FALSE
ENSG00000176986	SEC24C	0.699049	8.88856	122.228	2.37743e-09	5.63277e-08	TRUE	FALSE	FALSE
ENSG00000077232	DNAJC10	0.703534	8.96296	60.0488	2.63479e-09	6.18893e-08	TRUE	FALSE	FALSE
ENSG00000169418	NPR1	0.719538	8.90809	91.2441	2.70528e-09	6.3477e-08	TRUE	FALSE	FALSE
ENSG00000168734	PKIG	0.608907	9.0864	38.9446	2.85533e-09	6.67829e-08	TRUE	FALSE	FALSE
ENSG00000005108	THSD7A	0.732994	9.12641	35.3491	2.89647e-09	6.75289e-08	TRUE	FALSE	FALSE
ENSG00000134910	STT3A	0.713734	8.9315	71.1602	2.97494e-09	6.92846e-08	TRUE	FALSE	FALSE
ENSG00000127837	AAMP	0.616264	9.08782	40.0076	3.64315e-09	8.42195e-08	TRUE	FALSE	FALSE
ENSG00000181915	ADO	0.721815	8.92327	75.724	3.90938e-09	8.98049e-08	TRUE	FALSE	FALSE
ENSG00000101365	IDH3B	0.606102	9.10648	39.2886	4.49224e-09	1.01806e-07	TRUE	FALSE	FALSE
ENSG00000145022	TCTA	0.699483	8.91837	76.8692	4.76473e-09	1.07535e-07	TRUE	FALSE	FALSE
ENSG00000168906	MAT2A	0.611302	9.0466	40.378	5.18474e-09	1.16295e-07	TRUE	FALSE	FALSE
ENSG00000108344	PSMD3	0.585455	9.09264	35.4978	5.19494e-09	1.16405e-07	TRUE	FALSE	FALSE
ENSG00000171421	MRPL36	0.648087	9.05705	45.2117	5.27919e-09	1.18051e-07	TRUE	FALSE	FALSE
ENSG00000101294	HM13	0.592226	9.11201	37	5.32778e-09	1.18895e-07	TRUE	FALSE	FALSE
ENSG00000148737	TCF7L2	0.629565	9.0552	38.6035	5.92443e-09	1.31539e-07	TRUE	FALSE	FALSE
ENSG00000128918	ALDH1A2	0.611088	9.11047	33.9466	5.93107e-09	1.31553e-07	TRUE	FALSE	TRUE
ENSG00000008513	ST3GAL1	0.694694	8.94893	56.0468	6.00534e-09	1.33066e-07	TRUE	FALSE	FALSE
ENSG00000137700	SLC37A4	0.643165	9.03749	43.1127	6.63129e-09	1.45463e-07	TRUE	FALSE	FALSE
ENSG00000171155	C1GALT1C1	0.703746	8.92413	71.941	6.73465e-09	1.47583e-07	TRUE	TRUE	FALSE
ENSG00000160712	IL6R	0.592391	8.86302	257.402	6.77661e-09	1.48205e-07	TRUE	FALSE	TRUE
ENSG00000007866	TEAD3	0.703053	8.92265	72.1393	6.93114e-09	1.51132e-07	TRUE	FALSE	FALSE
ENSG00000138363	ATIC	0.645743	9.02615	45.469	7.60935e-09	1.65426e-07	TRUE	FALSE	FALSE
ENSG00000188157	AGRN	0.632664	8.99963	46.3952	9.31883e-09	2.00401e-07	TRUE	FALSE	FALSE
ENSG00000123094	RASSF8	0.66687	8.92068	66.3058	1.00975e-08	2.16508e-07	TRUE	FALSE	FALSE
ENSG00000100852	ARHGAP5	0.658649	8.98468	50.157	1.02263e-08	2.19055e-07	TRUE	FALSE	TRUE
ENSG00000138279	ANXA7	0.641078	9.01203	43.9051	1.04602e-08	2.23628e-07	TRUE	FALSE	FALSE
ENSG00000157916	RER1	0.613561	9.07565	40.2263	1.0548e-08	2.25151e-07	TRUE	FALSE	FALSE
ENSG00000178184	PARD6G	0.665042	8.91394	72.8059	1.0639e-08	2.26785e-07	TRUE	FALSE	FALSE
ENSG00000161277	THAP8	0.666377	8.89448	96.6843	1.23914e-08	2.62099e-07	TRUE	FALSE	FALSE
ENSG00000178531	CTXN1	0.684603	8.97025	58.1937	1.29226e-08	2.72544e-07	TRUE	FALSE	FALSE
ENSG00000106305	AIMP2	0.683465	8.94244	63.9529	1.30962e-08	2.7594e-07	TRUE	FALSE	FALSE
ENSG00000061918	GUCY1B3	0.673035	8.94773	55.531	1.32414e-08	2.78197e-07	TRUE	FALSE	FALSE
ENSG00000187624	C17orf97	0.698849	8.9146	84.9761	1.36266e-08	2.8574e-07	TRUE	FALSE	FALSE
ENSG00000211584	SLC48A1	0.673837	8.90775	80.5647	1.48501e-08	3.09322e-07	TRUE	FALSE	FALSE
ENSG00000246695	RASSF8-AS1	0.652175	8.96852	48.5957	1.51698e-08	3.15682e-07	TRUE	FALSE	FALSE
ENSG00000046604	DSG2	0.653526	8.92543	70.0494	1.51845e-08	3.15687e-07	TRUE	FALSE	FALSE
ENSG00000185808	PIGP	0.638122	9.02655	43.6008	1.58582e-08	3.28136e-07	TRUE	FALSE	FALSE
ENSG00000213593	TMX2	0.633212	9.01978	42.6402	1.91692e-08	3.91832e-07	TRUE	FALSE	FALSE
ENSG00000001036	FUCA2	0.632236	9.00019	43.4048	1.97146e-08	4.02604e-07	TRUE	FALSE	FALSE
ENSG00000160818	GPATCH4	0.658718	8.96919	50.7621	2.05283e-08	4.1844e-07	TRUE	FALSE	FALSE
ENSG00000274265	CH17-189H20.1	0.664254	8.92196	66.5263	2.11499e-08	4.29784e-07	TRUE	FALSE	FALSE
ENSG00000248329	APELA	0.640909	8.88039	122.09	2.18233e-08	4.42366e-07	TRUE	FALSE	FALSE
ENSG00000077235	GTF3C1	0.649943	8.9022	81.8236	2.18838e-08	4.43182e-07	TRUE	FALSE	FALSE
ENSG00000138600	SPPL2A	0.649816	8.96108	50.655	2.28723e-08	4.61918e-07	TRUE	TRUE	FALSE
ENSG00000205189	ZBTB10	0.640949	9.01105	45.0193	2.55357e-08	5.124e-07	TRUE	FALSE	TRUE
ENSG00000121743	GJA3	0.589583	8.86739	193.419	2.58376e-08	5.17983e-07	TRUE	FALSE	FALSE
ENSG00000164920	OSR2	0.673411	8.99347	46.4426	2.77197e-08	5.52175e-07	TRUE	FALSE	FALSE
ENSG00000198860	TSEN15	0.667309	8.9454	56.4722	2.89283e-08	5.7364e-07	TRUE	FALSE	FALSE
ENSG00000131981	LGALS3	0.653859	8.90984	68.5962	2.94801e-08	5.83181e-07	TRUE	FALSE	FALSE
ENSG00000078114	NEBL	0.643518	8.91833	63.7469	3.08521e-08	6.06842e-07	TRUE	FALSE	FALSE
ENSG00000126870	WDR60	0.612426	9.03498	37.8923	3.09625e-08	6.08465e-07	TRUE	FALSE	FALSE
ENSG00000144730	IL17RD	0.659367	8.90986	75.482	3.1971e-08	6.26598e-07	TRUE	FALSE	FALSE
ENSG00000076641	PAG1	0.665069	8.90546	75.5159	3.21333e-08	6.28652e-07	TRUE	FALSE	FALSE
ENSG00000122756	CNTFR	0.649264	8.95576	50.0855	3.34225e-08	6.53291e-07	TRUE	FALSE	FALSE
ENSG00000270629	NBPF14	0.666557	8.94597	54.7119	3.44451e-08	6.72079e-07	TRUE	FALSE	FALSE
ENSG00000102226	USP11	0.603809	9.03167	38.2381	3.457e-08	6.73316e-07	TRUE	FALSE	FALSE
ENSG00000105755	ETHE1	0.637154	9.00451	44.6005	3.51502e-08	6.82794e-07	TRUE	FALSE	FALSE
ENSG00000163743	RCHY1	0.638743	8.97326	46.4214	3.74799e-08	7.23555e-07	TRUE	FALSE	FALSE
ENSG00000243646	IL10RB	0.645877	8.95628	49.054	3.82566e-08	7.37897e-07	TRUE	FALSE	FALSE
ENSG00000123119	NECAB1	0.588269	8.86626	191.681	3.95693e-08	7.61874e-07	TRUE	FALSE	FALSE
ENSG00000151694	ADAM17	0.676044	8.94361	60.0246	4.45263e-08	8.51327e-07	TRUE	FALSE	FALSE
ENSG00000168256	NKIRAS2	0.592946	9.06558	35.9962	4.50582e-08	8.59995e-07	TRUE	FALSE	FALSE
ENSG00000163527	STT3B	0.587914	9.02923	35.9425	4.80103e-08	9.14744e-07	TRUE	FALSE	FALSE
ENSG00000091409	ITGA6	0.670039	8.92735	64.0181	4.94857e-08	9.41217e-07	TRUE	TRUE	FALSE
ENSG00000172086	KRCC1	0.604192	9.01938	38.3814	5.12874e-08	9.7295e-07	TRUE	FALSE	FALSE
ENSG00000066583	ISOC1	0.642609	8.98788	45.5568	5.52935e-08	1.04352e-06	TRUE	FALSE	FALSE
ENSG00000164252	AGGF1	0.644384	8.96126	48.7019	5.88057e-08	1.10694e-06	TRUE	FALSE	FALSE
ENSG00000233237	LINC00472	0.632215	8.889	102.511	6.00612e-08	1.12864e-06	TRUE	FALSE	FALSE
ENSG00000204120	GIGYF2	0.621637	8.98621	41.7041	6.37735e-08	1.19327e-06	TRUE	FALSE	FALSE
ENSG00000112294	ALDH5A1	0.645126	8.88682	106.349	7.3914e-08	1.37129e-06	TRUE	FALSE	FALSE
ENSG00000281649	EBLN3	0.61212	8.97389	43.1504	8.03902e-08	1.48015e-06	TRUE	FALSE	FALSE
ENSG00000103274	NUBP1	0.626552	8.94661	50.0737	8.69043e-08	1.59073e-06	TRUE	FALSE	FALSE
ENSG00000101473	ACOT8	0.650183	8.92409	61.8891	8.8314e-08	1.61383e-06	TRUE	FALSE	FALSE
ENSG00000082641	NFE2L1	0.593286	8.97784	39.4545	1.00385e-07	1.82224e-06	TRUE	FALSE	FALSE
ENSG00000108639	SYNGR2	0.650594	8.95626	55.5387	1.10407e-07	1.98933e-06	TRUE	FALSE	TRUE
ENSG00000196305	IARS	0.627381	8.95937	48.2974	1.11114e-07	2.00041e-06	TRUE	FALSE	FALSE
ENSG00000117480	FAAH	0.611326	8.88092	113.737	1.1617e-07	2.08287e-06	TRUE	FALSE	FALSE
ENSG00000128833	MYO5C	0.594	8.87651	128.727	1.18942e-07	2.12561e-06	TRUE	FALSE	FALSE
ENSG00000184209	SNRNP35	0.619023	8.94591	48.5143	1.35338e-07	2.39905e-06	TRUE	FALSE	FALSE
ENSG00000006757	PNPLA4	0.614898	8.94675	49.3199	1.515e-07	2.67687e-06	TRUE	FALSE	FALSE
ENSG00000069535	MAOB	0.627307	8.904	70.145	1.61719e-07	2.84824e-06	TRUE	FALSE	FALSE
ENSG00000154162	CDH12	0.59634	8.87188	146.52	1.86594e-07	3.25491e-06	TRUE	FALSE	FALSE
ENSG00000027847	B4GALT7	0.620112	8.94112	51.0118	1.94448e-07	3.38115e-06	TRUE	FALSE	FALSE
ENSG00000184432	COPB2	0.604122	8.98173	40.0395	1.94908e-07	3.38645e-06	TRUE	FALSE	FALSE
ENSG00000105971	CAV2	0.657081	8.91736	75.5398	2.30123e-07	3.94816e-06	TRUE	FALSE	FALSE
ENSG00000157184	CPT2	0.61852	8.89553	81.9996	2.36256e-07	4.05021e-06	TRUE	FALSE	FALSE
ENSG00000130305	NSUN5	0.617574	8.92452	56.066	2.43579e-07	4.15622e-06	TRUE	FALSE	FALSE
ENSG00000138792	ENPEP	0.619334	8.91778	54.173	2.44591e-07	4.16699e-06	TRUE	FALSE	TRUE
ENSG00000163513	TGFBR2	0.610079	8.90695	65.1261	2.45887e-07	4.18256e-06	TRUE	FALSE	FALSE
ENSG00000076356	PLXNA2	0.629952	8.89909	77.6613	2.51064e-07	4.25739e-06	TRUE	FALSE	TRUE
ENSG00000132128	LRRC41	0.591766	8.99619	37.7674	2.66581e-07	4.50656e-06	TRUE	FALSE	FALSE
ENSG00000152467	ZSCAN1	0.59886	8.87915	116.071	3.00493e-07	5.01402e-06	TRUE	FALSE	FALSE
ENSG00000163558	PRKCI	0.601434	9.00587	37.9741	3.18313e-07	5.28318e-06	TRUE	FALSE	FALSE
ENSG00000162736	NCSTN	0.604646	8.98152	40.2644	3.21666e-07	5.32289e-06	TRUE	FALSE	TRUE
ENSG00000171298	GAA	0.613875	8.93359	53.7947	3.37028e-07	5.56847e-06	TRUE	FALSE	FALSE
ENSG00000132824	SERINC3	0.591868	8.99057	37.0898	3.59708e-07	5.88985e-06	TRUE	FALSE	FALSE
ENSG00000132716	DCAF8	0.626131	8.93724	52.3633	3.62501e-07	5.92672e-06	TRUE	FALSE	TRUE
ENSG00000105270	CLIP3	0.613401	8.9052	65.4432	3.79407e-07	6.17086e-06	TRUE	FALSE	FALSE
ENSG00000153363	LINC00467	0.623021	8.90962	69.1411	3.93436e-07	6.38007e-06	TRUE	FALSE	FALSE
ENSG00000100983	GSS	0.619047	8.94442	48.1657	4.12943e-07	6.67169e-06	TRUE	FALSE	FALSE
ENSG00000108039	XPNPEP1	0.603418	8.93551	48.496	5.11624e-07	8.11041e-06	TRUE	FALSE	FALSE
ENSG00000166946	CCNDBP1	0.604466	8.96752	41.7969	5.63665e-07	8.86477e-06	TRUE	FALSE	FALSE
ENSG00000163624	CDS1	0.611985	8.96976	47.1581	5.83643e-07	9.14227e-06	TRUE	FALSE	FALSE
ENSG00000178826	TMEM139	0.585519	8.89395	90.7487	6.52541e-07	1.01748e-05	TRUE	FALSE	FALSE
ENSG00000139921	TMX1	0.596299	8.98562	39.0984	6.8742e-07	1.06882e-05	TRUE	TRUE	FALSE
ENSG00000107816	LZTS2	0.610733	8.92931	51.626	7.53954e-07	1.16565e-05	TRUE	FALSE	FALSE
ENSG00000148803	FUOM	0.588896	8.95721	41.7077	7.56132e-07	1.16819e-05	TRUE	FALSE	FALSE
ENSG00000176595	KBTBD11	0.596279	8.90106	72.2499	8.12134e-07	1.24592e-05	TRUE	FALSE	FALSE
ENSG00000138698	RAP1GDS1	0.596068	8.89206	79.6679	8.54514e-07	1.30636e-05	TRUE	FALSE	FALSE
ENSG00000169964	TMEM42	0.591152	8.94358	45.1207	8.90255e-07	1.35626e-05	TRUE	FALSE	FALSE
ENSG00000116198	CEP104	0.589739	8.89799	70.5292	9.59652e-07	1.45188e-05	TRUE	FALSE	FALSE
ENSG00000204514	ZNF814	0.607391	8.94556	46.2807	1.16511e-06	1.73987e-05	TRUE	FALSE	FALSE
ENSG00000198795	ZNF521	0.588587	8.92873	45.9803	1.51595e-06	2.22136e-05	TRUE	FALSE	FALSE
ENSG00000250988	SNHG21	0.603775	8.92719	51.6991	1.70195e-06	2.46912e-05	TRUE	FALSE	FALSE
ENSG00000101935	AMMECR1	0.592753	8.90964	59.7144	2.25423e-06	3.19002e-05	TRUE	FALSE	FALSE

## Sheet: Pod_vs_SSBpod
ensembl_gene_id	HUGO	logFC	logCPM	F	PValue	FDR
ENSG00000251562	MALAT1	1.07041	16.2504	723.17	9.65279e-111	2.11319e-106
ENSG00000205542	TMSB4X	1.19708	13.0971	519.396	6.22654e-87	6.81558e-83
ENSG00000196549	MME	3.21898	9.84785	501.146	1.305e-84	9.52302e-81
ENSG00000160801	PTH1R	3.29963	9.73092	457.827	5.8709e-79	3.21314e-75
ENSG00000005108	THSD7A	2.37878	10.3119	438.628	2.19479e-76	9.60966e-73
ENSG00000166033	HTRA1	2.86305	10.0089	401.522	2.73997e-71	9.99725e-68
ENSG00000181418	DDN	2.85455	9.46787	378.406	5.00423e-68	1.36941e-64
ENSG00000170345	FOS	2.22154	11.2227	355.379	1.04212e-64	2.53491e-61
ENSG00000089157	RPLP0	-1.00126	11.4241	340.887	1.3915e-62	3.04626e-59
ENSG00000125618	PAX8	-2.24735	9.61167	336.974	5.27795e-62	1.05041e-58
ENSG00000072415	MPP5	2.27375	9.94956	326.263	2.0812e-60	3.50474e-57
ENSG00000101335	MYL9	1.98755	10.7468	322.117	8.71923e-60	1.36344e-56
ENSG00000137267	TUBB2A	2.42252	9.66433	293.713	1.86949e-55	2.40746e-52
ENSG00000197467	COL13A1	-2.12176	9.45252	283.434	7.40324e-54	9.00399e-51
ENSG00000118733	OLFM3	-2.01636	10.0037	279.517	3.0388e-53	3.50134e-50
ENSG00000112782	CLIC5	1.92109	10.1016	278.777	3.97021e-53	4.34579e-50
ENSG00000204472	AIF1	2.03372	10.3156	261.066	2.53786e-50	2.54662e-47
ENSG00000177606	JUN	1.44289	11.6893	261.043	2.55919e-50	2.54662e-47
ENSG00000197956	S100A6	1.78591	10.7501	259.697	4.20275e-50	4.00029e-47
ENSG00000142227	EMP3	2.35528	9.46809	255.245	2.177e-49	1.98579e-46
ENSG00000162631	NTNG1	2.38692	9.34084	285.09	1.91443e-48	1.67643e-45
ENSG00000081052	COL4A4	2.33448	9.38063	274.505	4.20004e-48	3.53643e-45
ENSG00000125740	FOSB	2.30178	9.5952	245.535	8.08236e-48	6.5533e-45
ENSG00000140416	TPM1	-1.80354	10.312	239.153	8.86921e-47	6.69534e-44
ENSG00000168028	RPSA	-1.00903	10.9733	235.788	3.15733e-46	2.30401e-43
ENSG00000150991	UBC	1.32128	10.578	234.46	5.21775e-46	3.6354e-43
ENSG00000184005	ST6GALNAC3	2.25299	9.48314	229.485	3.44702e-45	2.09617e-42
ENSG00000136826	KLF4	2.22425	9.47577	214.086	1.2699e-42	7.31596e-40
ENSG00000100979	PLTP	2.02093	9.65616	212.447	2.39574e-42	1.34481e-39
ENSG00000159713	TPPP3	1.53484	10.6059	212.158	2.68056e-42	1.44178e-39
ENSG00000087074	PPP1R15A	1.98037	9.83909	212.139	2.70021e-42	1.44178e-39
ENSG00000273706	LHX1	-1.86161	9.53789	210.195	5.74352e-42	2.99374e-39
ENSG00000107562	CXCL12	2.29365	9.82771	207.461	1.66418e-41	8.47259e-39
ENSG00000151490	PTPRO	1.52722	10.1832	206.367	2.54968e-41	1.24039e-38
ENSG00000139971	C14orf37	2.04846	9.61335	199.561	3.66851e-40	1.70875e-37
ENSG00000197019	SERTAD1	2.01567	9.56567	198.134	6.43226e-40	2.93365e-37
ENSG00000136156	ITM2B	1.14653	11.124	189.732	1.7875e-38	7.24667e-36
ENSG00000135046	ANXA1	2.41524	9.39902	188.462	2.96281e-38	1.1606e-35
ENSG00000111716	LDHB	-1.12154	10.342	187.249	4.80248e-38	1.81269e-35
ENSG00000171345	KRT19	-1.84926	9.59052	184.522	1.42695e-37	5.2947e-35
ENSG00000132002	DNAJB1	2.06542	9.80575	183.607	2.05754e-37	7.50729e-35
ENSG00000245532	NEAT1	1.67721	9.94753	183.353	2.27853e-37	8.17732e-35
ENSG00000128567	PODXL	1.11945	10.7449	179.681	9.94329e-37	3.51094e-34
ENSG00000187634	SAMD11	1.89025	9.48241	175.536	5.28756e-36	1.83739e-33
ENSG00000069702	TGFBR3	1.77313	9.61412	173.83	1.05394e-35	3.54967e-33
ENSG00000171223	JUNB	1.69227	9.90366	158.21	6.22593e-33	1.89303e-30
ENSG00000095713	CRTAC1	-1.78812	9.27476	232.468	8.48687e-33	2.54513e-30
ENSG00000147676	MAL2	1.93162	9.32739	186.806	2.12045e-32	6.27309e-30
ENSG00000102024	PLS3	1.92686	9.32279	188.675	2.72011e-32	7.93983e-30
ENSG00000116218	NPHS2	1.06813	10.8644	154.162	3.31732e-32	9.43152e-30
ENSG00000172935	MRGPRF	1.75002	9.54174	153.756	3.92523e-32	1.10168e-29
ENSG00000120913	PDLIM2	1.52715	9.91948	151.491	1.00476e-31	2.74952e-29
ENSG00000090006	LTBP4	1.53945	9.63702	145.423	1.26291e-30	3.17789e-28
ENSG00000179403	VWA1	1.79693	9.41155	144.954	1.53696e-30	3.82354e-28
ENSG00000120129	DUSP1	1.33798	10.8291	141.452	6.68402e-30	1.59051e-27
ENSG00000138193	PLCE1	1.66813	9.40573	141.28	1.73557e-29	3.99948e-27
ENSG00000204389	HSPA1A	1.3539	10.5878	138.731	2.103e-29	4.69785e-27
ENSG00000118523	CTGF	-1.37889	11.2119	136.894	4.57033e-29	1.00054e-26
ENSG00000180730	SHISA2	1.71508	9.42337	136.788	4.77914e-29	1.03589e-26
ENSG00000182718	ANXA2	1.07959	10.4375	136.215	6.09268e-29	1.30766e-26
ENSG00000165795	NDRG2	1.7567	9.44076	136.031	6.58477e-29	1.39955e-26
ENSG00000182985	CADM1	-1.45123	9.56201	135.324	8.88604e-29	1.87051e-26
ENSG00000178381	ZFAND2A	1.73289	9.37684	134.805	1.10696e-28	2.30796e-26
ENSG00000145703	IQGAP2	1.35593	9.86757	134.584	1.216e-28	2.51138e-26
ENSG00000117525	F3	1.76638	9.34299	149.578	1.3083e-28	2.67677e-26
ENSG00000114315	HES1	1.54591	10.4587	133.258	2.13466e-28	4.32703e-26
ENSG00000155380	SLC16A1	-1.49616	9.43378	131.031	5.50607e-28	1.08594e-25
ENSG00000179820	MYADM	1.59488	9.47948	129.844	9.13311e-28	1.75388e-25
ENSG00000127528	KLF2	1.78633	9.28362	164.674	1.7581e-27	3.3468e-25
ENSG00000146278	PNRC1	1.30202	9.97318	128.224	1.82384e-27	3.44202e-25
ENSG00000064225	ST3GAL6	1.56341	9.53875	127.725	2.25768e-27	4.22437e-25
ENSG00000110492	MDK	-1.22937	10.1518	127.069	2.99007e-27	5.54733e-25
ENSG00000113578	FGF1	1.76227	9.26104	189.59	9.21606e-27	1.69545e-24
ENSG00000148180	GSN	1.38528	9.66915	121.906	2.74629e-26	5.01015e-24
ENSG00000130402	ACTN4	1.28653	9.78471	118.405	1.24523e-25	2.25294e-23
ENSG00000162616	DNAJB4	1.55035	9.41864	117.151	2.14376e-25	3.81554e-23
ENSG00000107742	SPOCK2	1.41585	9.67759	115.91	3.67216e-25	6.43127e-23
ENSG00000100906	NFKBIA	1.43181	9.82039	114.343	7.25659e-25	1.22201e-22
ENSG00000196154	S100A4	1.7207	9.44146	114.243	7.58139e-25	1.26696e-22
ENSG00000130522	JUND	1.47223	9.43009	113.066	1.26526e-24	2.06709e-22
ENSG00000182118	FAM89A	1.68561	9.27814	154.065	1.74372e-24	2.82767e-22
ENSG00000167552	TUBA1A	1.42093	9.81317	112.194	1.85104e-24	2.97964e-22
ENSG00000242574	HLA-DMB	-1.56727	9.23809	198.299	2.29226e-24	3.66293e-22
ENSG00000011465	DCN	1.84567	9.39729	111.424	2.59005e-24	4.1088e-22
ENSG00000132329	RAMP1	1.48724	9.51939	111.299	2.73521e-24	4.30786e-22
ENSG00000110092	CCND1	-1.54578	9.53893	111.211	2.84278e-24	4.44529e-22
ENSG00000186665	C17orf58	-1.31234	9.50904	111.115	2.96407e-24	4.60209e-22
ENSG00000099860	GADD45B	1.55492	9.48723	109.927	4.9814e-24	7.67978e-22
ENSG00000160789	LMNA	1.29533	9.90075	109.642	5.64298e-24	8.63889e-22
ENSG00000163520	FBLN2	-1.54161	9.25944	167.406	6.72888e-24	1.02298e-21
ENSG00000133169	BEX1	-1.43413	9.47073	109.162	6.96388e-24	1.0514e-21
ENSG00000118257	NRP2	-1.32091	9.44525	108.327	1.00423e-23	1.50579e-21
ENSG00000204388	HSPA1B	1.38988	9.90931	106.231	2.52015e-23	3.75313e-21
ENSG00000065054	SLC9A3R2	1.19002	9.75909	103.26	9.32398e-23	1.36994e-20
ENSG00000088992	TESC	-1.46519	9.29267	136.94	9.76294e-23	1.42487e-20
ENSG00000115594	IL1R1	-1.46434	9.28193	153.06	1.31764e-22	1.89775e-20
ENSG00000153246	PLA2R1	1.53279	9.33917	114.605	1.85745e-22	2.65773e-20
ENSG00000111057	KRT18	-1.32476	9.38209	100.591	3.03414e-22	4.25791e-20
ENSG00000160888	IER2	1.25006	9.99331	99.4351	5.06457e-22	7.01732e-20
ENSG00000159173	TNNI1	1.4286	9.82788	99.1632	5.71364e-22	7.86685e-20
ENSG00000039523	FAM65A	1.36119	9.45308	98.391	8.04984e-22	1.09458e-19
ENSG00000150347	ARID5B	1.36605	9.55857	97.5882	1.15004e-21	1.54458e-19
ENSG00000109099	PMP22	-1.33311	9.35466	96.6698	1.7304e-21	2.28204e-19
ENSG00000131016	AKAP12	-1.34583	9.55106	96.5678	1.81083e-21	2.37381e-19
ENSG00000119888	EPCAM	-1.2415	9.4078	104.019	2.7897e-21	3.61373e-19
ENSG00000154153	FAM134B	1.21908	9.67283	95.5349	2.86896e-21	3.69455e-19
ENSG00000120738	EGR1	1.56399	9.42542	95.2708	3.22751e-21	4.13197e-19
ENSG00000158710	TAGLN2	1.29008	9.58251	90.4363	2.80716e-20	3.49172e-18
ENSG00000113083	LOX	1.49571	9.22142	173.596	3.10546e-20	3.84094e-18
ENSG00000155660	PDIA4	-1.1328	9.55761	89.9251	3.53144e-20	4.34328e-18
ENSG00000125347	IRF1	1.34614	9.44374	89.0694	5.18773e-20	6.34468e-18
ENSG00000204138	PHACTR4	1.25337	9.45264	86.2347	1.86072e-19	2.23818e-17
ENSG00000154734	ADAMTS1	-1.36353	9.24988	139.248	2.07151e-19	2.47811e-17
ENSG00000151914	DST	1.47207	9.28981	112.807	2.10377e-19	2.48949e-17
ENSG00000143507	DUSP10	1.49647	9.26883	126.143	2.22143e-19	2.6146e-17
ENSG00000105223	PLD3	1.13737	9.72166	85.5909	2.48857e-19	2.89786e-17
ENSG00000173110	HSPA6	1.44912	9.24434	90.833	2.51991e-19	2.91883e-17
ENSG00000150551	LYPD1	-1.27539	9.31879	88.0411	1.70351e-18	1.88349e-16
ENSG00000183971	NPW	1.40543	9.29061	102.599	1.73669e-18	1.91053e-16
ENSG00000158716	DUSP23	1.2463	9.5605	79.7916	3.45589e-18	3.74536e-16
ENSG00000067082	KLF6	1.28481	9.66808	79.3996	4.13171e-18	4.45573e-16
ENSG00000181019	NQO1	1.43439	9.25278	108.074	4.81675e-18	5.16904e-16
ENSG00000169031	COL4A3	1.36302	9.20965	154.793	6.20733e-18	6.62882e-16
ENSG00000187391	MAGI2	1.31385	9.34227	94.2476	1.13212e-17	1.18586e-15
ENSG00000166710	B2M	1.27646	9.99987	76.9735	1.25063e-17	1.30375e-15
ENSG00000163660	CCNL1	1.02165	9.71741	76.9321	1.27455e-17	1.31616e-15
ENSG00000184557	SOCS3	1.28941	9.35947	77.7493	1.34871e-17	1.38023e-15
ENSG00000203710	CR1	1.32604	9.20082	170.892	1.34921e-17	1.38023e-15
ENSG00000128918	ALDH1A2	-1.17251	9.34592	79.9472	1.53467e-17	1.56265e-15
ENSG00000129757	CDKN1C	1.1994	9.47526	76.2231	1.76298e-17	1.77858e-15
ENSG00000168066	SF1	1.0804	9.68019	76.1651	1.81044e-17	1.81808e-15
ENSG00000163191	S100A11	1.11751	9.67986	76.0591	1.90049e-17	1.89979e-15
ENSG00000186998	EMID1	-1.20376	9.33138	94.6246	1.91186e-17	1.90247e-15
ENSG00000126458	RRAS	1.39948	9.24732	123.17	2.11787e-17	2.09793e-15
ENSG00000128645	HOXD1	1.3694	9.29017	102.606	3.32375e-17	3.24837e-15
ENSG00000112715	VEGFA	1.02225	9.80176	73.8792	5.16456e-17	5.00277e-15
ENSG00000154975	CA10	1.37229	9.24904	119.073	6.04105e-17	5.80046e-15
ENSG00000167601	AXL	1.3748	9.24679	112.348	7.2503e-17	6.90102e-15
ENSG00000159176	CSRP1	1.26125	9.37873	72.8961	8.11484e-17	7.69048e-15
ENSG00000122694	GLIPR2	-1.2537	9.27581	103.895	9.68626e-17	9.10093e-15
ENSG00000162734	PEA15	1.34324	9.2327	123.038	3.78663e-16	3.49776e-14
ENSG00000170017	ALCAM	1.20792	9.36687	75.6113	3.85199e-16	3.54319e-14
ENSG00000277268	RP11-445F12.1	-1.23233	9.26716	107.653	4.12666e-16	3.77995e-14
ENSG00000112242	E2F3	-1.27136	9.22644	129.46	4.21892e-16	3.84836e-14
ENSG00000111859	NEDD9	1.33879	9.24657	111.11	4.95169e-16	4.47944e-14
ENSG00000007944	MYLIP	1.14717	9.42085	68.7764	5.42896e-16	4.89098e-14
ENSG00000150782	IL18	-1.23718	9.20491	143.306	7.33662e-16	6.58251e-14
ENSG00000150403	TMCO3	1.1278	9.4298	67.8334	8.40168e-16	7.50733e-14
ENSG00000170370	EMX2	-1.22405	9.24448	104.66	1.48715e-15	1.31277e-13
ENSG00000138792	ENPEP	1.15979	9.38434	69.0071	1.7995e-15	1.5571e-13
ENSG00000171992	SYNPO	1.09423	9.4741	65.7208	2.23971e-15	1.93038e-13
ENSG00000122644	ARL4A	1.16733	9.38471	65.4586	2.52999e-15	2.16353e-13
ENSG00000168140	VASN	1.10812	9.47355	65.3112	2.7095e-15	2.30803e-13
ENSG00000148926	ADM	1.29791	9.41081	65.1344	2.94178e-15	2.48654e-13
ENSG00000087303	NID2	-1.19091	9.24783	103.972	4.56402e-15	3.81357e-13
ENSG00000102172	SMS	-1.06456	9.36571	73.4186	5.20201e-15	4.31372e-13
ENSG00000160932	LY6E	1.06872	9.52007	63.3627	6.7154e-15	5.48558e-13
ENSG00000117616	RSRP1	1.02299	9.62857	63.2231	7.16721e-15	5.83289e-13
ENSG00000167565	SERTAD3	1.14274	9.37443	65.0771	8.08349e-15	6.55421e-13
ENSG00000189058	APOD	1.22721	9.20422	125.116	9.22092e-15	7.44887e-13
ENSG00000162407	PLPP3	-1.00727	9.50357	62.2937	1.10615e-14	8.87031e-13
ENSG00000091136	LAMB1	-1.14683	9.28145	84.0915	1.19477e-14	9.53686e-13
ENSG00000092445	TYRO3	1.03099	9.55391	60.8326	2.19088e-14	1.72528e-12
ENSG00000106211	HSPB1	1.0151	9.77464	60.7815	2.24401e-14	1.76078e-12
ENSG00000104419	NDRG1	1.24227	9.2742	88.2095	2.2645e-14	1.77052e-12
ENSG00000162772	ATF3	1.18396	9.35153	60.7426	2.28527e-14	1.78039e-12
ENSG00000135447	PPP1R1A	-1.18166	9.23454	110.127	2.74929e-14	2.1343e-12
ENSG00000170421	KRT8	-1.15804	9.24254	93.366	3.05765e-14	2.3653e-12
ENSG00000146038	DCDC2	-1.12733	9.26361	84.1778	3.24321e-14	2.49734e-12
ENSG00000173599	PC	1.20992	9.29535	78.5027	4.23396e-14	3.22961e-12
ENSG00000096696	DSP	-1.16927	9.25516	98.2501	4.42462e-14	3.36332e-12
ENSG00000101384	JAG1	-1.15645	9.24355	108.942	6.14957e-14	4.65836e-12
ENSG00000165868	HSPA12A	1.13823	9.34061	70.8326	6.9605e-14	5.25446e-12
ENSG00000163347	CLDN1	-1.1552	9.21127	118.467	7.87169e-14	5.90161e-12
ENSG00000171943	SRGAP2C	1.1998	9.28178	73.6856	1.06634e-13	7.94026e-12
ENSG00000277734	TRAC	1.14808	9.32636	61.3261	1.28477e-13	9.47011e-12
ENSG00000155090	KLF10	1.2155	9.23254	96.0753	1.42181e-13	1.04102e-11
ENSG00000153303	FRMD1	1.13739	9.33421	67.2187	1.43449e-13	1.0468e-11
ENSG00000168497	SDPR	-1.1325	9.22175	107.144	1.49907e-13	1.09029e-11
ENSG00000175197	DDIT3	1.08187	9.40113	56.6513	1.56225e-13	1.13247e-11
ENSG00000144677	CTDSPL	1.22451	9.24182	92.8782	1.60297e-13	1.15816e-11
ENSG00000101460	MAP1LC3A	1.19404	9.27896	80.9394	1.64352e-13	1.18355e-11
ENSG00000118194	TNNT2	1.05154	9.62715	56.4675	1.70362e-13	1.22281e-11
ENSG00000266964	FXYD1	1.1773	9.28899	69.9366	1.82319e-13	1.30436e-11
ENSG00000161011	SQSTM1	1.02189	9.40919	56.8957	2.06181e-13	1.47027e-11
ENSG00000162951	LRRTM1	-1.11856	9.18708	139.166	2.30566e-13	1.63881e-11
ENSG00000137642	SORL1	-1.11502	9.25279	86.6982	2.34488e-13	1.6613e-11
ENSG00000226742	HSBP1L1	1.15272	9.29693	69.1069	4.37391e-13	3.01112e-11
ENSG00000170873	MTSS1	1.18011	9.21092	114.175	5.45841e-13	3.74594e-11
ENSG00000198087	CD2AP	1.09129	9.34099	59.7725	6.56282e-13	4.47581e-11
ENSG00000103966	EHD4	1.17176	9.25506	80.2227	6.61041e-13	4.49426e-11
ENSG00000204525	HLA-C	1.0937	9.37448	53.5821	6.66104e-13	4.51466e-11
ENSG00000185022	MAFF	1.16403	9.26133	72.7276	9.29733e-13	6.22438e-11
ENSG00000104805	NUCB1	1.00634	9.46002	52.7615	9.82791e-13	6.55953e-11
ENSG00000176049	JAKMIP2	1.09537	9.19258	123.324	1.19188e-12	7.85922e-11
ENSG00000197061	HIST1H4C	1.05047	9.32437	52.2891	1.2297e-12	8.06008e-11
ENSG00000168490	PHYHIP	1.15738	9.25726	79.8696	1.43947e-12	9.37884e-11
ENSG00000106299	WASL	1.07292	9.33909	61.0303	1.4472e-12	9.40123e-11
ENSG00000109846	CRYAB	1.07157	9.35213	55.655	1.50587e-12	9.75339e-11
ENSG00000136883	KIF12	-1.06571	9.19552	118.777	1.51584e-12	9.78901e-11
ENSG00000138594	TMOD3	1.02138	9.35942	55.3898	1.82111e-12	1.17258e-10
ENSG00000130164	LDLR	1.13719	9.2153	96.6923	2.12876e-12	1.36665e-10
ENSG00000186480	INSIG1	1.03633	9.38479	50.9944	2.27499e-12	1.45201e-10
ENSG00000113749	HRH2	-1.01822	9.16887	169.138	2.29335e-12	1.45948e-10
ENSG00000111666	CHPT1	1.11132	9.30454	67.1721	2.41126e-12	1.53007e-10
ENSG00000168542	COL3A1	1.07288	9.376	50.6005	2.74387e-12	1.73109e-10
ENSG00000160818	GPATCH4	-1.07089	9.23212	90.5526	4.46807e-12	2.80272e-10
ENSG00000078114	NEBL	1.02241	9.36927	56.0523	4.66515e-12	2.91799e-10
ENSG00000183688	FAM101B	-1.05039	9.24916	81.8448	8.5022e-12	5.21373e-10
ENSG00000145284	SCD5	1.10468	9.24875	74.6306	1.39276e-11	8.49315e-10
ENSG00000105327	BBC3	1.01412	9.17964	132.179	2.1508e-11	1.29355e-09
ENSG00000260469	C15orf59-AS1	-1.01046	9.27145	66.5483	2.37343e-11	1.41193e-09
ENSG00000160570	DEDD2	1.04892	9.2951	61.9722	2.75541e-11	1.62155e-09
ENSG00000197879	MYO1C	1.07487	9.27167	65.0244	2.95473e-11	1.72955e-09
ENSG00000104267	CA2	1.00037	9.18108	116.136	3.03102e-11	1.76947e-09
ENSG00000067113	PLPP1	1.04021	9.2944	59.9331	5.61448e-11	3.22604e-09
ENSG00000106992	AK1	1.06555	9.22199	81.1762	8.08648e-11	4.5744e-09
ENSG00000090013	BLVRB	1.05434	9.21046	88.4873	9.70446e-11	5.47551e-09
ENSG00000065361	ERBB3	1.02715	9.19907	89.8124	1.40327e-10	7.78923e-09
ENSG00000111077	TNS2	1.02593	9.23982	65.7397	1.73651e-10	9.52774e-09
ENSG00000152127	MGAT5	1.03195	9.2472	64.0129	2.01806e-10	1.09085e-08
ENSG00000178343	SHISA3	1.03378	9.24483	59.0512	2.06804e-10	1.11511e-08
ENSG00000022267	FHL1	1.0341	9.20848	85.554	2.34439e-10	1.25792e-08
ENSG00000124225	PMEPA1	1.01357	9.20075	88.3942	2.40478e-10	1.28718e-08
ENSG00000198576	ARC	1.00439	9.19169	93.5387	2.55716e-10	1.3654e-08
ENSG00000140682	TGFB1I1	1.02915	9.2041	85.1561	5.42624e-10	2.80168e-08
ENSG00000182957	SPATA13	1.03001	9.22896	71.3098	6.8005e-10	3.47031e-08
ENSG00000123358	NR4A1	1.0178	9.21697	72.1392	7.96306e-10	4.02604e-08

## Sheet: Kidney GWAS genes
ensembl_gene_id	HUGO
ENSG00000148584	A1CF
ENSG00000198691	ABCA4
ENSG00000118777	ABCG2
ENSG00000100439	ABHD4
ENSG00000175164	ABO
ENSG00000115361	ACADL
ENSG00000117054	ACADM
ENSG00000122971	ACADS
ENSG00000110455	ACCS
ENSG00000153093	ACOXL
ENSG00000183549	ACSM5
ENSG00000121989	ACVR2A
ENSG00000042980	ADAM28
ENSG00000156140	ADAMTS3
ENSG00000154736	ADAMTS5
ENSG00000173175	ADCY5
ENSG00000135298	ADGRB3
ENSG00000117114	ADGRL2
ENSG00000144218	AFF3
ENSG00000118507	AKAP7
ENSG00000170017	ALCAM
ENSG00000111275	ALDH2
ENSG00000116127	ALMS1
ENSG00000161905	ALOX15
ENSG00000162551	ALPL
ENSG00000181754	AMIGO1
ENSG00000122359	ANXA11
ENSG00000143412	ANXA9
ENSG00000002726	AOC1
ENSG00000081014	AP4E1
ENSG00000254470	AP5B1
ENSG00000100342	APOL1
ENSG00000240583	AQP1
ENSG00000171885	AQP4
ENSG00000137727	ARHGAP20
ENSG00000185305	ARL15
ENSG00000166183	ASPG
ENSG00000066279	ASPM
ENSG00000148219	ASTN2
ENSG00000125703	ATG4C
ENSG00000198513	ATL1
ENSG00000149311	ATM
ENSG00000177556	ATOX1
ENSG00000241468	ATP5J2
ENSG00000204842	ATXN2
ENSG00000162650	ATXN7L2
ENSG00000148090	AUH
ENSG00000112182	BACH2
ENSG00000043039	BARX2
ENSG00000122507	BBS9
ENSG00000064787	BCAS1
ENSG00000141376	BCAS3
ENSG00000113916	BCL6
ENSG00000122870	BICC1
ENSG00000125378	BMP4
ENSG00000163141	BNIPL
ENSG00000166275	BORCS7
ENSG00000151136	BTBD11
ENSG00000132640	BTBD3
ENSG00000139971	C14orf37
ENSG00000187013	C17orf82
ENSG00000106392	C1GALT1
ENSG00000171155	C1GALT1C1
ENSG00000183888	C1orf64
ENSG00000163009	C2orf48
ENSG00000163689	C3orf67
ENSG00000186577	C6orf1
ENSG00000204296	C6orf10
ENSG00000113600	C9
ENSG00000141837	CACNA1A
ENSG00000143933	CALM2
ENSG00000183049	CAMK1D
ENSG00000187796	CARD9
ENSG00000132906	CASP9
ENSG00000036828	CASR
ENSG00000163749	CCDC158
ENSG00000229140	CCDC26
ENSG00000165972	CCDC38
ENSG00000176155	CCDC57
ENSG00000110104	CCDC86
ENSG00000144354	CDCA7
ENSG00000145526	CDH18
ENSG00000107736	CDH23
ENSG00000081138	CDH7
ENSG00000167258	CDK12
ENSG00000149187	CELF1
ENSG00000103888	CEMIP
ENSG00000121289	CEP89
ENSG00000143418	CERS2
ENSG00000090661	CERS4
ENSG00000000971	CFH
ENSG00000159259	CHAF1B
ENSG00000153922	CHD1
ENSG00000115561	CHMP3
ENSG00000054938	CHRDL2
ENSG00000159261	CLDN14
ENSG00000166250	CLMP
ENSG00000153721	CNKSR3
ENSG00000148842	CNNM2
ENSG00000174469	CNTNAP2
ENSG00000106078	COBL
ENSG00000082438	COBLL1
ENSG00000204248	COL11A2
ENSG00000134871	COL4A2
ENSG00000110871	COQ5
ENSG00000163626	COX18
ENSG00000021826	CPS1
ENSG00000165934	CPSF2
ENSG00000160917	CPSF4
ENSG00000134376	CRB1
ENSG00000101439	CST3
ENSG00000249035	CTB-113P19.1
ENSG00000107611	CUBN
ENSG00000111249	CUX2
ENSG00000174151	CYB561D1
ENSG00000148795	CYP17A1
ENSG00000095596	CYP26A1
ENSG00000160868	CYP3A4
ENSG00000153071	DAB2
ENSG00000276644	DACH1
ENSG00000129562	DAD1
ENSG00000129187	DCTD
ENSG00000100523	DDHD1
ENSG00000079785	DDX1
ENSG00000102780	DGKH
ENSG00000114956	DGUOK
ENSG00000228716	DHFR
ENSG00000101452	DHX35
ENSG00000116544	DLGAP3
ENSG00000108813	DLX4
ENSG00000187775	DNAH17
ENSG00000088387	DOCK9
ENSG00000015413	DPEP1
ENSG00000205683	DPF3
ENSG00000144048	DUSP11
ENSG00000130829	DUSP9
ENSG00000134874	DZIP1
ENSG00000241404	EGFL8
ENSG00000204371	EHMT2
ENSG00000155849	ELMO1
ENSG00000197977	ELOVL2
ENSG00000116016	EPAS1
ENSG00000082397	EPB41L3
ENSG00000145242	EPHA5
ENSG00000135333	EPHA7
ENSG00000143819	EPHX1
ENSG00000178568	ERBB4
ENSG00000196482	ESRRG
ENSG00000244405	ETV5
ENSG00000112319	EYA4
ENSG00000131187	F12
ENSG00000149485	FADS1
ENSG00000134824	FADS2
ENSG00000185104	FAF1
ENSG00000187866	FAM122A
ENSG00000152380	FAM151B
ENSG00000144369	FAM171B
ENSG00000106125	FAM188B
ENSG00000143409	FAM63A
ENSG00000168143	FAM83B
ENSG00000177138	FAM9B
ENSG00000078098	FAP
ENSG00000142449	FBN3
ENSG00000155034	FBXL18
ENSG00000108306	FBXL20
ENSG00000167196	FBXO22
ENSG00000072694	FCGR2B
ENSG00000143297	FCRL5
ENSG00000132185	FCRLA
ENSG00000168496	FEN1
ENSG00000114279	FGF12
ENSG00000138675	FGF5
ENSG00000189283	FHIT
ENSG00000182263	FIGN
ENSG00000115226	FNDC4
ENSG00000140718	FTO
ENSG00000150201	FXYD4
ENSG00000033327	GAB2
ENSG00000146276	GABRR1
ENSG00000178234	GALNT11
ENSG00000131386	GALNT15
ENSG00000197487	GALP
ENSG00000148935	GAS2
ENSG00000007237	GAS7
ENSG00000171766	GATM
ENSG00000177628	GBA
ENSG00000187210	GCNT1
ENSG00000010310	GIPR
ENSG00000152661	GJA1
ENSG00000074047	GLI2
ENSG00000151948	GLT1D1
ENSG00000087460	GNAS
ENSG00000108433	GOSR2
ENSG00000169347	GP2
ENSG00000204438	GPANK1
ENSG00000092978	GPATCH2
ENSG00000179399	GPC5
ENSG00000183098	GPC6
ENSG00000115290	GRB14
ENSG00000164418	GRIK2
ENSG00000183454	GRIN2A
ENSG00000198055	GRK6
ENSG00000196277	GRM7
ENSG00000164116	GUCY1A3
ENSG00000206527	HACD2
ENSG00000170961	HAS2
ENSG00000228962	HCG23
ENSG00000206344	HCG27
ENSG00000173064	HECTD4
ENSG00000002746	HECW1
ENSG00000064393	HIPK2
ENSG00000274290	HIST1H2BE
ENSG00000127124	HIVEP3
ENSG00000206503	HLA-A
ENSG00000234745	HLA-B
ENSG00000204252	HLA-DOA
ENSG00000231389	HLA-DPA1
ENSG00000223865	HLA-DPB1
ENSG00000196735	HLA-DQA1
ENSG00000179344	HLA-DQB1
ENSG00000196126	HLA-DRB1
ENSG00000149948	HMGA2
ENSG00000135100	HNF1A
ENSG00000275410	HNF1B
ENSG00000176635	HORMAD2
ENSG00000175879	HOXD8
ENSG00000115756	HPCAL1
ENSG00000162040	HS3ST6
ENSG00000130948	HSD17B3
ENSG00000204228	HSD17B8
ENSG00000138002	IFT172
ENSG00000140443	IGF1R
ENSG00000167244	IGF2
ENSG00000197081	IGF2R
ENSG00000115457	IGFBP2
ENSG00000115461	IGFBP5
ENSG00000179057	IGSF22
ENSG00000136244	IL6
ENSG00000145103	ILDR1
ENSG00000241644	INMT
ENSG00000128908	INO80
ENSG00000168310	IRF2
ENSG00000170549	IRX1
ENSG00000177508	IRX3
ENSG00000176842	IRX5
ENSG00000091409	ITGA6
ENSG00000169896	ITGAM
ENSG00000138448	ITGAV
ENSG00000140678	ITGAX
ENSG00000115221	ITGB6
ENSG00000150995	ITPR1
ENSG00000123104	ITPR2
ENSG00000182264	IZUMO1
ENSG00000149596	JPH2
ENSG00000172977	KAT5
ENSG00000170852	KBTBD2
ENSG00000163376	KBTBD8
ENSG00000053918	KCNQ1
ENSG00000178202	KDELC2
ENSG00000115548	KDM3A
ENSG00000186280	KDM4D
ENSG00000073614	KDM5A
ENSG00000126259	KIRREL2
ENSG00000088970	KIZ
ENSG00000155090	KLF10
ENSG00000119138	KLF9
ENSG00000119771	KLHL29
ENSG00000055609	KMT2C
ENSG00000113889	KNG1
ENSG00000111615	KRR1
ENSG00000115919	KYNU
ENSG00000089116	LHX5
ENSG00000128342	LIF
ENSG00000182541	LIMK2
ENSG00000281832	LINC00602
ENSG00000225826	LINC00626
ENSG00000249911	LINC01265
ENSG00000260057	LINC01571
ENSG00000169223	LMAN2
ENSG00000227110	LMCD1-AS1
ENSG00000145012	LPP
ENSG00000270959	LPP-AS2
ENSG00000144749	LRIG1
ENSG00000168702	LRP1B
ENSG00000081479	LRP2
ENSG00000054219	LY75
ENSG00000110514	MADD
ENSG00000178573	MAF
ENSG00000254585	MAGEL2
ENSG00000012983	MAP4K5
ENSG00000151224	MAT1A
ENSG00000140563	MCTP2
ENSG00000085276	MECOM
ENSG00000125686	MED1
ENSG00000123066	MED13L
ENSG00000081189	MEF2C
ENSG00000106511	MEOX2
ENSG00000164877	MICALL2
ENSG00000228340	MIR646HG
ENSG00000196588	MKL1
ENSG00000110917	MLEC
ENSG00000146147	MLIP
ENSG00000129255	MPDU1
ENSG00000066382	MPPED2
ENSG00000198736	MSRB1
ENSG00000174099	MSRB3
ENSG00000100330	MTMR3
ENSG00000173171	MTX1
ENSG00000136997	MYC
ENSG00000100345	MYH9
ENSG00000160808	MYL3
ENSG00000124920	MYRF
ENSG00000144035	NAT8
ENSG00000067798	NAV3
ENSG00000104490	NCALD
ENSG00000182636	NDN
ENSG00000102908	NFAT5
ENSG00000131196	NFATC1
ENSG00000141905	NFIC
ENSG00000109320	NFKB1
ENSG00000100503	NIN
ENSG00000204301	NOTCH4
ENSG00000025434	NR1H3
ENSG00000157168	NRG1
ENSG00000185737	NRG3
ENSG00000157045	NTAN1
ENSG00000148053	NTRK2
ENSG00000144227	NXPH2
ENSG00000107960	OBFC1
ENSG00000155087	ODF1
ENSG00000118733	OLFM3
ENSG00000099985	OSM
ENSG00000145623	OSMR
ENSG00000249740	OSMR-AS1
ENSG00000172818	OVOL1
ENSG00000163138	PACRGL
ENSG00000159339	PADI4
ENSG00000125618	PAX8
ENSG00000265369	PCAT18
ENSG00000166228	PCBD1
ENSG00000125851	PCSK2
ENSG00000134853	PDGFRA
ENSG00000164494	PDSS2
ENSG00000133401	PDZD2
ENSG00000121440	PDZRN3
ENSG00000196570	PFN3
ENSG00000134686	PHC2
ENSG00000139289	PHLDA1
ENSG00000006576	PHTF2
ENSG00000145675	PIK3R1
ENSG00000107242	PIP5K1B
ENSG00000154217	PITPNC1
ENSG00000107593	PKD2L1
ENSG00000153246	PLA2R1
ENSG00000182621	PLCB1
ENSG00000120594	PLXDC2
ENSG00000077514	POLD3
ENSG00000152784	PRDM8
ENSG00000124126	PREX1
ENSG00000106617	PRKAG2
ENSG00000100033	PRODH
ENSG00000007062	PROM1
ENSG00000165630	PRPF18
ENSG00000131188	PRR7
ENSG00000204469	PRRC2A
ENSG00000117523	PRRC2C
ENSG00000178055	PRSS42
ENSG00000143363	PRUNE
ENSG00000125637	PSD4
ENSG00000143106	PSMA5
ENSG00000204264	PSMB8
ENSG00000240065	PSMB9
ENSG00000204540	PSORS1C1
ENSG00000106246	PTCD1
ENSG00000107317	PTGDS
ENSG00000095303	PTGS1
ENSG00000160801	PTH1R
ENSG00000110536	PTPMT1
ENSG00000163629	PTPN13
ENSG00000173482	PTPRM
ENSG00000155093	PTPRN2
ENSG00000151490	PTPRO
ENSG00000196090	PTPRT
ENSG00000249859	PVT1
ENSG00000179912	R3HDM2
ENSG00000039560	RAI14
ENSG00000136237	RAPGEF5
ENSG00000198915	RASGEF1A
ENSG00000139687	RB1
ENSG00000171174	RBKS
ENSG00000122965	RBM19
ENSG00000184898	RBM43
ENSG00000153250	RBMS1
ENSG00000134533	RERG
ENSG00000182175	RGMA
ENSG00000159788	RGS12
ENSG00000169220	RGS14
ENSG00000008853	RHOBTB2
ENSG00000155366	RHOC
ENSG00000100599	RIN3
ENSG00000204227	RING1
ENSG00000172922	RNASEH2C
ENSG00000115963	RND3
ENSG00000022840	RNF10
ENSG00000176641	RNF152
ENSG00000105982	RNF32
ENSG00000204308	RNF5
ENSG00000169855	ROBO1
ENSG00000069667	RORA
ENSG00000225806	RP1-309F20.3
ENSG00000270001	RP11-218C14.8
ENSG00000106399	RPA3
ENSG00000270800	RPS10-NUDT3
ENSG00000112306	RPS12
ENSG00000025039	RRAGD
ENSG00000171848	RRM2
ENSG00000187257	RSBN1L
ENSG00000137876	RSL24D1
ENSG00000146374	RSPO3
ENSG00000204231	RXRB
ENSG00000197747	S100A10
ENSG00000103449	SALL1
ENSG00000164483	SAMD3
ENSG00000111961	SASH1
ENSG00000151748	SAV1
ENSG00000213079	SCAF8
ENSG00000073060	SCARB1
ENSG00000054282	SDCCAG8
ENSG00000092421	SEMA6A
ENSG00000143379	SETDB1
ENSG00000166224	SGPL1
ENSG00000126821	SGPP1
ENSG00000130147	SH3BP4
ENSG00000140600	SH3GL3
ENSG00000164690	SHH
ENSG00000138771	SHROOM3
ENSG00000112246	SIM1
ENSG00000105738	SIPA1L3
ENSG00000136603	SKIL
ENSG00000117090	SLAMF1
ENSG00000026751	SLAMF7
ENSG00000158296	SLC13A3
ENSG00000132874	SLC14A2
ENSG00000088386	SLC15A1
ENSG00000163406	SLC15A2
ENSG00000141526	SLC16A3
ENSG00000165449	SLC16A9
ENSG00000175003	SLC22A1
ENSG00000197891	SLC22A12
ENSG00000004809	SLC22A16
ENSG00000112499	SLC22A2
ENSG00000140090	SLC24A4
ENSG00000109667	SLC2A9
ENSG00000131183	SLC34A1
ENSG00000183780	SLC35F3
ENSG00000137968	SLC44A5
ENSG00000142494	SLC47A1
ENSG00000158865	SLC5A11
ENSG00000111181	SLC6A12
ENSG00000010379	SLC6A13
ENSG00000103064	SLC7A6
ENSG00000021488	SLC7A9
ENSG00000145147	SLIT2
ENSG00000101665	SMAD7
ENSG00000224531	SMIM13
ENSG00000188176	SMTNL2
ENSG00000156395	SORCS3
ENSG00000134243	SORT1
ENSG00000176887	SOX11
ENSG00000134532	SOX5
ENSG00000172845	SP3
ENSG00000171763	SPATA5L1
ENSG00000138600	SPPL2A
ENSG00000157837	SPPL3
ENSG00000172296	SPTLC3
ENSG00000139767	SRRM4
ENSG00000138385	SSB
ENSG00000157216	SSBP3
ENSG00000073849	ST6GAL1
ENSG00000159167	STC1
ENSG00000172340	SUCLG2
ENSG00000111707	SUDS3
ENSG00000107882	SUFU
ENSG00000196562	SULF2
ENSG00000198168	SVIP
ENSG00000157152	SYN2
ENSG00000054654	SYNE2
ENSG00000143028	SYPL2
ENSG00000177156	TALDO1
ENSG00000168394	TAP1
ENSG00000204267	TAP2
ENSG00000169762	TAPT1
ENSG00000156787	TBC1D31
ENSG00000146350	TBC1D32
ENSG00000184058	TBX1
ENSG00000121068	TBX2
ENSG00000204219	TCEA3
ENSG00000137310	TCF19
ENSG00000173809	TDRD12
ENSG00000187605	TET3
ENSG00000108064	TFAM
ENSG00000008196	TFAP2B
ENSG00000115112	TFCP2L1
ENSG00000114126	TFDP2
ENSG00000112561	TFEB
ENSG00000115970	THADA
ENSG00000159445	THEM4
ENSG00000156299	TIAM1
ENSG00000119139	TJP2
ENSG00000038295	TLL1
ENSG00000149488	TMC2
ENSG00000132406	TMEM128
ENSG00000139364	TMEM132B
ENSG00000181234	TMEM132C
ENSG00000157111	TMEM171
ENSG00000164325	TMEM174
ENSG00000002933	TMEM176A
ENSG00000198133	TMEM229B
ENSG00000134825	TMEM258
ENSG00000135211	TMEM60
ENSG00000139921	TMX1
ENSG00000125827	TMX4
ENSG00000120889	TNFRSF10B
ENSG00000127863	TNFRSF19
ENSG00000078804	TP53INP2
ENSG00000144034	TPRKB
ENSG00000146833	TRIM4
ENSG00000100505	TRIM9
ENSG00000083067	TRPM3
ENSG00000111199	TRPV4
ENSG00000182463	TSHZ2
ENSG00000011105	TSPAN9
ENSG00000123607	TTC21B
ENSG00000137941	TTLL7
ENSG00000140367	UBE2Q2
ENSG00000169344	UMOD
ENSG00000137766	UNC13C
ENSG00000164853	UNCX
ENSG00000105176	URI1
ENSG00000134215	VAV3
ENSG00000112715	VEGFA
ENSG00000047056	WDR37
ENSG00000166415	WDR72
ENSG00000154764	WNT7A
ENSG00000179314	WSCD1
ENSG00000196584	XRCC2
ENSG00000088930	XRN2
ENSG00000116809	ZBTB17
ENSG00000177888	ZBTB41
ENSG00000169554	ZEB2
ENSG00000020256	ZFP64
ENSG00000196652	ZKSCAN5
ENSG00000088876	ZNF343
ENSG00000125945	ZNF436
ENSG00000249087	ZNF436-AS1
ENSG00000167685	ZNF444
ENSG00000157657	ZNF618
ENSG00000198556	ZNF789
ENSG00000121903	ZSCAN20
ENSG00000131848	ZSCAN5A

## Sheet: Lung GWAS genes
ensembl_gene_id	HUGO
ENSG00000145416	MARCH1
ENSG00000166535	A2ML1
ENSG00000128274	A4GALT
ENSG00000103591	AAGAB
ENSG00000165029	ABCA1
ENSG00000125257	ABCC4
ENSG00000118777	ABCG2
ENSG00000140526	ABHD2
ENSG00000154175	ABI3BP
ENSG00000163995	ABLIM2
ENSG00000173210	ABLIM3
ENSG00000146109	ABT1
ENSG00000179428	AC073072.5
ENSG00000233878	AC073133.1
ENSG00000196096	AC079610.2
ENSG00000144476	ACKR3
ENSG00000153086	ACMSD
ENSG00000122729	ACO1
ENSG00000162836	ACP6
ENSG00000169067	ACTBL2
ENSG00000138071	ACTR2
ENSG00000184378	ACTRT3
ENSG00000135503	ACVR1B
ENSG00000135074	ADAM19
ENSG00000158859	ADAMTS4
ENSG00000136378	ADAMTS7
ENSG00000163638	ADAMTS9
ENSG00000178031	ADAMTSL1
ENSG00000160710	ADAR
ENSG00000197381	ADARB1
ENSG00000185736	ADARB2
ENSG00000197177	ADGRA1
ENSG00000135298	ADGRB3
ENSG00000173567	ADGRF3
ENSG00000112414	ADGRG6
ENSG00000117114	ADGRL2
ENSG00000150471	ADGRL3
ENSG00000162618	ADGRL4
ENSG00000164199	ADGRV1
ENSG00000196616	ADH1B
ENSG00000248144	ADH1C
ENSG00000163485	ADORA1
ENSG00000184160	ADRA2C
ENSG00000139154	AEBP2
ENSG00000196526	AFAP1
ENSG00000204305	AGER
ENSG00000187546	AGMO
ENSG00000173467	AGR3
ENSG00000180772	AGTR2
ENSG00000124942	AHNAK
ENSG00000106546	AHR
ENSG00000042286	AIFM2
ENSG00000154027	AK5
ENSG00000155085	AK9
ENSG00000170776	AKAP13
ENSG00000151320	AKAP6
ENSG00000198074	AKR1B10
ENSG00000187134	AKR1C1
ENSG00000128918	ALDH1A2
ENSG00000100601	ALKBH1
ENSG00000198796	ALPK2
ENSG00000180318	ALX1
ENSG00000078053	AMPH
ENSG00000029534	ANK1
ENSG00000164512	ANKRD55
ENSG00000064999	ANKS1A
ENSG00000185046	ANKS1B
ENSG00000134343	ANO3
ENSG00000151572	ANO4
ENSG00000122359	ANXA11
ENSG00000164111	ANXA5
ENSG00000166747	AP1G1
ENSG00000152056	AP1S3
ENSG00000183020	AP2A2
ENSG00000132842	AP3B1
ENSG00000254470	AP5B1
ENSG00000154856	APCDD1
ENSG00000149089	APIP
ENSG00000204444	APOM
ENSG00000165272	AQP3
ENSG00000165269	AQP7
ENSG00000103569	AQP9
ENSG00000120318	ARAP3
ENSG00000075884	ARHGAP15
ENSG00000107863	ARHGAP21
ENSG00000138639	ARHGAP24
ENSG00000165895	ARHGAP42
ENSG00000100852	ARHGAP5
ENSG00000236699	ARHGEF38
ENSG00000050327	ARHGEF5
ENSG00000054267	ARID4B
ENSG00000120805	ARL1
ENSG00000185305	ARL15
ENSG00000122644	ARL4A
ENSG00000177917	ARL6IP6
ENSG00000118690	ARMC2
ENSG00000165309	ARMC3
ENSG00000169126	ARMC4
ENSG00000172379	ARNT2
ENSG00000172995	ARPP21
ENSG00000153317	ASAP1
ENSG00000065802	ASB1
ENSG00000115239	ASB3
ENSG00000108684	ASIC2
ENSG00000162174	ASRGL1
ENSG00000148219	ASTN2
ENSG00000141431	ASXL3
ENSG00000176208	ATAD5
ENSG00000118217	ATF6
ENSG00000110046	ATG2A
ENSG00000144848	ATG3
ENSG00000068650	ATP11A
ENSG00000064270	ATP2C2
ENSG00000047249	ATP6V1H
ENSG00000104043	ATP8B4
ENSG00000088812	ATRN
ENSG00000146776	ATXN7L1
ENSG00000158850	B4GALT3
ENSG00000105393	BABAM1
ENSG00000112182	BACH2
ENSG00000204463	BAG6
ENSG00000030110	BAK1
ENSG00000087088	BAX
ENSG00000122507	BBS9
ENSG00000114439	BBX
ENSG00000141376	BCAS3
ENSG00000127152	BCL11B
ENSG00000099968	BCL2L13
ENSG00000113916	BCL6
ENSG00000186716	BCR
ENSG00000151746	BICD1
ENSG00000015475	BID
ENSG00000125845	BMP2
ENSG00000153162	BMP6
ENSG00000164619	BMPER
ENSG00000173068	BNC2
ENSG00000171634	BPTF
ENSG00000139618	BRCA2
ENSG00000078725	BRINP1
ENSG00000174672	BRSK2
ENSG00000109743	BST1
ENSG00000151136	BTBD11
ENSG00000183826	BTBD9
ENSG00000112763	BTN2A1
ENSG00000026950	BTN3A1
ENSG00000186470	BTN3A2
ENSG00000111801	BTN3A3
ENSG00000137656	BUD13
ENSG00000148655	C10orf11
ENSG00000154493	C10orf90
ENSG00000137691	C11orf70
ENSG00000180425	C11orf71
ENSG00000111412	C12orf49
ENSG00000179476	C14orf28
ENSG00000183643	C15orf32
ENSG00000167173	C15orf39
ENSG00000197223	C1D
ENSG00000106392	C1GALT1
ENSG00000234754	C1orf140
ENSG00000182326	C1S
ENSG00000088854	C20orf194
ENSG00000163009	C2orf48
ENSG00000179270	C2orf71
ENSG00000181744	C3orf58
ENSG00000151881	C5orf28
ENSG00000172244	C5orf34
ENSG00000197536	C5orf56
ENSG00000225940	C5orf67
ENSG00000204296	C6orf10
ENSG00000112539	C6orf118
ENSG00000204387	C6orf48
ENSG00000112936	C7
ENSG00000136197	C7orf25
ENSG00000164898	C7orf55
ENSG00000165084	C8orf34
ENSG00000176907	C8orf4
ENSG00000164743	C8orf48
ENSG00000134508	CABLES1
ENSG00000151067	CACNA1C
ENSG00000157445	CACNA2D3
ENSG00000175161	CADM2
ENSG00000163618	CADPS
ENSG00000183166	CALN1
ENSG00000145349	CAMK2D
ENSG00000171735	CAMTA1
ENSG00000272168	CASC15
ENSG00000166762	CATSPER2
ENSG00000133962	CATSPERB
ENSG00000198937	CCDC167
ENSG00000166960	CCDC178
ENSG00000229140	CCDC26
ENSG00000140481	CCDC33
ENSG00000165972	CCDC38
ENSG00000152492	CCDC50
ENSG00000165325	CCDC67
ENSG00000216937	CCDC7
ENSG00000150076	CCDC7
ENSG00000205476	CCDC85C
ENSG00000123106	CCDC91
ENSG00000204536	CCHCR1
ENSG00000274736	CCL23
ENSG00000151882	CCL28
ENSG00000163660	CCNL1
ENSG00000082258	CCNT2
ENSG00000112486	CCR6
ENSG00000135535	CD164
ENSG00000198821	CD247
ENSG00000129226	CD68
ENSG00000019582	CD74
ENSG00000153283	CD96
ENSG00000151465	CDC123
ENSG00000158985	CDC42SE2
ENSG00000097046	CDC7
ENSG00000144354	CDCA7
ENSG00000164649	CDCA7L
ENSG00000140937	CDH11
ENSG00000140945	CDH13
ENSG00000079112	CDH17
ENSG00000170558	CDH2
ENSG00000107736	CDH23
ENSG00000179776	CDH5
ENSG00000113361	CDH6
ENSG00000150394	CDH8
ENSG00000113100	CDH9
ENSG00000128536	CDHR3
ENSG00000167258	CDK12
ENSG00000123374	CDK2
ENSG00000136861	CDK5RAP2
ENSG00000147883	CDKN2B
ENSG00000064309	CDON
ENSG00000239704	CDRT4
ENSG00000153046	CDYL
ENSG00000007129	CEACAM21
ENSG00000105352	CEACAM4
ENSG00000172216	CEBPB
ENSG00000048740	CELF2
ENSG00000101489	CELF4
ENSG00000117724	CENPF
ENSG00000203760	CENPW
ENSG00000154240	CEP112
ENSG00000100629	CEP128
ENSG00000143702	CEP170
ENSG00000114107	CEP70
ENSG00000112877	CEP72
ENSG00000173588	CEP83
ENSG00000087237	CETP
ENSG00000163075	CFAP221
ENSG00000153774	CFDP1
ENSG00000000971	CFH
ENSG00000205403	CFI
ENSG00000001626	CFTR
ENSG00000159259	CHAF1B
ENSG00000171316	CHD7
ENSG00000149554	CHEK1
ENSG00000183765	CHEK2
ENSG00000109220	CHIC2
ENSG00000177830	CHID1
ENSG00000128656	CHN1
ENSG00000090539	CHRD
ENSG00000133019	CHRM3
ENSG00000080644	CHRNA3
ENSG00000101204	CHRNA4
ENSG00000169684	CHRNA5
ENSG00000117971	CHRNB4
ENSG00000157884	CIB4
ENSG00000277972	CISD3
ENSG00000080822	CLDND1
ENSG00000038532	CLEC16A
ENSG00000182566	CLEC4G
ENSG00000049656	CLPTM1L
ENSG00000158258	CLSTN2
ENSG00000120885	CLU
ENSG00000174600	CMKLR1
ENSG00000137200	CMTR1
ENSG00000044459	CNTLN
ENSG00000144619	CNTN4
ENSG00000149972	CNTN5
ENSG00000174469	CNTNAP2
ENSG00000106078	COBL
ENSG00000204248	COL11A2
ENSG00000164692	COL1A2
ENSG00000124749	COL21A1
ENSG00000169436	COL22A1
ENSG00000163359	COL6A3
ENSG00000206384	COL6A6
ENSG00000184374	COLEC10
ENSG00000145781	COMMD10
ENSG00000165644	COMTD1
ENSG00000166200	COPS2
ENSG00000198612	COPS8
ENSG00000021826	CPS1
ENSG00000169169	CPT1C
ENSG00000177685	CRACR2B
ENSG00000169372	CRADD
ENSG00000134376	CRB1
ENSG00000146592	CREB5
ENSG00000263715	CRHR1
ENSG00000150938	CRIM1
ENSG00000103196	CRISPLD2
ENSG00000005469	CROT
ENSG00000095713	CRTAC1
ENSG00000109943	CRTAM
ENSG00000103653	CSK
ENSG00000183117	CSMD1
ENSG00000151292	CSNK1G3
ENSG00000175183	CSRP2
ENSG00000170367	CST5
ENSG00000249201	CTD-3080P12.3
ENSG00000183230	CTNNA3
ENSG00000145824	CXCL14
ENSG00000055163	CYFIP2
ENSG00000140459	CYP11A1
ENSG00000140505	CYP1A2
ENSG00000019186	CYP24A1
ENSG00000205795	CYS1
ENSG00000152207	CYSLTR2
ENSG00000008256	CYTH3
ENSG00000166265	CYYR1
ENSG00000180902	D2HGDH
ENSG00000146122	DAAM2
ENSG00000196730	DAPK1
ENSG00000204209	DAXX
ENSG00000123454	DBH
ENSG00000137992	DBT
ENSG00000132716	DCAF8
ENSG00000164465	DCBLD1
ENSG00000057019	DCBLD2
ENSG00000187323	DCC
ENSG00000146038	DCDC2
ENSG00000133083	DCLK1
ENSG00000129187	DCTD
ENSG00000132912	DCTN4
ENSG00000109184	DCUN1D4
ENSG00000137692	DCUN1D5
ENSG00000100523	DDHD1
ENSG00000204580	DDR1
ENSG00000079785	DDX1
ENSG00000089737	DDX24
ENSG00000213047	DENND1B
ENSG00000105339	DENND3
ENSG00000121690	DEPDC7
ENSG00000182108	DEXI
ENSG00000102780	DGKH
ENSG00000109606	DHX15
ENSG00000231672	DIRC3
ENSG00000164741	DLC1
ENSG00000186047	DLEU7
ENSG00000150672	DLG2
ENSG00000198010	DLGAP2
ENSG00000119689	DLST
ENSG00000173253	DMRT2
ENSG00000176399	DMRTA1
ENSG00000154099	DNAAF1
ENSG00000105877	DNAH11
ENSG00000174844	DNAH12
ENSG00000039139	DNAH5
ENSG00000162616	DNAJB4
ENSG00000187957	DNER
ENSG00000213221	DNLZ
ENSG00000150760	DOCK1
ENSG00000135905	DOCK10
ENSG00000147459	DOCK5
ENSG00000107099	DOCK8
ENSG00000108963	DPH1
ENSG00000130226	DPP6
ENSG00000142002	DPP9
ENSG00000173852	DPY19L1
ENSG00000169676	DRD5
ENSG00000096696	DSP
ENSG00000151914	DST
ENSG00000104047	DTWD1
ENSG00000169570	DTWD2
ENSG00000143507	DUSP10
ENSG00000158716	DUSP23
ENSG00000187240	DYNC2H1
ENSG00000169016	E2F6
ENSG00000164330	EBF1
ENSG00000135960	EDAR
ENSG00000164176	EDIL3
ENSG00000127129	EDN2
ENSG00000132394	EEFSEC
ENSG00000172771	EFCAB12
ENSG00000203666	EFCAB2
ENSG00000176927	EFCAB5
ENSG00000115380	EFEMP1
ENSG00000096093	EFHC1
ENSG00000132294	EFR3A
ENSG00000164318	EGFLAM
ENSG00000269858	EGLN2
ENSG00000135373	EHF
ENSG00000147677	EIF3H
ENSG00000135930	EIF4E2
ENSG00000006744	ELAC2
ENSG00000107105	ELAVL2
ENSG00000111145	ELK3
ENSG00000155849	ELMO1
ENSG00000197977	ELOVL2
ENSG00000118402	ELOVL4
ENSG00000012660	ELOVL5
ENSG00000169393	ELSPBP1
ENSG00000143924	EML4
ENSG00000158636	EMSY
ENSG00000170370	EMX2
ENSG00000151023	ENKUR
ENSG00000138792	ENPEP
ENSG00000154269	ENPP3
ENSG00000197586	ENTPD6
ENSG00000185684	EP400NL
ENSG00000116016	EPAS1
ENSG00000224032	EPB41L4A-AS1
ENSG00000116106	EPHA4
ENSG00000135333	EPHA7
ENSG00000154928	EPHB1
ENSG00000120915	EPHX2
ENSG00000112425	EPM2A
ENSG00000120160	EQTN
ENSG00000141736	ERBB2
ENSG00000178568	ERBB4
ENSG00000187672	ERC2
ENSG00000104884	ERCC2
ENSG00000175595	ERCC4
ENSG00000165837	ERICH6B
ENSG00000107566	ERLIN1
ENSG00000164283	ESM1
ENSG00000119715	ESRRB
ENSG00000196482	ESRRG
ENSG00000143971	ETAA1
ENSG00000134954	ETS1
ENSG00000157557	ETS2
ENSG00000006468	ETV1
ENSG00000139083	ETV6
ENSG00000115363	EVA1A
ENSG00000173040	EVC2
ENSG00000112685	EXOC2
ENSG00000104313	EYA1
ENSG00000064655	EYA2
ENSG00000106462	EZH2
ENSG00000134824	FADS2
ENSG00000124019	FAM124B
ENSG00000138640	FAM13A
ENSG00000204442	FAM155A
ENSG00000054965	FAM168A
ENSG00000148468	FAM171A1
ENSG00000165660	FAM175B
ENSG00000148481	FAM188A
ENSG00000198673	FAM19A2
ENSG00000166262	FAM227B
ENSG00000186453	FAM228A
ENSG00000196937	FAM3C
ENSG00000111913	FAM65B
ENSG00000180488	FAM73A
ENSG00000148343	FAM73B
ENSG00000162981	FAM84A
ENSG00000163705	FANCD2OS
ENSG00000112039	FANCE
ENSG00000144152	FBLN7
ENSG00000183580	FBXL7
ENSG00000138081	FBXO11
ENSG00000104921	FCER2
ENSG00000157107	FCHO2
ENSG00000151422	FER
ENSG00000073712	FERMT2
ENSG00000171564	FGB
ENSG00000180263	FGD6
ENSG00000114279	FGF12
ENSG00000078579	FGF20
ENSG00000140285	FGF7
ENSG00000102678	FGF9
ENSG00000213066	FGFR1OP
ENSG00000066468	FGFR2
ENSG00000189283	FHIT
ENSG00000115641	FHL2
ENSG00000176971	FIBIN
ENSG00000182263	FIGN
ENSG00000204283	FLJ45079
ENSG00000185070	FLRT2
ENSG00000059122	FLYWCH1
ENSG00000157827	FMNL2
ENSG00000217128	FNIP1
ENSG00000053254	FOXN3
ENSG00000114861	FOXP1
ENSG00000137166	FOXP4
ENSG00000139926	FRMD6
ENSG00000073910	FRY
ENSG00000053108	FSTL4
ENSG00000140718	FTO
ENSG00000162613	FUBP1
ENSG00000176920	FUT2
ENSG00000196371	FUT4
ENSG00000033170	FUT8
ENSG00000109458	GAB1
ENSG00000204681	GABBR1
ENSG00000163288	GABRB1
ENSG00000054983	GALC
ENSG00000156958	GALK2
ENSG00000141429	GALNT1
ENSG00000178234	GALNT11
ENSG00000144278	GALNT13
ENSG00000174473	GALNTL6
ENSG00000261609	GAN
ENSG00000139354	GAS2L3
ENSG00000107485	GATA3
ENSG00000187210	GCNT1
ENSG00000137878	GCOM1
ENSG00000168621	GDNF
ENSG00000168546	GFRA2
ENSG00000152904	GGPS1
ENSG00000112964	GHR
ENSG00000106560	GIMAP2
ENSG00000055211	GINM1
ENSG00000137960	GIPC2
ENSG00000265107	GJA5
ENSG00000074047	GLI2
ENSG00000106571	GLI3
ENSG00000107249	GLIS3
ENSG00000182512	GLRX5
ENSG00000151948	GLT1D1
ENSG00000130755	GMFG
ENSG00000127955	GNAI1
ENSG00000087460	GNAS
ENSG00000186469	GNG2
ENSG00000204590	GNL1
ENSG00000113552	GNPDA1
ENSG00000215252	GOLGA8B
ENSG00000108433	GOSR2
ENSG00000092978	GPATCH2
ENSG00000179399	GPC5
ENSG00000125772	GPCPD1
ENSG00000115159	GPD2
ENSG00000183840	GPR39
ENSG00000106070	GRB10
ENSG00000141738	GRB7
ENSG00000196208	GREB1
ENSG00000155511	GRIA1
ENSG00000152578	GRIA4
ENSG00000182771	GRID1
ENSG00000152208	GRID2
ENSG00000163873	GRIK3
ENSG00000149403	GRIK4
ENSG00000198785	GRIN3A
ENSG00000155974	GRIP1
ENSG00000198822	GRM3
ENSG00000124493	GRM4
ENSG00000167914	GSDMA
ENSG00000073605	GSDMB
ENSG00000138780	GSTCD
ENSG00000144366	GULP1
ENSG00000170180	GYPA
ENSG00000145681	HAPLN1
ENSG00000140511	HAPLN3
ENSG00000224157	HCG14
ENSG00000228789	HCG22
ENSG00000228962	HCG23
ENSG00000206344	HCG27
ENSG00000204625	HCG9
ENSG00000068024	HDAC4
ENSG00000140287	HDC
ENSG00000119285	HEATR1
ENSG00000002746	HECW1
ENSG00000128731	HERC2
ENSG00000138641	HERC3
ENSG00000138646	HERC5
ENSG00000051108	HERPUD1
ENSG00000054392	HHAT
ENSG00000164161	HHIP
ENSG00000248890	HHIP-AS1
ENSG00000182218	HHIPL1
ENSG00000124610	HIST1H1A
ENSG00000168298	HIST1H1E
ENSG00000180573	HIST1H2AC
ENSG00000185130	HIST1H2BL
ENSG00000274641	HIST1H2BO
ENSG00000158406	HIST1H4H
ENSG00000181218	HIST3H2A
ENSG00000127124	HIVEP3
ENSG00000206503	HLA-A
ENSG00000234745	HLA-B
ENSG00000204525	HLA-C
ENSG00000242574	HLA-DMB
ENSG00000204252	HLA-DOA
ENSG00000241106	HLA-DOB
ENSG00000231389	HLA-DPA1
ENSG00000223865	HLA-DPB1
ENSG00000196735	HLA-DQA1
ENSG00000237541	HLA-DQA2
ENSG00000179344	HLA-DQB1
ENSG00000232629	HLA-DQB2
ENSG00000204287	HLA-DRA
ENSG00000196126	HLA-DRB1
ENSG00000198502	HLA-DRB5
ENSG00000204592	HLA-E
ENSG00000204632	HLA-G
ENSG00000182952	HMGN4
ENSG00000135100	HNF1A
ENSG00000275410	HNF1B
ENSG00000105991	HOXA1
ENSG00000115756	HPCAL1
ENSG00000172987	HPSE2
ENSG00000153936	HS2ST1
ENSG00000153976	HS3ST3A1
ENSG00000230989	HSBP1
ENSG00000149084	HSD17B12
ENSG00000086696	HSD17B2
ENSG00000119471	HSDL2
ENSG00000165868	HSPA12A
ENSG00000109854	HTATIP2
ENSG00000168830	HTR1E
ENSG00000166033	HTRA1
ENSG00000157423	HYDIN
ENSG00000188266	HYKK
ENSG00000149428	HYOU1
ENSG00000121351	IAPP
ENSG00000115738	ID2
ENSG00000119912	IDE
ENSG00000137331	IER3
ENSG00000137965	IFI44
ENSG00000163913	IFT122
ENSG00000163395	IGFN1
ENSG00000143061	IGSF3
ENSG00000030419	IKZF2
ENSG00000161405	IKZF3
ENSG00000123411	IKZF4
ENSG00000134470	IL15RA
ENSG00000115604	IL18R1
ENSG00000115594	IL1R1
ENSG00000196083	IL1RAP
ENSG00000115602	IL1RL1
ENSG00000115598	IL1RL2
ENSG00000100385	IL2RB
ENSG00000137033	IL33
ENSG00000125571	IL37
ENSG00000091181	IL5RA
ENSG00000160712	IL6R
ENSG00000122641	INHBA
ENSG00000168918	INPP5D
ENSG00000171105	INSR
ENSG00000138785	INTS12
ENSG00000074706	IPCEF1
ENSG00000086200	IPO11
ENSG00000127080	IPPK
ENSG00000214216	IQCJ
ENSG00000250588	IQCJ-SCHIP1
ENSG00000120645	IQSEC3
ENSG00000136381	IREB2
ENSG00000125347	IRF1
ENSG00000137265	IRF4
ENSG00000135070	ISCA1
ENSG00000213949	ITGA1
ENSG00000115232	ITGA4
ENSG00000135424	ITGA7
ENSG00000077943	ITGA8
ENSG00000140678	ITGAX
ENSG00000150995	ITPR1
ENSG00000198399	ITSN2
ENSG00000152969	JAKMIP1
ENSG00000176049	JAKMIP2
ENSG00000188385	JAKMIP3
ENSG00000171988	JMJD1C
ENSG00000154118	JPH3
ENSG00000130522	JUND
ENSG00000160145	KALRN
ENSG00000107104	KANK1
ENSG00000120071	KANSL1
ENSG00000186625	KATNA1
ENSG00000253633	KB-1980E6.3
ENSG00000166006	KCNC2
ENSG00000159197	KCNE2
ENSG00000185774	KCNIP4
ENSG00000123700	KCNJ2
ENSG00000162989	KCNJ3
ENSG00000135750	KCNK1
ENSG00000082482	KCNK2
ENSG00000156113	KCNMA1
ENSG00000143603	KCNN3
ENSG00000185760	KCNQ5
ENSG00000170745	KCNS3
ENSG00000162687	KCNT2
ENSG00000180901	KCTD2
ENSG00000066135	KDM4A
ENSG00000107077	KDM4C
ENSG00000131773	KHDRBS3
ENSG00000136813	KIAA0368
ENSG00000100890	KIAA0391
ENSG00000198920	KIAA0753
ENSG00000185261	KIAA0825
ENSG00000250305	KIAA1456
ENSG00000165757	KIAA1462
ENSG00000144320	KIAA1715
ENSG00000089177	KIF16B
ENSG00000131437	KIF3A
ENSG00000101350	KIF3B
ENSG00000237649	KIFC1
ENSG00000067082	KLF6
ENSG00000099910	KLHL22
ENSG00000183655	KLHL25
ENSG00000186231	KLHL32
ENSG00000109790	KLHL5
ENSG00000122550	KLHL7
ENSG00000167757	KLK11
ENSG00000213809	KLRK1
ENSG00000186432	KPNA4
ENSG00000135480	KRT7
ENSG00000170421	KRT8
ENSG00000167767	KRT80
ENSG00000170442	KRT86
ENSG00000171435	KSR2
ENSG00000133424	LARGE
ENSG00000178177	LCORL
ENSG00000043462	LCP2
ENSG00000122367	LDB3
ENSG00000138795	LEF1
ENSG00000106003	LFNG
ENSG00000107902	LHPP
ENSG00000107187	LHX3
ENSG00000244482	LILRA6
ENSG00000231721	LINC-PINT
ENSG00000224843	LINC00240
ENSG00000214894	LINC00243
ENSG00000226903	LINC00354
ENSG00000132204	LINC00470
ENSG00000246100	LINC00900
ENSG00000258647	LINC00930
ENSG00000271614	LINC00936
ENSG00000281706	LINC01012
ENSG00000236268	LINC01361
ENSG00000230945	LINC01507
ENSG00000204709	LINC01556
ENSG00000225595	LINC01623
ENSG00000166035	LIPC
ENSG00000227110	LMCD1-AS1
ENSG00000160789	LMNA
ENSG00000162761	LMX1A
ENSG00000198121	LPAR1
ENSG00000153395	LPCAT1
ENSG00000111684	LPCAT3
ENSG00000134324	LPIN1
ENSG00000167419	LPO
ENSG00000145012	LPP
ENSG00000186001	LRCH3
ENSG00000128011	LRFN1
ENSG00000156564	LRFN2
ENSG00000123384	LRP1
ENSG00000120256	LRP11
ENSG00000168702	LRP1B
ENSG00000079691	LRRC16A
ENSG00000137507	LRRC32
ENSG00000171757	LRRC34
ENSG00000148948	LRRC4C
ENSG00000171492	LRRC8D
ENSG00000162620	LRRIQ3
ENSG00000170382	LRRN2
ENSG00000204482	LST1
ENSG00000146963	LUC7L2
ENSG00000139329	LUM
ENSG00000153714	LURAP1L
ENSG00000183060	LYSMD4
ENSG00000143669	LYST
ENSG00000002822	MAD1L1
ENSG00000151276	MAGI1
ENSG00000187391	MAGI2
ENSG00000104774	MAN2B1
ENSG00000258102	MAP1LC3B2
ENSG00000095015	MAP3K1
ENSG00000073803	MAP3K13
ENSG00000135341	MAP3K7
ENSG00000104814	MAP4K1
ENSG00000109339	MAPK10
ENSG00000141639	MAPK4
ENSG00000084764	MAPRE3
ENSG00000186868	MAPT
ENSG00000140832	MARVELD3
ENSG00000069020	MAST4
ENSG00000120539	MASTL
ENSG00000088888	MAVS
ENSG00000129071	MBD4
ENSG00000229619	MBNL1-AS1
ENSG00000143797	MBOAT2
ENSG00000204511	MCCD1
ENSG00000147316	MCPH1
ENSG00000175471	MCTP1
ENSG00000140563	MCTP2
ENSG00000139915	MDGA2
ENSG00000151376	ME3
ENSG00000085276	MECOM
ENSG00000125686	MED1
ENSG00000123066	MED13L
ENSG00000099917	MED15
ENSG00000106780	MEGF9
ENSG00000134138	MEIS2
ENSG00000139160	METTL20
ENSG00000101574	METTL4
ENSG00000117122	MFAP2
ENSG00000140545	MFGE8
ENSG00000174197	MGA
ENSG00000128268	MGAT3
ENSG00000182050	MGAT4C
ENSG00000152127	MGAT5
ENSG00000167889	MGAT5B
ENSG00000204520	MICA
ENSG00000243156	MICAL3
ENSG00000133808	MICALCL
ENSG00000204516	MICB
ENSG00000141741	MIEN1
ENSG00000105556	MIER2
ENSG00000173436	MINOS1
ENSG00000027001	MIPEP
ENSG00000215386	MIR99AHG
ENSG00000128585	MKLN1
ENSG00000011143	MKS1
ENSG00000171843	MLLT3
ENSG00000103150	MLYCD
ENSG00000262406	MMP12
ENSG00000102996	MMP15
ENSG00000149968	MMP3
ENSG00000146263	MMS22L
ENSG00000169184	MN1
ENSG00000020426	MNAT1
ENSG00000120162	MOB3B
ENSG00000075643	MOCOS
ENSG00000204655	MOG
ENSG00000185787	MORF4L1
ENSG00000079931	MOXD1
ENSG00000135698	MPHOSPH6
ENSG00000005381	MPO
ENSG00000066382	MPPED2
ENSG00000197965	MPZL1
ENSG00000149573	MPZL2
ENSG00000153029	MR1
ENSG00000134042	MRO
ENSG00000184313	MROH7
ENSG00000172172	MRPL13
ENSG00000106591	MRPL32
ENSG00000062582	MRPS24
ENSG00000095002	MSH2
ENSG00000204410	MSH5
ENSG00000255152	MSH5-SAPCD1
ENSG00000116062	MSH6
ENSG00000148450	MSRB2
ENSG00000174099	MSRB3
ENSG00000099810	MTAP
ENSG00000168502	MTCL1
ENSG00000148824	MTG1
ENSG00000100330	MTMR3
ENSG00000173171	MTX1
ENSG00000176945	MUC20
ENSG00000134323	MYCN
ENSG00000144821	MYH15
ENSG00000109063	MYH3
ENSG00000106436	MYL10
ENSG00000007944	MYLIP
ENSG00000085274	MYNN
ENSG00000145555	MYO10
ENSG00000137474	MYO7A
ENSG00000036448	MYOM2
ENSG00000177694	NAALADL2
ENSG00000166886	NAB2
ENSG00000145414	NAF1
ENSG00000102452	NALCN
ENSG00000134265	NAPG
ENSG00000166833	NAV2
ENSG00000151779	NBAS
ENSG00000160796	NBEAL2
ENSG00000154654	NCAM2
ENSG00000084676	NCOA1
ENSG00000140396	NCOA2
ENSG00000196498	NCOR2
ENSG00000204475	NCR3
ENSG00000162736	NCSTN
ENSG00000131507	NDFIP1
ENSG00000189043	NDUFA4
ENSG00000183091	NEB
ENSG00000049759	NEDD4L
ENSG00000111859	NEDD9
ENSG00000172260	NEGR1
ENSG00000163491	NEK10
ENSG00000204386	NEU1
ENSG00000162614	NEXN
ENSG00000196712	NF1
ENSG00000163531	NFASC
ENSG00000237928	NFIA-AS2
ENSG00000087303	NID2
ENSG00000145506	NKD2
ENSG00000169251	NMD3
ENSG00000166741	NNMT
ENSG00000112992	NNT
ENSG00000130935	NOL11
ENSG00000101746	NOL4
ENSG00000197183	NOL4L
ENSG00000089250	NOS1
ENSG00000204301	NOTCH4
ENSG00000074771	NOX3
ENSG00000151322	NPAS3
ENSG00000215440	NPEPL1
ENSG00000148734	NPFFR1
ENSG00000168743	NPNT
ENSG00000164128	NPY1R
ENSG00000174738	NR1D2
ENSG00000012504	NR1H4
ENSG00000153234	NR4A2
ENSG00000119508	NR4A3
ENSG00000116833	NR5A2
ENSG00000134986	NREP
ENSG00000157168	NRG1
ENSG00000129535	NRL
ENSG00000099250	NRP1
ENSG00000118257	NRP2
ENSG00000179915	NRXN1
ENSG00000110076	NRXN2
ENSG00000021645	NRXN3
ENSG00000141698	NT5C3B
ENSG00000182667	NTM
ENSG00000196358	NTNG2
ENSG00000112874	NUDT12
ENSG00000143228	NUF2
ENSG00000105245	NUMBL
ENSG00000155561	NUP205
ENSG00000136243	NUPL2
ENSG00000188039	NWD1
ENSG00000144460	NYAP2
ENSG00000111335	OAS2
ENSG00000107960	OBFC1
ENSG00000104044	OCA2
ENSG00000105953	OGDH
ENSG00000183715	OPCML
ENSG00000082556	OPRK1
ENSG00000124657	OR2B6
ENSG00000172057	ORMDL3
ENSG00000188162	OTOG
ENSG00000164164	OTUD4
ENSG00000172818	OVOL1
ENSG00000164830	OXR1
ENSG00000089041	P2RX7
ENSG00000169860	P2RY1
ENSG00000112530	PACRG
ENSG00000172239	PAIP1
ENSG00000149269	PAK1
ENSG00000243444	PALM2
ENSG00000149090	PAMR1
ENSG00000110218	PANX1
ENSG00000164329	PAPD4
ENSG00000170915	PAQR8
ENSG00000148498	PARD3
ENSG00000116117	PARD3B
ENSG00000185345	PARK2
ENSG00000169116	PARM1
ENSG00000197702	PARVA
ENSG00000185630	PBX1
ENSG00000204304	PBX2
ENSG00000167081	PBX3
ENSG00000173599	PC
ENSG00000253438	PCAT1
ENSG00000156453	PCDH1
ENSG00000150275	PCDH15
ENSG00000280165	PCDH20
ENSG00000136099	PCDH8
ENSG00000184226	PCDH9
ENSG00000179715	PCED1B
ENSG00000078674	PCM1
ENSG00000125851	PCSK2
ENSG00000123360	PDE1B
ENSG00000172572	PDE3A
ENSG00000113448	PDE4D
ENSG00000171408	PDE7B
ENSG00000170962	PDGFD
ENSG00000134853	PDGFRA
ENSG00000083642	PDS5B
ENSG00000164494	PDSS2
ENSG00000133401	PDZD2
ENSG00000139946	PELI2
ENSG00000142655	PEX14
ENSG00000161395	PGAP3
ENSG00000137338	PGBD1
ENSG00000112419	PHACTR2
ENSG00000167085	PHB
ENSG00000111752	PHC1
ENSG00000040199	PHLPP2
ENSG00000153823	PID1
ENSG00000154864	PIEZO2
ENSG00000133056	PIK3C2B
ENSG00000171608	PIK3CD
ENSG00000115020	PIKFYVE
ENSG00000121716	PILRB
ENSG00000174238	PITPNA
ENSG00000154217	PITPNC1
ENSG00000164093	PITX2
ENSG00000134627	PIWIL4
ENSG00000107593	PKD2L1
ENSG00000162878	PKDCC
ENSG00000170927	PKHD1
ENSG00000057294	PKP2
ENSG00000118495	PLAGL1
ENSG00000182621	PLCB1
ENSG00000138193	PLCE1
ENSG00000154822	PLCL2
ENSG00000180287	PLD5
ENSG00000178209	PLEC
ENSG00000153404	PLEKHG4B
ENSG00000105355	PLIN3
ENSG00000152952	PLOD2
ENSG00000162407	PLPP3
ENSG00000076356	PLXNA2
ENSG00000221866	PLXNA4
ENSG00000118557	PMFBP1
ENSG00000141744	PNMT
ENSG00000135241	PNPLA8
ENSG00000101346	POFUT1
ENSG00000163882	POLR2H
ENSG00000112033	PPARD
ENSG00000139220	PPFIA2
ENSG00000118898	PPL
ENSG00000175175	PPM1E
ENSG00000163590	PPM1L
ENSG00000198729	PPP1R14C
ENSG00000146112	PPP1R18
ENSG00000073711	PPP2R3A
ENSG00000119698	PPP4R4
ENSG00000221988	PPT2
ENSG00000019485	PRDM11
ENSG00000142611	PRDM16
ENSG00000085377	PREP
ENSG00000163637	PRICKLE2
ENSG00000166501	PRKCB
ENSG00000170955	PRKCDBP
ENSG00000171132	PRKCE
ENSG00000065675	PRKCQ
ENSG00000105287	PRKD2
ENSG00000185532	PRKG1
ENSG00000172179	PRL
ENSG00000185238	PRMT3
ENSG00000165630	PRPF18
ENSG00000112812	PRSS16
ENSG00000150687	PRSS23
ENSG00000146250	PRSS35
ENSG00000261603	PRSS46
ENSG00000099256	PRTFDC1
ENSG00000197746	PSAP
ENSG00000041357	PSMA4
ENSG00000163636	PSMD6
ENSG00000204540	PSORS1C1
ENSG00000185920	PTCH1
ENSG00000148344	PTGES
ENSG00000144407	PTH2R
ENSG00000087494	PTHLH
ENSG00000153707	PTPRD
ENSG00000196090	PTPRT
ENSG00000106278	PTPRZ1
ENSG00000249859	PVT1
ENSG00000101417	PXMP4
ENSG00000103490	PYCARD
ENSG00000100994	PYGB
ENSG00000163564	PYHIN1
ENSG00000112531	QKI
ENSG00000101074	R3HDML
ENSG00000107560	RAB11FIP2
ENSG00000099246	RAB18
ENSG00000168461	RAB31
ENSG00000167578	RAB4B
ENSG00000111540	RAB5B
ENSG00000154917	RAB6B
ENSG00000113522	RAD50
ENSG00000182185	RAD51B
ENSG00000002016	RAD52
ENSG00000136828	RALGPS1
ENSG00000125970	RALY
ENSG00000137040	RANBP6
ENSG00000132359	RAP1GAP2
ENSG00000136237	RAPGEF5
ENSG00000158987	RAPGEF6
ENSG00000077092	RARB
ENSG00000171777	RASGRP4
ENSG00000153179	RASSF3
ENSG00000198774	RASSF9
ENSG00000139687	RB1
ENSG00000101773	RBBP8
ENSG00000134453	RBM17
ENSG00000188739	RBM34
ENSG00000144642	RBMS3
ENSG00000165476	REEP3
ENSG00000148300	REXO4
ENSG00000185002	RFX6
ENSG00000182732	RGS6
ENSG00000182901	RGS7
ENSG00000144468	RHBDD1
ENSG00000163914	RHO
ENSG00000164327	RICTOR
ENSG00000080345	RIF1
ENSG00000079841	RIMS1
ENSG00000100599	RIN3
ENSG00000117000	RLF
ENSG00000104889	RNASEH2A
ENSG00000026297	RNASET2
ENSG00000170153	RNF150
ENSG00000135119	RNFT2
ENSG00000184719	RNLS
ENSG00000176393	RNPEP
ENSG00000185008	ROBO2
ENSG00000069667	RORA
ENSG00000104237	RP1
ENSG00000235099	RP1-23E21.2
ENSG00000246089	RP11-115C21.2
ENSG00000245768	RP11-410D17.2
ENSG00000215246	RP11-43F13.3
ENSG00000243150	RP11-538P18.2
ENSG00000250075	RP11-584P21.2
ENSG00000228697	RP5-968D22.1
ENSG00000165496	RPL10L
ENSG00000177519	RPRM
ENSG00000141564	RPTOR
ENSG00000165526	RPUSD4
ENSG00000048392	RRM2B
ENSG00000146374	RSPO3
ENSG00000148484	RSU1
ENSG00000224616	RTCA-AS1
ENSG00000185924	RTN4RL1
ENSG00000186907	RTN4RL2
ENSG00000176783	RUFY1
ENSG00000175792	RUVBL1
ENSG00000196218	RYR1
ENSG00000198626	RYR2
ENSG00000256463	SALL3
ENSG00000177570	SAMD12
ENSG00000203727	SAMD5
ENSG00000123453	SARDH
ENSG00000182568	SATB1
ENSG00000155875	SAXO1
ENSG00000133812	SBF2
ENSG00000073060	SCARB1
ENSG00000184178	SCFD2
ENSG00000171951	SCG2
ENSG00000104112	SCG3
ENSG00000149021	SCGB1A1
ENSG00000079689	SCGN
ENSG00000006747	SCIN
ENSG00000151466	SCLT1
ENSG00000136021	SCYL2
ENSG00000196636	SDHAF3
ENSG00000069188	SDK2
ENSG00000166562	SEC11C
ENSG00000138674	SEC31A
ENSG00000138593	SECISBP2L
ENSG00000170381	SEMA3E
ENSG00000137872	SEMA6D
ENSG00000138623	SEMA7A
ENSG00000197249	SERPINA1
ENSG00000166401	SERPINB8
ENSG00000181555	SETD2
ENSG00000107290	SETX
ENSG00000100095	SEZ6L
ENSG00000196260	SFTA2
ENSG00000133661	SFTPD
ENSG00000170624	SGCD
ENSG00000102683	SGCG
ENSG00000185053	SGCZ
ENSG00000176476	SGF29
ENSG00000111252	SH2B3
ENSG00000107295	SH3GL2
ENSG00000140600	SH3GL3
ENSG00000107957	SH3PXD2A
ENSG00000168779	SHOX2
ENSG00000161640	SIGLEC11
ENSG00000159263	SIM2
ENSG00000197555	SIPA1L1
ENSG00000126778	SIX1
ENSG00000170577	SIX2
ENSG00000100625	SIX4
ENSG00000184302	SIX6
ENSG00000005020	SKAP2
ENSG00000113504	SLC12A7
ENSG00000118596	SLC16A7
ENSG00000146039	SLC17A4
ENSG00000179520	SLC17A8
ENSG00000106688	SLC1A1
ENSG00000105143	SLC1A6
ENSG00000112499	SLC22A2
ENSG00000197208	SLC22A4
ENSG00000197375	SLC22A5
ENSG00000185052	SLC24A3
ENSG00000153291	SLC25A27
ENSG00000164209	SLC25A46
ENSG00000198246	SLC29A3
ENSG00000197496	SLC2A10
ENSG00000164756	SLC30A8
ENSG00000130958	SLC35D2
ENSG00000183780	SLC35F3
ENSG00000149150	SLC43A1
ENSG00000070214	SLC44A1
ENSG00000204385	SLC44A4
ENSG00000088836	SLC4A11
ENSG00000132517	SLC52A1
ENSG00000148942	SLC5A12
ENSG00000132164	SLC6A11
ENSG00000111181	SLC6A12
ENSG00000010379	SLC6A13
ENSG00000072041	SLC6A15
ENSG00000103546	SLC6A2
ENSG00000003989	SLC7A2
ENSG00000183023	SLC8A1
ENSG00000176463	SLCO3A1
ENSG00000119906	SLF2
ENSG00000065613	SLK
ENSG00000149346	SLX4IP
ENSG00000170365	SMAD1
ENSG00000175387	SMAD2
ENSG00000166949	SMAD3
ENSG00000137834	SMAD6
ENSG00000080503	SMARCA2
ENSG00000165935	SMCO2
ENSG00000166311	SMPD1
ENSG00000185420	SMYD3
ENSG00000077312	SNRPA
ENSG00000131876	SNRPA1
ENSG00000128739	SNRPN
ENSG00000147481	SNTG1
ENSG00000172554	SNTG2
ENSG00000100603	SNW1
ENSG00000185338	SOCS1
ENSG00000171150	SOCS5
ENSG00000149639	SOGA1
ENSG00000164736	SOX17
ENSG00000124766	SOX4
ENSG00000125398	SOX9
ENSG00000067066	SP100
ENSG00000172845	SP3
ENSG00000105866	SP4
ENSG00000144451	SPAG16
ENSG00000155761	SPAG17
ENSG00000182957	SPATA13
ENSG00000228741	SPATA13
ENSG00000145757	SPATA9
ENSG00000196141	SPATS2L
ENSG00000066336	SPI1
ENSG00000128040	SPINK2
ENSG00000182557	SPNS3
ENSG00000152377	SPOCK1
ENSG00000198369	SPRED2
ENSG00000136158	SPRY2
ENSG00000187678	SPRY4
ENSG00000137767	SQRDL
ENSG00000068784	SRBD1
ENSG00000174780	SRP72
ENSG00000179954	SSC5D
ENSG00000004866	ST7
ENSG00000111728	ST8SIA1
ENSG00000140557	ST8SIA2
ENSG00000144681	STAC
ENSG00000164211	STARD4
ENSG00000166888	STAT6
ENSG00000152953	STK32B
ENSG00000130413	STK33
ENSG00000068781	STON1-GTF2A1L
ENSG00000163116	STPG2
ENSG00000242866	STRC
ENSG00000247708	STX18-AS1
ENSG00000172340	SUCLG2
ENSG00000196562	SULF2
ENSG00000196284	SUPT3H
ENSG00000100647	SUSD6
ENSG00000197321	SVIL
ENSG00000157703	SVOPL
ENSG00000153157	SYCP2L
ENSG00000131018	SYNE1
ENSG00000054654	SYNE2
ENSG00000176438	SYNE3
ENSG00000108639	SYNGR2
ENSG00000172403	SYNPO2
ENSG00000132872	SYT4
ENSG00000170743	SYT9
ENSG00000006128	TAC1
ENSG00000115353	TACR1
ENSG00000135090	TAOK3
ENSG00000113407	TARS
ENSG00000141556	TBCD
ENSG00000145348	TBCK
ENSG00000183735	TBK1
ENSG00000092607	TBX15
ENSG00000135111	TBX3
ENSG00000170379	TCAF2
ENSG00000176769	TCERG1L
ENSG00000196628	TCF4
ENSG00000187079	TEAD1
ENSG00000120156	TEK
ENSG00000153060	TEKT5
ENSG00000145934	TENM2
ENSG00000218336	TENM3
ENSG00000149256	TENM4
ENSG00000164362	TERT
ENSG00000168769	TET2
ENSG00000153495	TEX29
ENSG00000226674	TEX41
ENSG00000229950	TFAP2A-AS1
ENSG00000008196	TFAP2B
ENSG00000087510	TFAP2C
ENSG00000115112	TFCP2L1
ENSG00000003436	TFPI
ENSG00000092969	TGFB2
ENSG00000069702	TGFBR3
ENSG00000090534	THPO
ENSG00000151090	THRB
ENSG00000187720	THSD4
ENSG00000144229	THSD7B
ENSG00000140534	TICRR
ENSG00000101342	TLDC2
ENSG00000196781	TLE1
ENSG00000140332	TLE3
ENSG00000106829	TLE4
ENSG00000137076	TLN1
ENSG00000174125	TLR1
ENSG00000101337	TM9SF4
ENSG00000198498	TMA16
ENSG00000241697	TMEFF1
ENSG00000139364	TMEM132B
ENSG00000181234	TMEM132C
ENSG00000151952	TMEM132D
ENSG00000170647	TMEM133
ENSG00000152128	TMEM163
ENSG00000002933	TMEM176A
ENSG00000258986	TMEM179
ENSG00000150433	TMEM218
ENSG00000188051	TMEM221
ENSG00000155755	TMEM237
ENSG00000135185	TMEM243
ENSG00000095209	TMEM38B
ENSG00000116857	TMEM9
ENSG00000154646	TMPRSS15
ENSG00000179104	TMTC2
ENSG00000123610	TNFAIP6
ENSG00000183578	TNFAIP8L3
ENSG00000164761	TNFRSF11B
ENSG00000117586	TNFSF4
ENSG00000173273	TNKS
ENSG00000079308	TNS1
ENSG00000168477	TNXB
ENSG00000078902	TOLLIP
ENSG00000124191	TOX2
ENSG00000067369	TP53BP1
ENSG00000182165	TP53TG1
ENSG00000073282	TP63
ENSG00000076554	TPD52
ENSG00000136527	TRA2B
ENSG00000204104	TRAF3IP1
ENSG00000174599	TRAM1L1
ENSG00000065308	TRAM2
ENSG00000186439	TRDN
ENSG00000071575	TRIB2
ENSG00000132109	TRIM21
ENSG00000234127	TRIM26
ENSG00000204713	TRIM27
ENSG00000104228	TRIM35
ENSG00000112343	TRIM38
ENSG00000206557	TRIM71
ENSG00000137672	TRPC6
ENSG00000083067	TRPM3
ENSG00000144481	TRPM8
ENSG00000104447	TRPS1
ENSG00000182173	TSEN54
ENSG00000165409	TSHR
ENSG00000121297	TSHZ3
ENSG00000145777	TSLP
ENSG00000110900	TSPAN11
ENSG00000108219	TSPAN14
ENSG00000231738	TSPAN19
ENSG00000127324	TSPAN8
ENSG00000215912	TTC34
ENSG00000139865	TTC6
ENSG00000167614	TTYH1
ENSG00000166402	TUB
ENSG00000167553	TUBA1C
ENSG00000104723	TUSC3
ENSG00000149016	TUT1
ENSG00000122691	TWIST1
ENSG00000137831	UACA
ENSG00000132388	UBE2G1
ENSG00000024048	UBR2
ENSG00000144357	UBR3
ENSG00000165886	UBTD1
ENSG00000168038	ULK4
ENSG00000219545	UMAD1
ENSG00000107731	UNC5B
ENSG00000100373	UPK3A
ENSG00000135655	USP15
ENSG00000162402	USP24
ENSG00000077254	USP33
ENSG00000135913	USP37
ENSG00000152818	UTRN
ENSG00000101558	VAPA
ENSG00000137411	VARS2
ENSG00000134215	VAV3
ENSG00000038427	VCAN
ENSG00000197415	VEPH1
ENSG00000170162	VGLL2
ENSG00000236404	VLDLR-AS1
ENSG00000187650	VMAC
ENSG00000129003	VPS13C
ENSG00000163032	VSNL1
ENSG00000189068	VSTM1
ENSG00000151532	VTI1A
ENSG00000188730	VWC2
ENSG00000185274	WBSCR17
ENSG00000128815	WDFY4
ENSG00000134987	WDR36
ENSG00000103091	WDR59
ENSG00000166415	WDR72
ENSG00000092470	WDR76
ENSG00000156076	WIF1
ENSG00000116729	WLS
ENSG00000060237	WNK1
ENSG00000105989	WNT2
ENSG00000108379	WNT3
ENSG00000114251	WNT5A
ENSG00000154764	WNT7A
ENSG00000186153	WWOX
ENSG00000206579	XKR4
ENSG00000171044	XKR6
ENSG00000130227	XPO7
ENSG00000143324	XPR1
ENSG00000152422	XRCC4
ENSG00000166896	XRCC6BP1
ENSG00000173950	XXYLT1
ENSG00000176105	YES1
ENSG00000128245	YWHAH
ENSG00000232040	ZBED9
ENSG00000205189	ZBTB10
ENSG00000109906	ZBTB16
ENSG00000177311	ZBTB38
ENSG00000166860	ZBTB39
ENSG00000184828	ZBTB7C
ENSG00000213588	ZBTB9
ENSG00000083223	ZCCHC6
ENSG00000188818	ZDHHC11
ENSG00000156639	ZFAND3
ENSG00000140836	ZFHX3
ENSG00000180787	ZFP3
ENSG00000179588	ZFPM1
ENSG00000197114	ZGPAT
ENSG00000106261	ZKSCAN1
ENSG00000189298	ZKSCAN3
ENSG00000165061	ZMAT4
ENSG00000197279	ZNF165
ENSG00000096654	ZNF184
ENSG00000197935	ZNF311
ENSG00000181315	ZNF322
ENSG00000130684	ZNF337
ENSG00000151789	ZNF385D
ENSG00000256087	ZNF432
ENSG00000148143	ZNF462
ENSG00000226051	ZNF503-AS1
ENSG00000168916	ZNF608
ENSG00000142556	ZNF614
ENSG00000183309	ZNF623
ENSG00000198740	ZNF652
ENSG00000197497	ZNF665
ENSG00000197951	ZNF71
ENSG00000174255	ZNF80
ENSG00000197608	ZNF841
ENSG00000066379	ZNRD1
ENSG00000170044	ZPLD1
ENSG00000158691	ZSCAN12
ENSG00000269293	ZSCAN16-AS1
ENSG00000187987	ZSCAN23
ENSG00000235109	ZSCAN31
ENSG00000137185	ZSCAN9
ENSG00000036549	ZZZ3
