# Supplementary material for: Single-cell transcriptomics reveals gene expression dynamics of human fetal kidney development
Source: PLoS Biol. 2019 Feb 21;17(2):e3000152. doi: 10.1371/journal.pbio.3000152 (PMC6400406; doi:10.1371/journal.pbio.3000152)
Supplement: S1 Data — (XLS) [file pbio.3000152.s016.xls]

## Sheet: Fig 1C 2B 6C S2F S3D s9DEGF
tSNE1	tSNE2	cell.type	zscore_CLIC5	zscore_LHX1	zscore_SIX2	zscore_DCN	zscore_PDGFRB	zscore_CLDN2	zscore_AQP2	zscore_OLFM3	zscore_HSPA1A	zscore_NR4A1	zscore_EGR1	zscore_CKS2	zscore_UNCX	zscore_CITED1	fraction_stress	hierarchical_cluster_n	cc.score.G2M
0.273485	-2.81963	NPCc	1.14195	1.23054	1.18624	1.18919	1.1752	1.13667	1.18053	1.1648	1.28487	1.20902	1.25837	1.29857	1.16343	1.13667	0.0170966	3	0
2.04973	-4.49769	NPCc	1.1752	1.23261	1.19385	1.18954	1.17559	1.13812	1.20035	1.16698	1.31326	1.21067	1.25851	1.30111	1.16814	1.13812	0.028427	3	0.0708717
12.9532	7.49971	DTLH	1.17559	1.23416	1.19734	1.19306	1.17805	1.13814	1.20096	1.16963	1.34733	1.2149	1.25883	1.30471	1.18053	1.14195	0.0443864	19	0.00184615
-17.613	-3.51571	ICa	1.17805	1.23447	1.19803	1.19318	1.18128	1.14195	1.20231	1.17186	1.37785	1.2152	1.26022	1.30651	1.19767	1.18455	0.0445909	12	0.0174772
-9.91934	-2.42162	ICa	1.18403	1.23702	1.19833	1.19362	1.1824	1.14489	1.20255	1.17356	1.39122	1.22932	1.26023	1.31031	1.19886	1.19357	0.0252037	12	0.0263447
8.78546	8.05171	CnT	1.18919	1.23727	1.20017	1.19503	1.18403	1.1465	1.20324	1.17371	1.40227	1.23305	1.26342	1.31068	1.19889	1.19385	0.0367264	22	0
12.6137	13.0233	UBCD	1.18954	1.23789	1.20055	1.21084	1.18809	1.14757	1.20371	1.17394	1.40323	1.23426	1.26398	1.31233	1.20035	1.1973	0.0371153	16	0
15.4144	4.87519	ErPrT	1.19306	1.2398	1.20121	1.21344	1.18919	1.14977	1.20431	1.17411	1.41785	1.24343	1.2649	1.31292	1.20096	1.19886	0.0231435	18	0.130777
-11.9686	-4.17471	ICa	1.19318	1.24017	1.20313	1.21444	1.18983	1.15365	1.20519	1.1742	1.4192	1.24407	1.26841	1.31363	1.20231	1.19889	0.0410256	11	0.0341952
5.19411	2.52246	RVCSBa	1.19362	1.24391	1.20584	1.2149	1.19174	1.1648	1.20984	1.20381	1.42058	1.2467	1.2734	1.32444	1.20255	1.2002	0.0262421	27	0
-17.2852	-7.26084	ICb	1.19503	1.26389	1.21067	1.21508	1.19317	1.16698	1.21681	1.20525	1.42116	1.24932	1.27715	1.32897	1.20262	1.20055	0.031213	9	0.113654
-11.549	-4.52649	ICa	1.19889	1.26468	1.21344	1.2152	1.19401	1.16814	1.21803	1.20676	1.42151	1.24976	1.27799	1.33181	1.20276	1.20638	0.047097	11	0.0292772
12.7193	5.8494	SSBpr	1.20525	1.26932	1.21357	1.21934	1.19525	1.17186	1.22187	1.21344	1.42162	1.25276	1.27849	1.33191	1.20324	1.20676	0.0254293	20	0.00070028
-2.69246	7.80586	NPCd	1.20638	1.2697	1.21425	1.2203	1.19658	1.17356	1.22347	1.2149	1.42217	1.25352	1.2788	1.33234	1.20371	1.20715	0.0247237	28	0.323691
14.5901	5.38188	ErPrT	1.20715	1.27091	1.2146	1.22063	1.2	1.17371	1.22423	1.21508	1.42683	1.25372	1.27923	1.33312	1.20431	1.20817	0.0207978	18	0.0222222
9.8063	-5.32234	SSBpod	1.20817	1.27179	1.2149	1.22151	1.21058	1.17394	1.22514	1.2152	1.42772	1.25505	1.28259	1.33479	1.20461	1.21036	0.0259553	6	0.0140845
9.07484	-3.91668	SSBpod	1.21067	1.27215	1.21508	1.22726	1.21295	1.17411	1.22591	1.21803	1.43135	1.25602	1.28393	1.33647	1.20519	1.21282	0.0274527	6	0.000796813
-4.37235	4.77821	IPC	1.21282	1.27395	1.2152	1.2302	1.21313	1.1742	1.22609	1.21934	1.4333	1.25658	1.28395	1.33696	1.20525	1.21344	0.0360382	8	0.241379
13.9176	4.0595	ErPrT	1.2147	1.2783	1.21712	1.23261	1.21582	1.17847	1.2269	1.22063	1.43447	1.25687	1.28397	1.33698	1.20534	1.2149	0.025267	18	0.0444638
-8.93287	1.05727	IPC	1.2149	1.27996	1.21886	1.23426	1.2187	1.17952	1.22715	1.22151	1.43497	1.25691	1.28487	1.33863	1.20638	1.2149	0.0474722	8	0.597723
-0.640747	5.22492	NPCd	1.21504	1.28044	1.2189	1.23727	1.22011	1.18919	1.22958	1.22347	1.43739	1.25765	1.28497	1.34157	1.20648	1.21508	0.015518	28	0.143842
-16.129	-4.15155	ICa	1.2152	1.28064	1.21934	1.23783	1.22099	1.19357	1.23235	1.22423	1.43836	1.25807	1.28539	1.34233	1.20662	1.2152	0.0382341	12	0.0015674
14.8129	4.13173	ErPrT	1.21555	1.28346	1.21959	1.23804	1.2228	1.19385	1.23416	1.22496	1.44124	1.25848	1.28598	1.34327	1.20715	1.21712	0.0248027	18	0.00142653
12.224	-7.94219	Pod	1.218	1.28415	1.2203	1.23971	1.22497	1.1973	1.23714	1.22514	1.4434	1.25861	1.28616	1.34746	1.20717	1.218	0.0481703	4	0.00573248
-1.28839	6.72386	NPCd	1.21856	1.2847	1.22063	1.24061	1.22498	1.19767	1.24391	1.22591	1.44471	1.25961	1.28778	1.35039	1.21067	1.21934	0.0351443	28	0.476266
-17.7812	-6.21594	ICb	1.21874	1.2853	1.22083	1.24211	1.22692	1.19847	1.253	1.22609	1.44724	1.2602	1.28786	1.35357	1.21282	1.21953	0.0271024	9	0.0229885
1.64514	6.74518	PTA	1.22011	1.28678	1.22149	1.24343	1.22982	1.2002	1.2533	1.22715	1.44957	1.26065	1.288	1.35455	1.21319	1.2203	0.0193301	29	0.0313853
1.69772	6.82087	PTA	1.22032	1.29048	1.22151	1.2464	1.23135	1.20055	1.25504	1.22737	1.45026	1.261	1.28807	1.35551	1.21386	1.22032	0.0266103	29	0.12866
-16.067	-4.38005	ICa	1.22106	1.29119	1.22168	1.24849	1.2318	1.20262	1.256	1.22932	1.45136	1.26171	1.28967	1.35665	1.21416	1.22063	0.0174886	12	0.00123153
11.1204	-7.01623	Pod	1.22187	1.29169	1.22294	1.24891	1.23459	1.20313	1.25765	1.23709	1.45258	1.26253	1.29017	1.35959	1.2149	1.2207	0.0352014	5	0
-1.84543	6.35439	NPCd	1.22213	1.29269	1.22423	1.25111	1.2349	1.20534	1.25848	1.23714	1.45283	1.26255	1.29226	1.36116	1.2152	1.22151	0.0461176	28	0.460361
-17.3709	-9.13544	ICb	1.2228	1.29386	1.22496	1.25164	1.23772	1.21036	1.261	1.24186	1.45564	1.26341	1.29241	1.36127	1.21668	1.22168	0.0350836	9	0.0135309
-0.746678	2.82125	NPCc	1.22496	1.29391	1.22554	1.25202	1.24061	1.21058	1.2649	1.24293	1.45574	1.26555	1.29262	1.36169	1.21743	1.22213	0.014175	3	0
2.20545	1.57179	RVCSBa	1.22646	1.29552	1.22848	1.2528	1.24213	1.21058	1.26492	1.24503	1.45833	1.2657	1.29552	1.3635	1.218	1.22294	0.0238842	27	0
-16.5524	-5.38618	ICb	1.22737	1.29596	1.22982	1.25338	1.24343	1.21386	1.2658	1.24555	1.45845	1.26714	1.29756	1.36559	1.21942	1.22313	0.0372356	9	0.0306657
8.57794	8.0758	CnT	1.22932	1.29676	1.23709	1.25352	1.2458	1.21601	1.26932	1.24849	1.45962	1.26764	1.29767	1.36611	1.21953	1.22423	0.0308503	22	0.00138696
-2.46513	-5.94156	NPCa	1.2302	1.29688	1.23855	1.25363	1.24916	1.21856	1.27181	1.24849	1.45982	1.26773	1.29874	1.36643	1.22032	1.22737	0.0389649	1	0.00779896
15.2016	3.82372	ErPrT	1.23128	1.29705	1.23968	1.25372	1.24993	1.21942	1.27206	1.24932	1.46253	1.26886	1.3025	1.36756	1.22044	1.22825	0.0436543	18	0.0216076
-2.80905	-6.69833	NPCa	1.23261	1.29865	1.24006	1.25376	1.25028	1.22014	1.27307	1.24947	1.46764	1.26917	1.30316	1.36953	1.22195	1.22848	0.0292906	1	0.00282486
-0.466571	-6.6153	NPCa	1.23275	1.30125	1.24061	1.25472	1.25202	1.22294	1.27395	1.24995	1.46786	1.26932	1.30437	1.37002	1.22197	1.22856	0.0225436	1	0.00747508
3.35847	8.08079	PTA	1.23709	1.30202	1.24312	1.25526	1.25216	1.23231	1.27739	1.25044	1.46886	1.27	1.3057	1.37002	1.2226	1.22982	0.0242467	29	0.46039
10.2306	-0.831829	RVCSBb	1.23709	1.30321	1.24509	1.25551	1.25415	1.23501	1.27799	1.25216	1.47038	1.27053	1.30794	1.37112	1.22283	1.23231	0.0183718	7	0
2.97074	2.09289	RVCSBa	1.23772	1.30413	1.2458	1.25556	1.25505	1.23772	1.27803	1.25503	1.4707	1.27146	1.30875	1.37167	1.22291	1.23275	0.037379	27	0
1.1442	6.43345	PTA	1.23783	1.30466	1.2467	1.25578	1.256	1.23859	1.2785	1.25556	1.47386	1.27266	1.31051	1.37195	1.22318	1.23426	0.0192059	29	0.0663415
11.2969	-6.2341	Pod	1.23825	1.30488	1.24819	1.25584	1.25625	1.23985	1.2788	1.25658	1.47768	1.27284	1.31147	1.37254	1.22355	1.23709	0.0306748	5	0
10.3856	-4.69622	SSBpod	1.23951	1.30543	1.24916	1.25602	1.25647	1.24002	1.27889	1.25831	1.48194	1.27315	1.3116	1.37763	1.22381	1.23859	0.042066	6	0.00348129
8.54408	-3.73319	SSBpod	1.24117	1.30827	1.2495	1.25691	1.25658	1.24081	1.28075	1.25866	1.48246	1.27332	1.3117	1.37777	1.22625	1.23951	0.0223598	6	0.00749376
3.71591	5.5627	RVCSBa	1.24174	1.30832	1.25123	1.25737	1.25703	1.24087	1.28135	1.25961	1.48274	1.2734	1.31251	1.37801	1.22647	1.24204	0.0213039	27	0
-15.2269	5.3309	End	1.24234	1.30902	1.25236	1.25807	1.25758	1.24213	1.28316	1.25972	1.48618	1.27372	1.31252	1.3781	1.22969	1.24238	0.0355086	13	0.00710059
-15.8266	-8.78185	ICb	1.24555	1.30935	1.25296	1.25848	1.25803	1.2467	1.28346	1.25979	1.4865	1.27395	1.31292	1.37838	1.2302	1.2431	0.041529	9	0
12.4492	-7.53717	Pod	1.2458	1.30992	1.253	1.25899	1.25815	1.24702	1.28393	1.2598	1.49042	1.27463	1.3148	1.37983	1.23271	1.24354	0.0462256	4	0
0.14363	-2.92742	NPCc	1.24719	1.31014	1.25472	1.25951	1.25861	1.25068	1.28567	1.26001	1.49057	1.27487	1.31566	1.38062	1.23787	1.24407	0.0164296	3	0
-14.0895	-6.97695	ICa	1.24785	1.31099	1.25505	1.25979	1.25899	1.25254	1.28617	1.2602	1.49167	1.27596	1.31601	1.38084	1.23804	1.24434	0.0428202	12	0.0684524
8.74142	6.27869	SSBm/d	1.24849	1.31149	1.25529	1.2598	1.25916	1.25276	1.28649	1.26251	1.49195	1.27629	1.31918	1.38178	1.23985	1.24555	0.0412188	21	0.00584795
-11.6472	-4.9166	ICa	1.2495	1.31175	1.25556	1.26001	1.25933	1.25327	1.28717	1.26313	1.49321	1.27665	1.31926	1.38178	1.24002	1.24725	0.032146	11	0.0433579
-2.54315	-2.81349	NPCb	1.25253	1.31186	1.256	1.26048	1.25966	1.25401	1.28922	1.26482	1.49498	1.27738	1.32029	1.38183	1.24132	1.24847	0.0384453	2	0.0536364
9.87027	-3.78667	SSBpod	1.25283	1.31204	1.25752	1.26053	1.2602	1.25415	1.28939	1.26486	1.49697	1.27763	1.32138	1.3841	1.24354	1.24976	0.0197656	6	0
1.4976	7.54892	PTA	1.25625	1.31359	1.25758	1.26065	1.26048	1.25526	1.28939	1.26531	1.49727	1.27799	1.32221	1.38551	1.24408	1.24979	0.0221934	29	0.183007
-11.1667	-2.98919	ICa	1.25815	1.31361	1.25784	1.261	1.26103	1.2556	1.28994	1.26545	1.49747	1.27842	1.32464	1.38566	1.24694	1.24993	0.0278383	11	0
-15.3061	4.87345	End	1.25831	1.31442	1.25792	1.2611	1.2611	1.25584	1.29001	1.26555	1.49905	1.27882	1.32512	1.38648	1.24725	1.25111	0.0269835	13	0.0310366
-12.9133	-2.81844	ICa	1.25848	1.31534	1.25794	1.26167	1.2616	1.25625	1.29033	1.26574	1.50032	1.27891	1.32534	1.38685	1.24732	1.25283	0.0468183	11	0.0241245
-3.60645	-1.23287	NPCb	1.25933	1.31551	1.258	1.26219	1.26167	1.25682	1.29254	1.26668	1.50087	1.27941	1.3254	1.38694	1.24891	1.25283	0.04862	2	0
-3.67143	-4.55496	NPCa	1.25961	1.31715	1.25803	1.26222	1.26255	1.25752	1.29262	1.26671	1.50249	1.27951	1.32719	1.38725	1.24965	1.25309	0.04368	1	0.00186393
0.660328	-6.82108	NPCa	1.25966	1.31759	1.25815	1.26225	1.26423	1.25784	1.29302	1.26672	1.50389	1.28048	1.3283	1.38809	1.24968	1.25352	0.0190151	1	0
1.86895	7.42113	PTA	1.26064	1.31792	1.25831	1.26259	1.26451	1.25803	1.2938	1.26721	1.50989	1.28192	1.3287	1.3881	1.24976	1.25551	0.0282468	29	0.0894161
13.1608	5.43902	SSBpr	1.26103	1.32138	1.25861	1.26399	1.2649	1.25892	1.2938	1.26835	1.51567	1.28227	1.33068	1.38814	1.24979	1.25556	0.0242029	20	0.00239234
0.785144	7.23838	PTA	1.26116	1.32189	1.25933	1.2651	1.2651	1.25951	1.29391	1.26867	1.51831	1.2824	1.33146	1.38964	1.24993	1.25595	0.027961	29	0.421433
-14.8089	5.11192	End	1.26219	1.32218	1.25979	1.26544	1.26519	1.26094	1.29525	1.27023	1.51972	1.28259	1.33181	1.39046	1.24995	1.25691	0.0358579	13	0.143095
-9.49309	1.23116	IPC	1.26249	1.32325	1.26001	1.2658	1.2658	1.26161	1.29552	1.27101	1.52198	1.28259	1.3323	1.39056	1.25044	1.25737	0.0469295	8	0.417203
15.7583	4.75528	ErPrT	1.26482	1.32333	1.26076	1.26601	1.26601	1.2645	1.29612	1.27113	1.52488	1.28329	1.3324	1.39084	1.25164	1.25752	0.0288645	18	0.0593446
0.637691	1.84544	NPCc	1.26562	1.32383	1.261	1.26612	1.2667	1.26465	1.29676	1.27143	1.52736	1.28346	1.33312	1.39296	1.25253	1.25765	0.0212806	3	0.0102804
13.995	3.29869	ErPrT	1.26566	1.3246	1.26103	1.26703	1.26678	1.26802	1.2969	1.27215	1.52958	1.2835	1.33372	1.39304	1.25276	1.25803	0.028393	18	0.000672043
-16.6839	-6.7277	ICb	1.26574	1.32521	1.26161	1.26773	1.26765	1.26844	1.29723	1.27227	1.53174	1.28393	1.3342	1.39322	1.25309	1.25807	0.0360787	9	0.00340136
-12.9014	-2.97534	ICa	1.2673	1.32557	1.26251	1.26844	1.26783	1.26867	1.29757	1.2726	1.53357	1.28397	1.33516	1.39336	1.25505	1.25899	0.0477541	11	0
-15.1131	4.68574	End	1.26886	1.32569	1.26253	1.26857	1.26826	1.26972	1.29767	1.27273	1.53392	1.2843	1.33525	1.39361	1.25556	1.25933	0.0281611	13	0.00262985
3.91477	3.66893	RVCSBa	1.26949	1.32584	1.26341	1.26949	1.26857	1.27396	1.29769	1.27336	1.53416	1.2845	1.33547	1.39361	1.25595	1.25948	0.0288022	27	0.0365408
6.47626	13.6603	Leu	1.27113	1.32609	1.26382	1.2698	1.26873	1.27483	1.29936	1.27362	1.539	1.28474	1.33641	1.39415	1.25683	1.25961	0.0426374	14	0
-17.9105	-9.52873	ICb	1.27197	1.32644	1.2645	1.27039	1.269	1.27517	1.29974	1.27373	1.54202	1.28497	1.33732	1.39469	1.25691	1.25966	0.0340771	9	0.0382514
1.7378	-0.655715	NPCc	1.27267	1.3267	1.2649	1.27115	1.2695	1.27569	1.30102	1.27401	1.54217	1.28503	1.3391	1.39547	1.25703	1.26001	0.0170656	3	0.0168067
-9.82951	-6.54295	Mes	1.2733	1.32688	1.26565	1.27117	1.26972	1.27583	1.30139	1.27453	1.54419	1.2853	1.33979	1.39589	1.25737	1.26064	0.0272588	10	0.00421053
1.60187	0.359764	NPCc	1.27344	1.32728	1.26574	1.27153	1.2698	1.27667	1.3025	1.27488	1.54646	1.28564	1.34108	1.3961	1.25758	1.26065	0.0152113	3	0
9.68041	6.22677	SSBm/d	1.27431	1.32798	1.2658	1.27181	1.2702	1.27697	1.30262	1.27501	1.5465	1.28572	1.34126	1.39622	1.25765	1.26094	0.0328603	21	0.00146413
-16.9298	-8.36668	ICb	1.27487	1.3287	1.26714	1.27193	1.27026	1.27842	1.30321	1.2759	1.54673	1.28607	1.34132	1.39647	1.25807	1.26171	0.034749	9	0.0318949
-1.28442	6.47779	NPCd	1.275	1.32875	1.26793	1.27208	1.2705	1.27916	1.3061	1.27646	1.55266	1.28616	1.34206	1.39656	1.25848	1.26198	0.030152	28	0.495195
-10.6106	1.41821	IPC	1.27501	1.33031	1.26802	1.27249	1.27117	1.28194	1.30794	1.27736	1.555	1.28619	1.34235	1.39679	1.25948	1.26219	0.0373235	8	0.660939
0.950525	6.30487	PTA	1.27526	1.33052	1.26857	1.27277	1.27122	1.28212	1.30992	1.27752	1.55779	1.28636	1.34247	1.39688	1.25961	1.26249	0.0125067	29	0.0379085
15.4076	5.31354	ErPrT	1.27561	1.33131	1.26877	1.27307	1.27181	1.28279	1.31177	1.27763	1.55897	1.28688	1.343	1.39746	1.26001	1.26251	0.0112943	18	0.0093147
2.74496	7.05837	PTA	1.27646	1.33137	1.27146	1.27356	1.27206	1.28489	1.31519	1.27791	1.56061	1.28744	1.34327	1.3975	1.26013	1.26255	0.0184555	29	0
-2.29033	5.07688	NPCd	1.27715	1.3317	1.27206	1.27378	1.27208	1.28678	1.31655	1.27802	1.56183	1.28765	1.34446	1.39759	1.2602	1.26259	0.0189915	28	0.526681
6.07234	6.17591	RVCSBa	1.27799	1.33212	1.27284	1.27379	1.27227	1.28697	1.31858	1.27816	1.56815	1.28769	1.34469	1.39838	1.26053	1.26299	0.0354932	27	0.0559306
0.672164	-7.16533	NPCa	1.27893	1.33317	1.2729	1.2738	1.27267	1.28721	1.31918	1.2785	1.56844	1.28778	1.348	1.39854	1.2617	1.26313	0.0210396	1	0.00346921
1.42855	10.5528	Prolif	1.27923	1.33378	1.27307	1.27463	1.27307	1.28939	1.32383	1.27858	1.5696	1.28784	1.34904	1.3987	1.26171	1.2637	0.0186335	24	0.181669
2.06484	7.89555	PTA	1.27938	1.3339	1.27332	1.27574	1.2733	1.29003	1.32464	1.28008	1.57434	1.288	1.35028	1.39876	1.26198	1.26399	0.0218273	29	0
-0.474942	-5.40233	NPCa	1.28075	1.33417	1.2734	1.27591	1.27356	1.29045	1.32775	1.2803	1.57698	1.28907	1.3507	1.39893	1.26234	1.26494	0.0125973	1	0.0630137
5.7548	-4.73727	RVCSBb	1.28129	1.33474	1.27344	1.27646	1.27365	1.29048	1.33002	1.28088	1.59089	1.28929	1.3526	1.39985	1.26255	1.2651	0.0277778	7	0.00359712
-1.9776	6.32646	NPCd	1.28159	1.33525	1.27365	1.27673	1.2738	1.29141	1.33279	1.28172	1.59131	1.28942	1.35337	1.39993	1.26313	1.26539	0.040641	28	0.496132
-15.0185	-3.49438	ICa	1.28312	1.33535	1.27373	1.27692	1.27401	1.29147	1.33291	1.28192	1.59147	1.29003	1.35376	1.40019	1.26352	1.26562	0.0494018	12	0.00211416
-1.10422	-6.42632	NPCa	1.28503	1.3357	1.27401	1.27739	1.27499	1.29231	1.33331	1.28258	1.59607	1.29035	1.3542	1.40033	1.26399	1.26678	0.0190441	1	0
-2.29273	0.696281	NPCb	1.2856	1.33587	1.27487	1.27783	1.27515	1.29302	1.33431	1.28386	1.59793	1.29055	1.35458	1.40046	1.26433	1.26714	0.0402901	2	0
-13.8875	-3.61121	ICa	1.28769	1.33597	1.27629	1.27791	1.27527	1.29303	1.33501	1.28469	1.59882	1.29083	1.35505	1.40079	1.26451	1.26773	0.049049	11	0.00216763
-13.6445	-3.03881	ICa	1.28786	1.33647	1.27788	1.27803	1.27574	1.29366	1.33976	1.28487	1.59944	1.29103	1.3552	1.40118	1.26494	1.26826	0.0489679	11	0.000724113
-3.17281	-6.07109	NPCa	1.28789	1.33683	1.27796	1.27816	1.27632	1.29456	1.34225	1.28524	1.5997	1.29137	1.35665	1.40161	1.26535	1.26827	0.0343777	1	0.0427764
13.0274	-8.243	Pod	1.28885	1.33688	1.27836	1.27836	1.27673	1.29525	1.34421	1.28557	1.60002	1.29147	1.35712	1.40178	1.26562	1.26841	0.0383333	4	0.000698812
-11.8858	-3.53691	ICa	1.289	1.33773	1.2788	1.2785	1.27783	1.29552	1.34469	1.28611	1.60096	1.29157	1.35739	1.40202	1.26671	1.26867	0.0424697	11	0.0104334
-13.9898	-5.11536	ICa	1.28929	1.33828	1.27893	1.2786	1.27799	1.29682	1.34593	1.28611	1.60706	1.29253	1.35752	1.4021	1.26714	1.26877	0.0456398	12	0.0143072
0.690912	-2.31233	NPCc	1.2894	1.33838	1.27941	1.27862	1.27803	1.29802	1.34595	1.28621	1.61008	1.29262	1.35853	1.40236	1.2673	1.26889	0.0259434	3	0
-3.0429	5.56434	NPCd	1.2903	1.33859	1.27951	1.2792	1.27823	1.29926	1.34825	1.28656	1.6109	1.29264	1.35885	1.40252	1.26773	1.26917	0.0290867	28	0.401612
0.236671	6.68617	PTA	1.29038	1.33873	1.28159	1.27954	1.27834	1.29989	1.35024	1.28682	1.61144	1.2936	1.35905	1.40273	1.26826	1.2697	0.0241228	29	0.520633
8.96164	3.75683	SSBpr	1.29063	1.33953	1.2817	1.27966	1.2785	1.30055	1.35135	1.28736	1.61359	1.2938	1.36026	1.40318	1.26835	1.26972	0.0200658	20	0.0484713
-16.6431	-6.33608	ICb	1.29115	1.34021	1.28259	1.27981	1.2786	1.30069	1.35304	1.28751	1.61397	1.29391	1.36046	1.40346	1.26841	1.27006	0.0284832	9	0.0036049
-0.0774962	-3.12518	NPCc	1.29117	1.34039	1.28259	1.28007	1.27862	1.30071	1.35337	1.2894	1.61567	1.29496	1.3611	1.40347	1.26867	1.27049	0.0155489	3	0
-1.38088	-5.97236	NPCa	1.29147	1.34112	1.2827	1.28008	1.27874	1.30227	1.35354	1.28967	1.61727	1.29587	1.36113	1.40359	1.26917	1.27101	0.0193253	1	0.0257732
-11.2592	-2.67265	ICa	1.29164	1.34157	1.28309	1.2803	1.2788	1.30229	1.35435	1.2897	1.61791	1.29632	1.36126	1.404	1.27	1.27117	0.0276784	11	0
0.944334	-4.02706	NPCc	1.29265	1.34235	1.28393	1.28088	1.2792	1.30564	1.35567	1.28986	1.61941	1.29652	1.36133	1.40414	1.27024	1.27122	0.0155929	3	0.00241546
-11.9346	-3.12348	ICa	1.29302	1.3428	1.28412	1.28172	1.27926	1.3065	1.35571	1.29047	1.62043	1.29676	1.3617	1.40453	1.27026	1.27154	0.0298113	11	0.057168
-16.1491	-6.90893	ICb	1.29358	1.343	1.2843	1.28221	1.27957	1.30668	1.35581	1.29048	1.62134	1.29723	1.3637	1.40511	1.27193	1.27181	0.0414079	9	0.0151018
13.739	5.18416	ErPrT	1.29471	1.343	1.28469	1.28236	1.28044	1.30873	1.35585	1.29102	1.62145	1.29767	1.36439	1.40575	1.2726	1.27206	0.0323317	18	0.0787531
10.4512	0.174677	RVCSBb	1.29487	1.34328	1.28474	1.28319	1.2807	1.30904	1.36209	1.29115	1.62352	1.29877	1.36488	1.40583	1.27273	1.27215	0.0489426	7	0.0655359
10.3295	6.21646	SSBm/d	1.29489	1.34412	1.28503	1.28398	1.28072	1.31316	1.36645	1.29139	1.62686	1.29883	1.36605	1.40589	1.27307	1.2726	0.0361495	21	0
13.8665	3.88782	SSBpr	1.29504	1.34421	1.28527	1.28412	1.28089	1.31325	1.36671	1.29164	1.62886	1.29936	1.36651	1.40674	1.2734	1.27266	0.045794	20	0.00902151
0.870312	6.39638	PTA	1.29552	1.34454	1.28564	1.2847	1.28131	1.31474	1.3679	1.29169	1.63	1.29989	1.36684	1.4072	1.27372	1.27267	0.0287099	29	0.290609
-1.93576	4.5345	NPCd	1.29626	1.34525	1.2859	1.28484	1.2817	1.31542	1.36863	1.29207	1.63023	1.30069	1.36709	1.40726	1.27379	1.27273	0.0151955	28	0.357942
0.82928	0.339331	NPCc	1.29632	1.34593	1.28598	1.2853	1.28191	1.31672	1.36958	1.29269	1.63223	1.30177	1.36757	1.40765	1.27415	1.27301	0.0417871	3	0.0194257
7.03971	5.87231	RVCSBa	1.2964	1.34595	1.28611	1.28557	1.28217	1.31701	1.37477	1.29322	1.63226	1.30202	1.3678	1.40769	1.27453	1.27303	0.0309522	27	0.00181488
-3.01767	-0.574875	NPCb	1.29691	1.34638	1.28619	1.28585	1.28221	1.31765	1.37642	1.29386	1.63365	1.3025	1.36808	1.40769	1.27463	1.27344	0.0441252	2	0
10.3197	-0.548086	RVCSBb	1.29707	1.34638	1.28636	1.28614	1.2824	1.3183	1.37824	1.29441	1.63451	1.30331	1.3696	1.40777	1.27483	1.27356	0.025916	7	0.00183936
8.9602	-3.38833	SSBpod	1.29716	1.34655	1.28678	1.28631	1.28289	1.31883	1.38183	1.29461	1.63488	1.30466	1.37081	1.40795	1.27515	1.27365	0.0164909	6	0.00193424
-10.2468	1.28592	IPC	1.29747	1.34655	1.28682	1.28646	1.28316	1.31896	1.3841	1.29485	1.64236	1.3052	1.37116	1.40814	1.27583	1.2738	0.0440882	8	0.5048
16.0064	4.2967	ErPrT	1.29757	1.34659	1.28743	1.28682	1.28317	1.31916	1.38581	1.29487	1.64689	1.30543	1.37123	1.40815	1.2759	1.27401	0.0363435	17	0.0188989
12.3224	12.1232	UBCD	1.29874	1.3467	1.28744	1.28704	1.28319	1.31952	1.38634	1.2958	1.64706	1.30544	1.37142	1.40835	1.27596	1.27431	0.0342432	16	0.003861
-20.2481	-7.58038	ICa	1.29874	1.34703	1.28765	1.28721	1.28324	1.31959	1.38703	1.29596	1.64902	1.30599	1.37178	1.40837	1.27715	1.27453	0.0389262	12	0.0550528
-3.76864	-1.86824	NPCb	1.29906	1.34733	1.28829	1.28736	1.28412	1.3199	1.38725	1.29614	1.65196	1.30668	1.37206	1.4084	1.27756	1.27463	0.0386579	2	0
11.5173	-7.53469	Pod	1.29989	1.34778	1.28836	1.28801	1.2843	1.32139	1.38769	1.29658	1.65426	1.30753	1.3724	1.40849	1.27763	1.27475	0.0458667	5	0.016092
-0.223738	-5.49445	NPCa	1.29993	1.34788	1.289	1.28853	1.28469	1.32175	1.38961	1.29664	1.65457	1.30791	1.37248	1.40858	1.27765	1.27483	0.0165087	1	0.0364059
-11.8725	-2.32265	ICa	1.29996	1.34934	1.28908	1.28916	1.28497	1.32182	1.38964	1.2967	1.65584	1.30794	1.37299	1.4091	1.27767	1.27487	0.0452246	11	0
2.31068	6.28181	PTA	1.30022	1.34964	1.28929	1.28922	1.28498	1.32182	1.39015	1.29688	1.65741	1.308	1.37383	1.40968	1.27823	1.27499	0.0210927	29	0
-20.1795	-7.44504	ICa	1.30101	1.34983	1.28966	1.2894	1.28572	1.3225	1.39056	1.29705	1.6583	1.30827	1.37397	1.4099	1.27836	1.27515	0.020208	12	0.0930233
-0.464543	-6.82613	NPCa	1.30177	1.35016	1.28967	1.28967	1.28604	1.32391	1.39593	1.29758	1.66002	1.30873	1.37464	1.40992	1.27858	1.27561	0.0137741	1	0
2.1725	1.75422	RVCSBa	1.30197	1.35025	1.29003	1.2897	1.28611	1.32533	1.3961	1.29771	1.66172	1.30875	1.37465	1.41016	1.2788	1.27574	0.0389054	27	0
12.4422	-7.91328	Pod	1.30262	1.35042	1.29055	1.29048	1.2867	1.32612	1.39611	1.2978	1.66347	1.30902	1.37469	1.41032	1.27889	1.27575	0.0423943	4	0
11.455	-7.55509	Pod	1.30316	1.35049	1.29083	1.29088	1.28678	1.33005	1.39668	1.29847	1.66431	1.30928	1.37498	1.41056	1.27891	1.27583	0.0481283	5	0.0160936
8.67031	-0.784986	RVCSBb	1.30374	1.35137	1.29245	1.29119	1.28717	1.33349	1.39679	1.29865	1.66459	1.30935	1.37559	1.41073	1.27893	1.2759	0.0177358	25	0.00078125
-2.46726	7.85313	NPCd	1.30437	1.3521	1.29251	1.29153	1.28778	1.33512	1.39688	1.29888	1.66771	1.30992	1.37582	1.41079	1.2792	1.27596	0.0438815	28	0.545859
-15.8526	-6.81483	ICb	1.30471	1.35216	1.29263	1.29164	1.28784	1.33553	1.3969	1.29923	1.67141	1.31068	1.37602	1.41089	1.27923	1.27608	0.0474925	9	0.00327225
-14.7039	-3.72056	ICa	1.30524	1.35253	1.29265	1.29185	1.288	1.34418	1.3976	1.29936	1.67239	1.31099	1.37611	1.41113	1.27938	1.27665	0.0453089	12	0
-10.719	-4.90157	ICa	1.30572	1.35342	1.29358	1.29207	1.28801	1.34467	1.39783	1.29991	1.6738	1.31122	1.37631	1.41161	1.27981	1.27686	0.0229537	11	0.078626
4.26469	5.55002	RVCSBa	1.30587	1.35357	1.29366	1.29254	1.28853	1.34481	1.39876	1.30135	1.67429	1.31149	1.37633	1.41208	1.27987	1.27765	0.0201714	27	0
-1.90419	4.68344	NPCd	1.30651	1.35378	1.29371	1.29275	1.28886	1.34493	1.39886	1.30186	1.67484	1.3116	1.37668	1.41215	1.28016	1.27767	0.0207947	28	0.42446
12.9621	-8.89288	Pod	1.30686	1.35382	1.29487	1.29408	1.28916	1.3467	1.39907	1.30228	1.6754	1.3116	1.37671	1.41261	1.28035	1.27783	0.0481622	4	0.0118782
-11.707	-4.48068	ICa	1.307	1.35427	1.29489	1.29415	1.28922	1.34747	1.40033	1.30261	1.67545	1.31225	1.37675	1.41341	1.28048	1.27836	0.0337395	11	0.0147401
-11.253	-0.553172	IPC	1.30888	1.35445	1.29587	1.2944	1.28942	1.35368	1.40111	1.30403	1.67696	1.31361	1.37724	1.41411	1.28159	1.27849	0.0351447	8	0
-3.39049	-0.688803	NPCb	1.30931	1.3549	1.29632	1.29461	1.28951	1.35475	1.40178	1.30449	1.67807	1.31446	1.37805	1.41427	1.28192	1.27856	0.0408583	2	0
-1.313	-7.53466	NPCa	1.30936	1.35524	1.29799	1.29485	1.29003	1.35605	1.40202	1.30456	1.6806	1.31474	1.3781	1.41447	1.28217	1.27858	0.0184881	1	0.00383877
-2.04515	-1.74695	NPCb	1.31042	1.35547	1.29873	1.29488	1.29033	1.35718	1.40273	1.30478	1.68114	1.31521	1.37858	1.41478	1.28227	1.2786	0.0263491	2	0
14.7505	5.13802	ErPrT	1.31056	1.3557	1.29886	1.29595	1.29055	1.35891	1.40419	1.30572	1.68136	1.31551	1.37872	1.41485	1.2824	1.27862	0.0286433	18	0.064833
8.90795	8.49391	CnT	1.31068	1.35605	1.29926	1.29597	1.29083	1.36116	1.40435	1.30589	1.68148	1.31615	1.37917	1.41547	1.28258	1.2788	0.0238158	22	0
-17.1555	-8.79482	ICb	1.31115	1.35618	1.29948	1.29614	1.29185	1.36169	1.4059	1.308	1.68209	1.31671	1.37957	1.41548	1.2827	1.27882	0.0319815	9	0.0148964
2.9174	6.14415	RVCSBa	1.3114	1.35652	1.30022	1.29618	1.29202	1.36559	1.4065	1.30801	1.68337	1.31709	1.37981	1.4157	1.2828	1.27887	0.0233562	27	0
12.992	12.1148	UBCD	1.31149	1.35708	1.30068	1.29658	1.29205	1.36756	1.40784	1.30925	1.68462	1.31715	1.38012	1.41584	1.28312	1.27893	0.0354862	16	0
-15.6908	-5.46902	ICa	1.3116	1.35723	1.30239	1.2967	1.29247	1.37002	1.4085	1.31186	1.68495	1.31774	1.38017	1.41594	1.28316	1.27932	0.0437232	12	0
1.37404	-4.16628	NPCc	1.31168	1.35732	1.30287	1.29703	1.29254	1.37002	1.4087	1.31191	1.68552	1.31797	1.3814	1.41603	1.28317	1.27938	0.0235922	3	0.00174368
-10.1542	1.50407	IPC	1.31252	1.35739	1.30316	1.29705	1.29311	1.37112	1.40917	1.31202	1.68595	1.3183	1.3817	1.4162	1.28319	1.27966	0.0462151	8	0.585823
0.719701	-2.22928	NPCc	1.31292	1.35746	1.30413	1.29771	1.29339	1.3796	1.40939	1.31204	1.68621	1.3183	1.382	1.41633	1.28393	1.27987	0.0277973	3	0.000704225
3.71847	5.51357	RVCSBa	1.31361	1.35752	1.30437	1.29982	1.29415	1.38402	1.40946	1.31356	1.68653	1.31916	1.38335	1.41644	1.28412	1.28048	0.0191794	27	0
-15.4715	-7.35994	ICa	1.31398	1.35756	1.30459	1.29991	1.29479	1.3945	1.40992	1.31359	1.68724	1.32029	1.3837	1.4169	1.28415	1.28086	0.0361791	12	0.00463883
2.01801	10.8266	Prolif	1.31413	1.35791	1.30471	1.29997	1.29486	1.39473	1.41158	1.3141	1.68868	1.32078	1.38379	1.41716	1.2843	1.28089	0.0270758	23	0.000985222
12.2424	-8.17222	Pod	1.31442	1.35795	1.30589	1.30022	1.29491	1.39912	1.41161	1.31442	1.68879	1.32139	1.3841	1.41722	1.28432	1.28094	0.0454354	4	0.00676183
-0.918329	7.63466	PTA	1.31515	1.35814	1.3065	1.3003	1.29531	1.39995	1.41341	1.31482	1.68924	1.32194	1.38425	1.41738	1.28456	1.28159	0.0393627	29	0.153513
16.3107	3.82081	ErPrT	1.31527	1.35926	1.30651	1.30055	1.29552	1.40008	1.41411	1.31551	1.68974	1.3225	1.38516	1.41747	1.28474	1.28167	0.031731	17	0
-3.10256	-6.12531	NPCa	1.31551	1.35938	1.30668	1.30101	1.29587	1.40062	1.41637	1.31552	1.6899	1.32253	1.38526	1.41798	1.28487	1.2817	0.0320908	1	0.0721393
15.5254	4.87458	ErPrT	1.31596	1.35998	1.30787	1.30125	1.29599	1.40217	1.4169	1.31613	1.68993	1.32383	1.38535	1.41805	1.28524	1.28178	0.0238829	18	0.00534759
-3.01891	6.20622	NPCd	1.31681	1.36026	1.30791	1.30135	1.29612	1.4029	1.41697	1.31748	1.69173	1.32469	1.38563	1.41813	1.28572	1.28192	0.0452967	28	0.117803
-18.9565	-8.88057	ICb	1.3183	1.3603	1.30807	1.30143	1.29686	1.40529	1.41722	1.31759	1.69314	1.32487	1.38573	1.41874	1.28574	1.28192	0.0159689	9	0
-3.07981	2.02113	NPCd	1.31886	1.36037	1.30904	1.30155	1.29703	1.40544	1.41785	1.31792	1.69334	1.32568	1.38581	1.42013	1.2859	1.28221	0.0388783	28	0.00298211
-2.37322	-7.39673	NPCa	1.31916	1.36096	1.31056	1.30173	1.29774	1.40741	1.41805	1.32138	1.69471	1.32569	1.38629	1.42043	1.28678	1.28227	0.0265527	1	0.0852273
-1.17926	8.78554	NPCd	1.32005	1.3613	1.31057	1.30212	1.29796	1.41214	1.41859	1.32201	1.69685	1.32584	1.38634	1.42048	1.28697	1.28258	0.0337773	28	0.111947
-1.64471	-3.90091	NPCc	1.32029	1.36242	1.31068	1.30223	1.30101	1.41229	1.41941	1.32221	1.69721	1.32665	1.38685	1.42067	1.28717	1.28341	0.0380918	3	0.00332502
-16.1659	-9.58921	ICb	1.32125	1.36262	1.31109	1.30321	1.30135	1.41418	1.42003	1.3225	1.69789	1.32682	1.38725	1.42077	1.28765	1.2835	0.0371098	9	0.0295008
-11.0273	-0.034138	IPC	1.32206	1.36278	1.31168	1.30396	1.30195	1.42164	1.42058	1.32362	1.6979	1.32721	1.38742	1.42092	1.28778	1.28386	0.0301087	8	0.00654818
-17.5355	-6.17725	ICb	1.32267	1.3637	1.31177	1.30407	1.30302	1.42269	1.42067	1.32364	1.69829	1.3276	1.3884	1.42114	1.28784	1.28393	0.0192447	9	0.0276025
-11.6839	0.405422	IPC	1.32333	1.36374	1.31252	1.30424	1.30315	1.42701	1.42239	1.32386	1.69851	1.3285	1.38857	1.42148	1.28786	1.28395	0.0184887	8	0.443526
-14.5945	-7.44963	ICb	1.3236	1.3645	1.31284	1.30456	1.30316	1.42979	1.42337	1.32412	1.69912	1.32875	1.38896	1.42151	1.288	1.2845	0.042769	9	0
9.76829	-4.58005	SSBpod	1.32464	1.365	1.31292	1.30478	1.30331	1.4306	1.42406	1.32452	1.70338	1.32891	1.38966	1.42164	1.28829	1.28456	0.0381098	6	0.00650936
-1.90607	-7.56925	NPCa	1.32469	1.36523	1.31325	1.30499	1.30374	1.43215	1.42411	1.32472	1.70446	1.32931	1.38967	1.42184	1.2885	1.28487	0.020876	1	0
-2.56388	-7.3357	NPCa	1.32495	1.36585	1.3137	1.30524	1.30404	1.43223	1.42485	1.32557	1.70487	1.32998	1.39022	1.42196	1.289	1.28492	0.0346821	1	0.0163043
6.53446	4.55016	RVCSBa	1.3253	1.36666	1.31519	1.30573	1.30423	1.43638	1.42501	1.32584	1.70692	1.33057	1.39082	1.42215	1.28902	1.28503	0.014812	27	0.00240192
9.01435	-2.3015	RVCSBb	1.32584	1.36691	1.31521	1.30573	1.30427	1.43726	1.42519	1.32634	1.70747	1.33099	1.39122	1.42219	1.28929	1.28511	0.0220884	25	0.0228167
11.5107	-7.52264	Pod	1.32626	1.36695	1.3154	1.30574	1.30437	1.43745	1.42542	1.3267	1.70782	1.33106	1.39135	1.42219	1.28929	1.28527	0.0499403	5	0.034135
14.5493	4.40365	ErPrT	1.32665	1.36749	1.31709	1.30672	1.30439	1.44254	1.42618	1.32731	1.7082	1.33123	1.39354	1.42235	1.28955	1.28572	0.0265425	18	0.0446266
1.66255	10.8225	Prolif	1.32672	1.36819	1.31797	1.30674	1.30462	1.44568	1.42639	1.32761	1.70995	1.3317	1.39357	1.4225	1.28963	1.28601	0.0193956	24	0
-9.78531	0.863625	IPC	1.32694	1.36843	1.31818	1.30724	1.30572	1.44814	1.42644	1.32797	1.71207	1.33204	1.39586	1.42258	1.28967	1.28604	0.0478733	8	0.189565
7.75692	0.412787	PTA	1.32745	1.36915	1.31864	1.30816	1.30595	1.44879	1.42763	1.3287	1.71259	1.3323	1.39611	1.4227	1.2897	1.28744	0.0217654	26	0
0.590687	-5.05969	NPCc	1.32798	1.36937	1.31883	1.3082	1.30617	1.44912	1.4282	1.32886	1.71267	1.33236	1.39647	1.42323	1.28985	1.28784	0.0183686	3	0.00666667
1.70724	-4.00158	NPCc	1.32821	1.36976	1.31896	1.30821	1.3064	1.44994	1.42924	1.32925	1.7146	1.33249	1.39656	1.42344	1.28994	1.28807	0.018444	3	0.0013587
12.4074	4.43694	SSBpr	1.3288	1.36985	1.31917	1.30822	1.30668	1.45033	1.43155	1.32944	1.71589	1.33291	1.39658	1.42359	1.29005	1.28836	0.0277986	20	0
-17.7442	-5.91505	ICb	1.32912	1.3701	1.31967	1.3086	1.307	1.45084	1.43254	1.32986	1.71613	1.33308	1.39673	1.42362	1.29017	1.28885	0.0238559	9	0.00818554
12.976	-8.57892	Pod	1.33079	1.37012	1.3199	1.30897	1.30794	1.45136	1.43439	1.33172	1.71774	1.33317	1.39679	1.42412	1.29033	1.289	0.0409812	4	0.0048376
-0.38339	-6.41596	NPCa	1.3322	1.37027	1.32005	1.30935	1.308	1.45667	1.43542	1.33279	1.71805	1.33331	1.3969	1.42461	1.29035	1.28913	0.0246032	1	0.0104969
0.737936	-0.878042	NPCc	1.33236	1.37057	1.32013	1.30945	1.30801	1.45713	1.43551	1.33351	1.72009	1.33351	1.39712	1.42473	1.29102	1.28922	0.0244485	3	0
-3.09567	5.59031	NPCd	1.334	1.37104	1.32078	1.30961	1.30807	1.45805	1.43696	1.33364	1.72033	1.33364	1.39783	1.42497	1.29139	1.28929	0.0408954	28	0.509051
13.0315	13.2597	UBCD	1.33417	1.37144	1.32125	1.30983	1.30821	1.45934	1.43944	1.33372	1.72089	1.33512	1.39818	1.42513	1.29178	1.28929	0.0401298	16	0
1.06255	7.39539	PTA	1.33463	1.3723	1.32194	1.30992	1.30961	1.46033	1.43984	1.33417	1.72641	1.3352	1.39823	1.42526	1.29263	1.28966	0.0179254	29	0.332888
14.9047	5.30552	ErPrT	1.33479	1.3724	1.32206	1.31022	1.31022	1.4605	1.4417	1.33425	1.72647	1.33529	1.39907	1.42549	1.29265	1.28994	0.0250965	18	0.0546595
7.91075	-1.54918	RVCSBb	1.33518	1.37319	1.32342	1.31031	1.31057	1.46171	1.44285	1.33478	1.72984	1.33564	1.39936	1.42556	1.29303	1.28996	0.034965	25	0
6.49914	6.19621	RVCSBa	1.3353	1.37328	1.32364	1.31045	1.3115	1.4627	1.44326	1.33512	1.73258	1.33648	1.39962	1.42602	1.29311	1.29001	0.0198866	27	0
-13.5642	-3.377	ICa	1.33648	1.37403	1.32391	1.31048	1.31163	1.46352	1.44572	1.33552	1.73274	1.33696	1.39964	1.42609	1.29317	1.29003	0.0441231	11	0.00254669
-0.783586	6.55131	PTA	1.33696	1.37456	1.32404	1.31151	1.31195	1.46374	1.4458	1.33557	1.73398	1.33703	1.39996	1.42644	1.29358	1.29005	0.0388335	29	0.00616197
0.209544	6.59077	PTA	1.33703	1.37513	1.32429	1.31202	1.31202	1.46598	1.44674	1.33558	1.73494	1.33706	1.40019	1.4268	1.2936	1.29017	0.0283346	29	0.346101
8.41671	-3.81795	SSBpod	1.33859	1.37564	1.32489	1.31203	1.31204	1.46667	1.44699	1.33638	1.73501	1.33732	1.40025	1.42688	1.29368	1.29021	0.0333051	6	0.00198675
-12.6314	-4.12887	ICa	1.33868	1.37579	1.32534	1.31233	1.31252	1.46862	1.45037	1.33679	1.7351	1.33746	1.40047	1.42695	1.29401	1.29035	0.0274437	11	0
-0.218607	-3.09779	NPCc	1.33908	1.3767	1.32557	1.31278	1.3135	1.47049	1.45247	1.33688	1.73531	1.33767	1.401	1.42748	1.29418	1.29074	0.0187676	3	0.0034904
-16.3235	-9.4182	ICb	1.33964	1.37696	1.32557	1.31316	1.31355	1.48059	1.45264	1.33715	1.73883	1.33801	1.40115	1.42756	1.29471	1.29139	0.0498589	9	0.0997921
-17.8133	-10.5964	ICb	1.3408	1.37706	1.3259	1.31319	1.31398	1.48108	1.45333	1.33773	1.73883	1.33803	1.40178	1.42763	1.29488	1.29202	0.0334038	9	0.272856
2.47545	-3.28289	NPCc	1.34225	1.37923	1.32611	1.31363	1.31426	1.48124	1.45363	1.33823	1.74005	1.3381	1.40218	1.42763	1.29489	1.29247	0.0253102	3	0.0207407
12.067	-8.50868	Pod	1.3431	1.37944	1.32634	1.3137	1.31431	1.48244	1.4538	1.33862	1.74396	1.33863	1.40226	1.428	1.29552	1.29265	0.0468903	4	0
10.2861	-3.06674	RVCSBb	1.34338	1.37983	1.32701	1.314	1.31475	1.48454	1.4539	1.33888	1.74513	1.33894	1.40241	1.42802	1.29577	1.29269	0.0220611	7	0.0044603
-0.459413	-3.08936	NPCc	1.34481	1.38085	1.32745	1.3141	1.3148	1.48758	1.45505	1.33891	1.74518	1.33897	1.40323	1.42808	1.29584	1.29271	0.0179867	3	0.00129116
11.6259	2.41653	SSBpr	1.34506	1.38116	1.32808	1.31456	1.31482	1.49049	1.45594	1.33945	1.74565	1.33922	1.40395	1.42824	1.29612	1.29358	0.0441027	20	0.00562193
15.1395	4.87459	ErPrT	1.34551	1.38119	1.3288	1.31462	1.31519	1.49195	1.45704	1.33964	1.74685	1.33943	1.404	1.42853	1.29614	1.2936	0.0245674	18	0.206026
10.0058	-4.30239	SSBpod	1.34702	1.38178	1.32886	1.31468	1.31521	1.49227	1.45705	1.33976	1.74791	1.3402	1.40414	1.42895	1.29682	1.29368	0.0236842	6	0.057363
-0.725077	-6.96526	NPCa	1.3495	1.38193	1.32905	1.31482	1.31613	1.4929	1.45934	1.34039	1.74949	1.34024	1.40478	1.42916	1.29688	1.29483	0.0115942	1	0.00346741
8.6054	8.13522	CnT	1.34961	1.38337	1.32925	1.31489	1.31618	1.49468	1.46213	1.34075	1.74994	1.34039	1.40489	1.42917	1.29774	1.29489	0.0360017	22	0
-15.614	-5.60793	ICb	1.35133	1.38338	1.32931	1.31555	1.31622	1.49508	1.46228	1.34106	1.75161	1.34132	1.40489	1.42921	1.29804	1.295	0.0429696	9	0.000593824
-10.9165	-0.298521	IPC	1.3528	1.38344	1.32934	1.31557	1.31633	1.49675	1.46304	1.3412	1.7526	1.34157	1.40547	1.42977	1.29877	1.29577	0.034705	8	0.0239726
1.38969	10.3317	Prolif	1.35332	1.38379	1.32966	1.31584	1.31665	1.49727	1.46667	1.34133	1.75266	1.34175	1.40548	1.42994	1.29883	1.29591	0.0206868	24	0.0263672
-1.58562	-6.25533	NPCa	1.35504	1.38515	1.33057	1.31593	1.31671	1.49807	1.46724	1.34135	1.75459	1.34212	1.40589	1.42996	1.29886	1.29608	0.0256068	1	0.000917431
11.4835	12.8881	UBCD	1.35575	1.38554	1.33092	1.31638	1.31672	1.49833	1.46835	1.34145	1.75497	1.34242	1.40608	1.43027	1.29912	1.29626	0.0489105	16	0
-1.46507	-4.18242	NPCa	1.35665	1.38581	1.33131	1.3167	1.31701	1.49905	1.47341	1.3421	1.75537	1.34247	1.40685	1.4307	1.29948	1.2964	0.0335023	1	0.00157729
14.6018	5.1797	ErPrT	1.35681	1.38622	1.33204	1.31694	1.31757	1.49955	1.47815	1.34247	1.756	1.34271	1.40765	1.43075	1.29989	1.29682	0.0266223	18	0.0298103
-3.51745	-1.0534	NPCb	1.35716	1.38646	1.33234	1.31701	1.31765	1.50032	1.47945	1.34247	1.75636	1.3428	1.40769	1.43088	1.29997	1.29686	0.0389725	2	0
9.7234	-4.46375	SSBpod	1.35719	1.38653	1.33293	1.31715	1.31767	1.50087	1.49195	1.34247	1.75675	1.3431	1.40777	1.43103	1.30011	1.29691	0.0178714	6	0.00885515
-9.5384	-6.61354	Mes	1.35721	1.38661	1.33351	1.31808	1.31767	1.50244	1.49321	1.34271	1.75693	1.34327	1.40795	1.43123	1.30022	1.29767	0.0260312	10	0.00126263
10.5734	-4.59503	SSBpod	1.3577	1.38703	1.33351	1.32021	1.31792	1.50249	1.49727	1.34277	1.7578	1.34327	1.40801	1.43155	1.30081	1.29804	0.0312178	6	0.0196078
7.49289	-0.801135	RVCSBb	1.35866	1.38926	1.33478	1.32067	1.31821	1.50309	1.50032	1.343	1.75921	1.34347	1.40829	1.43172	1.30135	1.29805	0.0195506	25	0.0134288
-2.95675	-3.71198	NPCa	1.35941	1.38938	1.33479	1.32182	1.31886	1.50989	1.50087	1.3432	1.75967	1.344	1.4085	1.43201	1.30143	1.29863	0.0453267	1	0.00830258
-3.43153	5.89246	NPCd	1.35959	1.38964	1.33487	1.32201	1.31917	1.51022	1.50249	1.3437	1.75983	1.34476	1.40862	1.43204	1.30173	1.29874	0.0481759	28	0.503528
10.1551	-2.68164	RVCSBb	1.35991	1.39052	1.33518	1.32226	1.31918	1.51174	1.50407	1.34399	1.7604	1.34509	1.40906	1.43244	1.30177	1.29877	0.0191235	7	0.00464684
-1.09443	-7.85523	NPCa	1.36017	1.39089	1.33525	1.32258	1.31959	1.51486	1.50989	1.34416	1.76165	1.34545	1.40908	1.43247	1.30195	1.29883	0.0196527	1	0.221607
-1.26848	-7.45244	NPCa	1.36085	1.3918	1.33529	1.32311	1.32138	1.51734	1.51038	1.3443	1.76223	1.34548	1.41026	1.43254	1.30202	1.29886	0.0143472	1	0.0412044
-18.0065	-8.95688	ICb	1.36161	1.39226	1.33535	1.32325	1.32175	1.51815	1.51233	1.34435	1.76654	1.34551	1.41079	1.43322	1.3022	1.29948	0.0274802	9	0.0283737
7.39194	4.57179	RVCSBa	1.3617	1.39294	1.33547	1.32336	1.32182	1.51831	1.51285	1.3445	1.76655	1.34565	1.4108	1.43362	1.30223	1.29969	0.0219832	27	0
-0.664895	5.27108	NPCd	1.36243	1.39303	1.33565	1.32412	1.32201	1.51845	1.51712	1.34454	1.7677	1.34593	1.41089	1.43379	1.30228	1.29989	0.0226873	28	0.347059
-9.58122	-6.60006	Mes	1.36248	1.39304	1.33598	1.32417	1.32221	1.51896	1.51776	1.34455	1.77043	1.34595	1.41099	1.43382	1.30239	1.29993	0.0157248	10	0.00442804
-16.5428	-10.1915	ICb	1.36442	1.39337	1.33648	1.32472	1.32226	1.51945	1.51831	1.34487	1.77123	1.34619	1.41132	1.4343	1.30244	1.29996	0.0474041	9	0.0498141
-0.672534	5.15411	NPCc	1.36472	1.39473	1.33697	1.32487	1.32239	1.52003	1.52396	1.34638	1.77237	1.34638	1.41156	1.43502	1.30261	1.30015	0.0261997	3	0.00200803
12.9805	12.1351	UBCD	1.36539	1.39524	1.33698	1.32526	1.3225	1.52071	1.525	1.3464	1.77557	1.34646	1.41261	1.43504	1.30316	1.30022	0.0430364	16	0.00122624
5.57317	3.19004	RVCSBa	1.36643	1.39543	1.33726	1.32533	1.32325	1.52186	1.52714	1.34655	1.7774	1.34664	1.41276	1.43518	1.30359	1.30034	0.0175292	27	0
4.18836	1.0759	PTA	1.36661	1.39708	1.33728	1.32616	1.32341	1.52273	1.53121	1.34659	1.77861	1.3467	1.41344	1.43523	1.30403	1.30037	0.0140504	26	0
-16.277	-6.52959	ICb	1.36671	1.39736	1.33767	1.32644	1.32369	1.52673	1.5318	1.34718	1.77877	1.34727	1.41345	1.43558	1.30416	1.30089	0.0384798	9	0.00185644
10.4227	6.46685	SSBm/d	1.3671	1.39753	1.33772	1.32656	1.32383	1.52726	1.53357	1.34788	1.78176	1.34738	1.41368	1.43587	1.30427	1.30135	0.0367515	21	0.00565885
15.1412	3.63334	ErPrT	1.36747	1.39809	1.33863	1.32677	1.32406	1.52751	1.53422	1.34801	1.78208	1.3478	1.41392	1.43602	1.30437	1.30155	0.0345399	18	0.0243112
12.9467	4.49827	SSBpr	1.36772	1.3982	1.33868	1.32683	1.32444	1.53007	1.53429	1.34853	1.7827	1.34804	1.41422	1.43603	1.30439	1.30177	0.0235725	20	0.00398406
-16.9169	-6.01711	ICb	1.36807	1.39861	1.33891	1.32739	1.32448	1.53229	1.53729	1.34861	1.78292	1.34815	1.41427	1.43673	1.30466	1.30195	0.0217151	9	0.00120846
2.0874	-1.3434	NPCc	1.36863	1.40001	1.33922	1.32775	1.32464	1.53326	1.54697	1.34931	1.78356	1.34841	1.41434	1.43723	1.30478	1.3022	0.0147368	3	0.000697837
5.18004	6.08245	RVCSBa	1.36886	1.40019	1.33928	1.32781	1.32472	1.53357	1.54943	1.35025	1.78497	1.34846	1.41438	1.43757	1.30572	1.30224	0.0242549	27	0.019368
1.43304	10.5721	Prolif	1.36915	1.40181	1.34014	1.32797	1.32472	1.53435	1.55345	1.35042	1.78556	1.34854	1.41457	1.4379	1.30573	1.30228	0.0224215	24	0.270605
12.418	-7.58909	Pod	1.36946	1.40201	1.34016	1.32809	1.32487	1.53953	1.55456	1.3505	1.78724	1.34867	1.41459	1.43805	1.30587	1.30228	0.0322874	4	0
11.4234	2.39508	SSBpr	1.36949	1.40217	1.34024	1.32883	1.3249	1.5439	1.55475	1.35058	1.78772	1.34897	1.41485	1.43827	1.30589	1.30229	0.0422742	20	0.000593472
2.29269	-0.554309	NPCc	1.36953	1.40235	1.34064	1.32884	1.32518	1.54514	1.56199	1.35084	1.78828	1.34934	1.41534	1.43851	1.30617	1.30316	0.0178404	3	0
-12.0591	-0.0887439	ICa	1.36958	1.40243	1.34106	1.32998	1.32531	1.55352	1.57954	1.3521	1.78867	1.34941	1.41558	1.43859	1.3064	1.30331	0.0353912	12	0
-11.4348	0.0661884	IPC	1.37087	1.40244	1.34113	1.32999	1.32533	1.55807	1.58403	1.3522	1.7899	1.3495	1.41577	1.43877	1.30787	1.30333	0.0367486	8	0.00381679
-17.6895	-6.76548	ICb	1.37186	1.4036	1.34132	1.3304	1.32537	1.55825	1.59882	1.3526	1.79029	1.34954	1.41592	1.439	1.30791	1.3038	0.0221831	9	0.018974
9.84468	6.28532	SSBm/d	1.37254	1.40395	1.34157	1.33149	1.32538	1.56389	1.61027	1.35275	1.79062	1.34963	1.4164	1.43929	1.30818	1.30391	0.0344074	21	0.000672948
3.44866	7.82523	PTA	1.37272	1.40439	1.34157	1.33189	1.3254	1.56405	1.61243	1.3528	1.7911	1.34986	1.41644	1.43944	1.30821	1.30398	0.0463215	29	0.0566219
11.0317	-0.0368108	RVCSBb	1.37419	1.40531	1.344	1.33206	1.32564	1.56632	1.62797	1.35341	1.79354	1.35028	1.41665	1.43951	1.30827	1.30407	0.0410015	7	0.0391221
9.87766	-1.36973	RVCSBb	1.37477	1.40668	1.34421	1.33253	1.32572	1.5669	1.63583	1.35376	1.7936	1.3507	1.41684	1.43996	1.3086	1.30427	0.0203046	7	0.0134466
14.4941	4.61489	ErPrT	1.37493	1.40674	1.3443	1.33279	1.32612	1.5686	1.64553	1.35378	1.79403	1.35073	1.41695	1.44043	1.30875	1.30437	0.0284168	18	0.00087108
-18.1595	-8.62681	ICb	1.37497	1.40681	1.34481	1.33325	1.32665	1.57142	1.65066	1.35406	1.79405	1.35078	1.41697	1.44052	1.30902	1.30454	0.0258571	9	0.0209424
-0.155073	-3.01414	NPCc	1.37633	1.40685	1.34724	1.33364	1.32677	1.57759	1.656	1.35414	1.7946	1.35151	1.41707	1.44052	1.30928	1.30471	0.0210297	3	0
8.70127	-2.49025	RVCSBb	1.3767	1.40759	1.34746	1.33376	1.32683	1.57849	1.65634	1.35445	1.79483	1.35232	1.41708	1.44086	1.30983	1.30478	0.0164393	25	0.0321489
-14.5009	4.37272	End	1.37777	1.40797	1.34785	1.3339	1.32688	1.57905	1.67441	1.3546	1.79525	1.35253	1.41709	1.441	1.31022	1.30533	0.0403325	13	0
10.3459	-1.27785	RVCSBb	1.37817	1.40803	1.34791	1.33417	1.32706	1.58089	1.69341	1.35466	1.79793	1.3526	1.41753	1.44102	1.31031	1.30573	0.0305595	7	0.00618047
15.3548	4.30734	ErPrT	1.37936	1.40814	1.34812	1.33421	1.32724	1.58117	1.69605	1.35473	1.79969	1.35304	1.41772	1.44126	1.31042	1.30645	0.0242625	18	0.00170068
-15.3238	4.94828	End	1.37979	1.4085	1.34838	1.33438	1.32731	1.59109	1.70302	1.35494	1.80075	1.35341	1.41785	1.44136	1.31045	1.30651	0.0254837	13	0.0233747
1.84134	7.29366	PTA	1.38017	1.40867	1.34842	1.33458	1.32739	1.59282	1.739	1.35496	1.80286	1.3542	1.41814	1.44136	1.31056	1.30668	0.0214838	29	0.0517073
-0.247043	3.59064	NPCc	1.38138	1.40881	1.34853	1.3346	1.32746	1.59294	1.74359	1.35497	1.80445	1.35426	1.41825	1.44175	1.31057	1.30791	0.0316356	3	0.0030303
-1.59374	4.64185	NPCd	1.38145	1.40887	1.34873	1.33474	1.32775	1.59532	1.744	1.35531	1.8048	1.35455	1.41838	1.44177	1.31082	1.308	0.0231037	28	0.11828
-15.4553	-7.29139	ICb	1.38177	1.40932	1.34876	1.33479	1.32778	1.59553	1.75449	1.35571	1.80569	1.35465	1.4192	1.44237	1.31147	1.30807	0.049346	9	0.00119403
-10.6771	1.32196	IPC	1.38243	1.40947	1.34877	1.33487	1.32835	1.59848	1.76067	1.35584	1.80586	1.35473	1.41949	1.44295	1.31149	1.30813	0.0344365	8	0.683527
-17.5118	-8.13737	ICb	1.38418	1.40956	1.34905	1.33508	1.3285	1.6012	1.76126	1.356	1.80687	1.35486	1.41986	1.44304	1.31149	1.30816	0.0323203	9	0.0330645
13.0799	7.12125	DTLH	1.38526	1.40968	1.34992	1.33511	1.32861	1.61191	1.77172	1.35664	1.80736	1.35519	1.41994	1.4435	1.31163	1.30835	0.0315012	19	0.017869
1.332	6.9081	PTA	1.38671	1.41032	1.35025	1.33523	1.3291	1.61405	1.77795	1.35692	1.80919	1.3552	1.42013	1.44359	1.31168	1.30863	0.0194678	29	0.0361328
11.4972	-8.54166	Pod	1.38694	1.41056	1.35025	1.33539	1.32934	1.61554	1.80188	1.35708	1.81469	1.35531	1.42016	1.44377	1.31177	1.30868	0.0271441	5	0.00326797
-14.5017	4.37103	End	1.38797	1.4108	1.35039	1.33547	1.32958	1.62028	1.80397	1.35721	1.81515	1.3555	1.42044	1.44379	1.31191	1.30892	0.0282523	13	0.00295639
14.0253	5.02807	ErPrT	1.38842	1.41089	1.35081	1.33557	1.33031	1.63132	1.80667	1.35777	1.8152	1.35584	1.42048	1.44413	1.31204	1.30895	0.0287801	18	0.13471
5.52631	2.49431	RVCSBa	1.3885	1.41092	1.35084	1.33558	1.33032	1.634	1.81066	1.3581	1.8155	1.3559	1.42057	1.44414	1.31225	1.30989	0.0210041	27	0
-15.3403	4.98876	End	1.39046	1.41096	1.35091	1.33565	1.33033	1.64133	1.81628	1.35814	1.81571	1.35609	1.42067	1.44438	1.31233	1.31012	0.0425713	13	0.000556483
-0.646351	1.49366	NPCc	1.39469	1.41111	1.35135	1.33576	1.33051	1.64212	1.82457	1.35853	1.819	1.35609	1.42077	1.44474	1.31326	1.31014	0.0155626	3	0
12.4978	13.3207	UBCD	1.39534	1.41112	1.35151	1.33597	1.3311	1.6448	1.82768	1.35866	1.81918	1.35688	1.42086	1.44495	1.31363	1.31048	0.0490518	16	0.000561798
1.60254	1.67989	RVCSBa	1.39538	1.41178	1.35177	1.3363	1.33137	1.64684	1.82923	1.35885	1.81927	1.35697	1.42092	1.44545	1.31442	1.31056	0.0376633	27	0
-0.816243	-3.92057	NPCc	1.39577	1.41223	1.35272	1.33638	1.33168	1.65112	1.83572	1.35885	1.82211	1.35712	1.42132	1.44564	1.31444	1.31057	0.0278668	3	0
0.185154	6.66849	PTA	1.39613	1.41234	1.35274	1.33648	1.33189	1.65627	1.84732	1.35926	1.82245	1.35739	1.42159	1.44572	1.31475	1.31068	0.0255835	29	0.553676
11.6109	-6.70943	Pod	1.39656	1.41391	1.3528	1.33706	1.33212	1.65974	1.8538	1.35994	1.82351	1.35746	1.42172	1.4458	1.31512	1.31149	0.0250814	5	0.00459418
-14.8784	-5.76275	ICa	1.39668	1.41422	1.35377	1.33728	1.33212	1.66254	1.87116	1.35998	1.82414	1.35752	1.42201	1.44614	1.31547	1.31168	0.0385406	12	0.0280055
-16.3654	-8.18757	ICb	1.39703	1.41578	1.35395	1.33782	1.33234	1.66282	1.87412	1.3603	1.82482	1.35778	1.42245	1.44639	1.31566	1.31204	0.0355963	9	0.00135501
1.19657	7.00408	PTA	1.39779	1.41594	1.35453	1.33803	1.33253	1.66311	1.88217	1.36106	1.82548	1.35791	1.42258	1.44641	1.31618	1.31234	0.0193524	29	0.335192
10.5625	-4.69297	SSBpod	1.39826	1.41637	1.35537	1.3389	1.33271	1.66581	1.89518	1.36127	1.82572	1.35822	1.42288	1.44649	1.31665	1.31257	0.0302213	6	0.0197119
0.532419	7.63764	PTA	1.39831	1.41695	1.35551	1.33911	1.3328	1.66744	1.89757	1.36133	1.82775	1.35866	1.42305	1.44696	1.31672	1.31292	0.0210152	29	0.398762
-15.1779	4.82	End	1.39857	1.4178	1.35568	1.33915	1.33289	1.67837	1.9257	1.36243	1.82814	1.35876	1.42342	1.44699	1.31752	1.31314	0.0389725	13	0.00976801
14.6449	5.14698	ErPrT	1.39894	1.41825	1.35581	1.33953	1.33351	1.68613	1.93452	1.36251	1.82883	1.35878	1.42359	1.44701	1.31759	1.31426	0.0260931	18	0.0336449
13.1551	-8.51111	Pod	1.40019	1.41913	1.35632	1.33962	1.33372	1.69712	1.9385	1.36311	1.82947	1.35891	1.42412	1.44734	1.31765	1.31444	0.0291301	4	0.00082713
12.9899	12.4235	UBCD	1.40047	1.41941	1.35681	1.33979	1.33374	1.69792	1.93966	1.36439	1.83024	1.35905	1.42485	1.4474	1.31774	1.31444	0.0478051	16	0
-14.2592	-6.09958	ICa	1.40062	1.41951	1.35778	1.34016	1.33376	1.70241	1.94562	1.365	1.83024	1.35906	1.42493	1.44751	1.31789	1.31451	0.0498761	12	0.000802568
1.562	6.47486	PTA	1.40062	1.42037	1.35807	1.3412	1.3339	1.70334	1.95945	1.365	1.83253	1.35929	1.4251	1.44764	1.31792	1.31474	0.0220813	29	0
11.4307	2.41397	SSBpr	1.401	1.42115	1.35826	1.34126	1.33425	1.70495	1.96558	1.36517	1.8354	1.35952	1.42609	1.44769	1.3183	1.31521	0.0379667	20	0
-18.1946	-7.87663	ICb	1.40215	1.42164	1.35872	1.34145	1.33434	1.70622	1.96691	1.36584	1.83553	1.35991	1.4266	1.448	1.31916	1.31534	0.0284799	9	0.0200647
-10.0258	-2.43775	ICa	1.40219	1.42211	1.35911	1.34156	1.33508	1.70842	1.98769	1.36604	1.83569	1.35998	1.42669	1.44809	1.31926	1.31542	0.0217159	12	0.00595829
10.8907	0.184765	RVCSBb	1.4022	1.42245	1.35952	1.342	1.33525	1.70977	2.03241	1.3661	1.84095	1.36026	1.42751	1.44832	1.31988	1.31547	0.0460798	7	0.032491
8.56771	8.04376	CnT	1.40226	1.42391	1.35991	1.342	1.33552	1.71313	2.03468	1.36651	1.84161	1.36045	1.4276	1.44857	1.31999	1.31601	0.0321674	22	0.000835422
12.8835	12.4065	UBCD	1.40323	1.42703	1.36048	1.3421	1.33553	1.71364	2.03965	1.36668	1.84165	1.36085	1.42771	1.44894	1.32029	1.31618	0.0453519	16	0
14.1571	4.49465	ErPrT	1.40327	1.428	1.36088	1.34212	1.33576	1.71938	2.14147	1.36671	1.8431	1.36085	1.42787	1.44912	1.32029	1.31633	0.0268536	18	0.00328084
-16.0636	-5.10555	ICa	1.40359	1.42831	1.36099	1.34225	1.33641	1.72145	2.17448	1.36684	1.8464	1.36086	1.42812	1.44957	1.32032	1.31672	0.03332	12	0.0264286
-11.177	-0.539658	IPC	1.40363	1.42855	1.36142	1.34244	1.33697	1.7225	2.19407	1.36695	1.84841	1.3609	1.4282	1.44976	1.32044	1.31681	0.0345075	8	0
-1.27593	-6.23327	NPCa	1.40395	1.42938	1.36242	1.34247	1.33706	1.72778	2.20635	1.36709	1.84902	1.36161	1.42824	1.44978	1.32175	1.31733	0.0233871	1	0.0014771
12.5198	-7.67241	Pod	1.404	1.42941	1.36243	1.34271	1.33728	1.72797	2.21006	1.36749	1.84949	1.36248	1.42855	1.44991	1.32188	1.31765	0.04789	4	0.000757576
4.51015	4.6276	RVCSBa	1.404	1.43006	1.36285	1.34306	1.33732	1.73334	2.32581	1.36766	1.85284	1.36304	1.42884	1.44992	1.32189	1.31818	0.0220549	27	0
2.07598	7.30236	PTA	1.40521	1.43063	1.36311	1.34316	1.33767	1.73359	2.3333	1.3678	1.85312	1.36319	1.42907	1.45037	1.32206	1.3183	0.0177493	29	0.0138203
-12.4636	-0.868642	ICa	1.40663	1.43081	1.36337	1.3432	1.33859	1.74244	2.35938	1.3679	1.85376	1.3637	1.42916	1.45047	1.32218	1.31855	0.0406716	12	0
0.132091	-0.41302	NPCc	1.40668	1.43109	1.36345	1.34328	1.33911	1.74327	2.36976	1.36791	1.85507	1.36374	1.42935	1.45103	1.3225	1.31859	0.0289975	3	0.0158465
8.36542	-0.502876	RVCSBb	1.40677	1.43112	1.3635	1.34363	1.33925	1.7472	2.39061	1.36819	1.85518	1.3645	1.4297	1.45139	1.32253	1.31864	0.0197502	7	0
4.81643	1.64358	NPCc	1.40748	1.43338	1.36442	1.34399	1.34006	1.74861	2.40582	1.36843	1.8553	1.36455	1.43006	1.45152	1.32341	1.31916	0.0120682	3	0
10.4675	-3.12849	RVCSBb	1.40774	1.43509	1.36472	1.344	1.34016	1.75776	2.41942	1.36863	1.85874	1.36467	1.4303	1.45167	1.32383	1.31919	0.0284332	7	0.00759301
7.35818	4.42061	RVCSBa	1.40796	1.43522	1.36524	1.34443	1.34075	1.75943	2.44851	1.36915	1.85875	1.36474	1.43123	1.45172	1.32429	1.31953	0.0196857	27	0
6.99826	0.495263	RVCSBb	1.40829	1.43557	1.36533	1.3445	1.3409	1.75957	2.45189	1.36928	1.85952	1.36505	1.43139	1.45174	1.32434	1.32027	0.0260721	25	0.00705467
12.8813	12.0323	UBCD	1.40862	1.43582	1.36553	1.34452	1.34097	1.76125	2.47315	1.36949	1.85983	1.3651	1.43149	1.45176	1.32441	1.32041	0.0476499	16	0
-16.277	-8.33627	ICb	1.40906	1.43594	1.36605	1.34487	1.34126	1.76375	2.51053	1.36957	1.86207	1.36517	1.43155	1.45236	1.3246	1.32078	0.0465745	9	0.00128866
11.3454	12.1081	UBCD	1.40974	1.43681	1.36645	1.34509	1.34142	1.76641	2.52951	1.36985	1.86333	1.36521	1.43181	1.45237	1.32464	1.32139	0.0382485	16	0.199307
-2.95473	-4.64444	NPCa	1.41026	1.43682	1.36757	1.34535	1.34156	1.76845	2.55252	1.37039	1.86334	1.36533	1.43192	1.45238	1.32569	1.32155	0.0322881	1	0
-11.0032	-3.48207	ICa	1.41091	1.43733	1.36771	1.34563	1.34206	1.77122	2.60245	1.37069	1.86405	1.36553	1.43219	1.45239	1.32609	1.32163	0.0201814	11	0.00124844
12.7392	11.8792	UBCD	1.41094	1.43755	1.36772	1.34597	1.34247	1.77648	2.60826	1.37104	1.86487	1.36557	1.43233	1.45257	1.32618	1.32175	0.0441033	16	0
-12.5911	-0.875265	ICa	1.41096	1.43756	1.36807	1.34605	1.34247	1.77727	2.61136	1.37116	1.86509	1.36579	1.43261	1.453	1.32634	1.32253	0.0231918	12	0
-1.77218	5.67853	NPCd	1.41138	1.43805	1.36915	1.34626	1.34327	1.78337	2.61487	1.37123	1.86684	1.36604	1.43309	1.45302	1.3267	1.32362	0.0249769	28	0.210256
-4.10974	-6.14811	NPCa	1.4114	1.43822	1.36952	1.34634	1.34338	1.78599	2.64434	1.37137	1.86712	1.3661	1.43336	1.45304	1.32672	1.32386	0.0228359	1	0.0116618
6.44828	13.6405	Leu	1.41215	1.4391	1.36976	1.34659	1.3443	1.78683	2.66106	1.37153	1.86772	1.36643	1.43369	1.45329	1.32719	1.32404	0.0361094	14	0
0.975083	5.72315	PTA	1.41249	1.43934	1.37011	1.34659	1.34482	1.78984	2.68772	1.37158	1.86891	1.3667	1.4337	1.45346	1.32721	1.32412	0.0117855	29	0.00913838
9.25063	-3.99035	SSBpod	1.41276	1.44039	1.37069	1.34678	1.34493	1.79515	2.69011	1.37297	1.87008	1.36682	1.43379	1.45355	1.32728	1.32429	0.0177759	6	0
13.9308	3.15589	ErPrT	1.41344	1.4409	1.37088	1.34695	1.34595	1.79897	2.69709	1.37328	1.87085	1.36688	1.43391	1.45358	1.32745	1.32489	0.0478758	18	0
-4.18219	-2.80587	NPCb	1.4135	1.44096	1.37145	1.34696	1.34611	1.8013	2.7034	1.37333	1.87176	1.36688	1.43444	1.45363	1.32809	1.3249	0.02597	2	0.00257069
15.4405	5.03024	ErPrT	1.41389	1.44112	1.37158	1.34706	1.34622	1.81241	2.72016	1.37389	1.87205	1.36711	1.43473	1.4539	1.32828	1.32494	0.0235387	18	0.00724055
3.29778	1.77743	RVCSBa	1.41391	1.44219	1.37175	1.34718	1.34647	1.81453	2.72907	1.37403	1.8722	1.36757	1.43495	1.45441	1.3285	1.32538	0.0282733	27	0.000687285
-10.1659	-6.32477	Mes	1.41411	1.44229	1.37178	1.34724	1.34655	1.8176	2.74187	1.37421	1.87374	1.36767	1.43503	1.45456	1.3287	1.3259	0.0168822	10	0.00576369
1.113	7.889	PTA	1.41427	1.44295	1.37184	1.3478	1.34655	1.82109	2.74518	1.37435	1.87445	1.36793	1.43518	1.45459	1.3288	1.32665	0.0184871	29	0.306999
-10.3705	0.0407017	IPC	1.41447	1.44302	1.37187	1.3481	1.34659	1.82193	2.78454	1.37436	1.8748	1.36937	1.43574	1.45567	1.32897	1.32682	0.0456387	8	0.018
0.688611	6.9519	PTA	1.41564	1.44356	1.37268	1.34811	1.34712	1.82399	2.78653	1.37464	1.87545	1.36953	1.43603	1.45579	1.32905	1.32752	0.0180768	29	0.536682
12.3138	3.64146	SSBpr	1.41639	1.44401	1.37278	1.34815	1.34746	1.82693	2.81776	1.37513	1.87574	1.37011	1.43696	1.45582	1.32912	1.32753	0.0412353	20	0.000645578
9.05186	8.65329	CnT	1.41838	1.44404	1.37289	1.3486	1.34767	1.82726	2.8285	1.37519	1.87703	1.37081	1.43709	1.4561	1.32912	1.3276	0.0370296	22	0
11.4944	-8.43917	Pod	1.41856	1.44434	1.37299	1.34931	1.34873	1.82755	2.83531	1.37524	1.87786	1.37093	1.43735	1.45611	1.32925	1.32775	0.0315279	5	0.00579524
15.4045	4.77568	ErPrT	1.4192	1.44447	1.37303	1.34954	1.34876	1.8285	2.84118	1.37647	1.87804	1.37128	1.43751	1.45622	1.32944	1.32884	0.0246935	18	0.0923913
-2.06105	-5.5704	NPCa	1.4196	1.44449	1.37317	1.34963	1.34931	1.83092	2.85269	1.3767	1.8782	1.3713	1.4381	1.45632	1.32968	1.32886	0.0172563	1	0
-14.706	4.64519	End	1.41971	1.44452	1.3732	1.34965	1.34937	1.83162	2.85923	1.37724	1.8795	1.37137	1.43815	1.45662	1.32998	1.32925	0.0456839	13	0
-16.9319	-9.65693	ICb	1.42023	1.44471	1.37328	1.34976	1.34949	1.83348	2.88753	1.3773	1.88073	1.37137	1.43825	1.45681	1.33021	1.32934	0.0261011	9	0.0439727
-1.18729	-7.65055	NPCa	1.42057	1.44503	1.37396	1.34989	1.34967	1.83664	2.89336	1.37824	1.88365	1.3719	1.43826	1.45684	1.33074	1.33	0.0196921	1	0.137961
-15.1105	-7.6847	ICb	1.42111	1.44641	1.37404	1.35024	1.35001	1.83726	2.90765	1.37923	1.88481	1.3723	1.43892	1.45726	1.33095	1.33032	0.0434386	9	0.0364341
13.9421	4.54683	ErPrT	1.42121	1.44657	1.37408	1.35028	1.35039	1.8426	2.94769	1.37957	1.8853	1.37248	1.43953	1.45777	1.33099	1.33079	0.0279816	18	0.056872
0.860222	-3.63649	NPCc	1.42127	1.44724	1.37456	1.35049	1.3504	1.84615	2.95063	1.37993	1.88698	1.37272	1.43975	1.4578	1.33131	1.3308	0.0112136	3	0.00119904
3.41163	2.77705	NPCd	1.42148	1.44747	1.37493	1.35084	1.35054	1.85123	2.96877	1.38023	1.88739	1.37299	1.43981	1.45807	1.3317	1.33204	0.0265374	28	0.0166994
6.61554	6.15597	RVCSBa	1.42192	1.4475	1.37513	1.3509	1.35068	1.85376	2.97009	1.38038	1.888	1.37319	1.44034	1.45822	1.33172	1.33234	0.0351355	27	0.00686948
-3.47924	0.169061	NPCb	1.42218	1.44768	1.37515	1.35133	1.35151	1.85887	3.00495	1.38119	1.88832	1.37389	1.44054	1.45832	1.33209	1.3327	0.0449186	2	0.00170794
-15.6237	-6.4178	ICb	1.42219	1.44777	1.37576	1.35135	1.35445	1.86074	3.00691	1.3814	1.88938	1.37419	1.44058	1.45835	1.33237	1.33404	0.0434783	9	0.0539174
10.6827	-5.43138	SSBpod	1.42245	1.44798	1.37582	1.35187	1.35446	1.8628	3.01344	1.38145	1.8906	1.37456	1.44078	1.45841	1.33239	1.33425	0.0294693	6	0
1.19536	9.91087	Prolif	1.42288	1.44837	1.37705	1.35228	1.3545	1.86333	3.04406	1.38235	1.8906	1.37493	1.441	1.45904	1.33272	1.33449	0.0233667	24	0.474649
10.8282	6.53716	SSBm/d	1.42359	1.44891	1.37736	1.35272	1.35453	1.86345	3.05198	1.38334	1.89094	1.37498	1.44155	1.45913	1.33278	1.33479	0.0322729	21	0
-10.3042	0.302339	IPC	1.42421	1.4492	1.37763	1.35342	1.35471	1.87328	3.0861	1.38366	1.89259	1.37559	1.4425	1.45925	1.33317	1.33509	0.0381161	8	0.00388727
8.59498	8.1152	CnT	1.42433	1.44946	1.37763	1.35357	1.355	1.87895	3.09364	1.38402	1.89448	1.37576	1.44277	1.45927	1.33346	1.3351	0.0340747	22	0.00279525
-15.7832	-7.78377	ICb	1.42497	1.44947	1.37824	1.35367	1.35505	1.88	3.10977	1.38414	1.89527	1.37601	1.44278	1.45959	1.33346	1.3353	0.0452675	9	0.00370096
-0.61639	2.88678	NPCc	1.42573	1.44991	1.37833	1.35414	1.35509	1.88013	3.11142	1.38418	1.89553	1.37635	1.44305	1.45966	1.33349	1.33564	0.016303	3	0.000706215
10.8215	-2.76127	RVCSBb	1.42603	1.45017	1.37838	1.35434	1.35618	1.88156	3.14498	1.38477	1.89563	1.37647	1.44317	1.46041	1.33352	1.33565	0.0266475	7	0.0415704
-15.5279	-5.61281	ICa	1.4268	1.45098	1.37858	1.35445	1.35632	1.88274	3.15539	1.38515	1.89648	1.3765	1.4435	1.46055	1.33378	1.33629	0.0359202	12	0.0194665
-14.543	5.57636	End	1.42702	1.45136	1.37944	1.3545	1.35739	1.88518	3.16336	1.38554	1.89735	1.3767	1.44399	1.46089	1.33394	1.33648	0.0259355	13	0.350325
-1.63487	6.3845	NPCd	1.42748	1.45136	1.37947	1.35465	1.35752	1.88683	3.18624	1.38568	1.89912	1.3772	1.444	1.46113	1.33425	1.33706	0.0430678	28	0.455689
-1.01875	4.96305	NPCd	1.42763	1.45152	1.3795	1.35466	1.35822	1.88686	3.22846	1.38593	1.90129	1.3772	1.44413	1.46113	1.33449	1.33712	0.0211132	28	0.279661
10.2129	-3.97134	SSBpod	1.42781	1.45155	1.37979	1.35477	1.35826	1.88752	3.25374	1.38618	1.90394	1.37789	1.44438	1.46119	1.33469	1.33726	0.0278671	6	0
15.6532	4.79653	ErPrT	1.42855	1.45182	1.38066	1.35494	1.35933	1.89188	3.26026	1.38662	1.904	1.37811	1.44452	1.46122	1.33479	1.33742	0.028972	18	0.00600858
-20.2084	-7.67641	ICa	1.42883	1.452	1.38103	1.35496	1.35956	1.89373	3.26295	1.38779	1.90477	1.37872	1.44474	1.46123	1.33487	1.3378	0.024093	12	0
11.4247	2.36256	SSBpr	1.42895	1.45236	1.38119	1.35503	1.35986	1.89833	3.27203	1.38814	1.90634	1.37945	1.44511	1.46131	1.33502	1.33803	0.0388481	20	0.00056243
-16.8676	-8.72826	ICb	1.42958	1.45249	1.38151	1.35504	1.36017	1.89921	3.2799	1.38866	1.90778	1.37947	1.44512	1.46139	1.3351	1.33868	0.0381533	9	0.0426117
-14.001	-4.17766	ICa	1.4296	1.45255	1.38156	1.35524	1.36025	1.90348	3.29136	1.38896	1.90878	1.3796	1.44525	1.46158	1.33511	1.33888	0.047398	12	0.00823045
-16.1206	-6.77926	ICb	1.42997	1.45258	1.38159	1.35529	1.36076	1.90595	3.30526	1.38917	1.91251	1.37974	1.4464	1.46184	1.33516	1.33897	0.0368098	9	0.015544
13.1785	-8.10012	Pod	1.43025	1.45271	1.38171	1.35543	1.36141	1.9068	3.31035	1.38924	1.91481	1.38012	1.44642	1.46191	1.33518	1.33922	0.0423784	4	0.0139002
-9.32958	1.42206	IPC	1.43037	1.45283	1.38177	1.35547	1.36159	1.90715	3.33944	1.38946	1.91593	1.38033	1.44655	1.46216	1.33535	1.33945	0.0394257	8	0.583333
-0.394442	-7.40357	NPCa	1.43157	1.45286	1.38193	1.35571	1.3617	1.90862	3.343	1.3895	1.91595	1.38071	1.44678	1.46234	1.33547	1.33975	0.0305891	1	0
10.3606	-1.2854	RVCSBb	1.43204	1.45322	1.38268	1.35575	1.36262	1.92083	3.35082	1.39011	1.91712	1.38105	1.4468	1.46246	1.33552	1.33979	0.0377303	7	0.00169587
-1.60581	-4.56306	NPCa	1.43247	1.45329	1.38278	1.35581	1.36298	1.92192	3.3646	1.39135	1.91803	1.38119	1.44699	1.46273	1.33557	1.3402	0.0294118	1	0.00317712
2.65933	5.1028	RVCSBa	1.43323	1.45348	1.383	1.3559	1.36331	1.92322	3.36692	1.39296	1.91942	1.38136	1.44848	1.46274	1.33558	1.34157	0.0202134	27	0
15.1563	4.11617	ErPrT	1.43338	1.45441	1.3834	1.35652	1.3635	1.93015	3.43138	1.39326	1.91951	1.38137	1.44891	1.46371	1.33565	1.34172	0.0192857	18	0.000706215
-2.01898	-7.94274	NPCa	1.43378	1.45454	1.38353	1.35657	1.36411	1.93133	3.4379	1.39337	1.92073	1.38138	1.44947	1.46398	1.3357	1.34237	0.0222017	1	0.0219298
-0.152501	-5.87999	NPCc	1.43424	1.45459	1.3837	1.35664	1.36539	1.93428	3.44123	1.39364	1.92345	1.38145	1.44957	1.46411	1.3363	1.34247	0.0153898	3	0.005386
12.2462	4.35927	SSBpr	1.43458	1.45474	1.38379	1.35681	1.36611	1.93612	3.45612	1.3943	1.9247	1.38145	1.44992	1.46414	1.3364	1.344	0.0346507	20	0.00866142
-3.61207	-0.465245	NPCb	1.43479	1.45494	1.38394	1.35692	1.36621	1.947	3.47653	1.39431	1.92526	1.38178	1.45025	1.46417	1.33712	1.34452	0.0420677	2	0
-13.4826	-3.2865	ICa	1.43503	1.4554	1.38402	1.35716	1.36688	1.94906	3.51108	1.39444	1.92643	1.38193	1.45026	1.46425	1.33732	1.34467	0.0355906	11	0.0294574
-1.70626	4.78552	NPCd	1.43523	1.45564	1.3841	1.3572	1.36712	1.95696	3.51144	1.39462	1.9288	1.38316	1.45062	1.46434	1.3379	1.34479	0.0193351	28	0.198747
-17.5112	-7.78244	ICb	1.43526	1.45574	1.38421	1.35725	1.36721	1.95785	3.51583	1.39481	1.92941	1.38337	1.45071	1.46449	1.33801	1.34482	0.0247934	9	0.117363
-17.1777	-5.07801	ICb	1.43558	1.45599	1.38433	1.35764	1.36749	1.9587	3.52871	1.3951	1.93053	1.3837	1.45139	1.46452	1.33838	1.34493	0.0433695	9	0.0228282
-11.9791	0.0385643	ICa	1.43756	1.45632	1.38515	1.35778	1.36766	1.96295	3.55042	1.3953	1.93065	1.38379	1.45155	1.46475	1.33859	1.34509	0.0265972	12	0
-16.357	-6.29154	ICb	1.43803	1.45671	1.38521	1.3581	1.36772	1.96424	3.55295	1.39567	1.93225	1.38418	1.45213	1.46476	1.33862	1.34523	0.0287899	9	0.0207055
4.905	3.65251	RVCSBa	1.43859	1.45749	1.38521	1.35831	1.36781	1.96542	3.60461	1.39613	1.93269	1.38475	1.45227	1.46511	1.33925	1.34619	0.0165312	27	0
-10.2815	-4.33256	ICa	1.43879	1.45751	1.38573	1.35839	1.36827	1.9692	3.61036	1.39614	1.93507	1.38477	1.45302	1.46533	1.33979	1.34678	0.0287007	11	0.00667557
9.9035	-5.1054	SSBpod	1.43951	1.45766	1.38582	1.35841	1.36928	1.96969	3.63916	1.39614	1.93585	1.38516	1.45304	1.46542	1.33979	1.34722	0.0234358	6	0.0066313
-10.9133	1.15707	IPC	1.43975	1.45777	1.38604	1.35885	1.3694	1.9707	3.64806	1.39639	1.9359	1.38526	1.45316	1.46552	1.34014	1.34724	0.0313445	8	0.803922
-16.6002	-6.45112	ICb	1.43981	1.45777	1.38634	1.35938	1.36977	1.97219	3.65558	1.39674	1.93639	1.38563	1.45322	1.46585	1.34039	1.34738	0.0329105	9	0.00068306
14.2089	4.12737	ErPrT	1.43996	1.45841	1.38661	1.35956	1.37111	1.9741	3.66597	1.39708	1.93704	1.38566	1.45332	1.46589	1.34042	1.34747	0.0199391	18	0.0228137
-16.8257	-10.1375	ICb	1.44041	1.45845	1.3868	1.35994	1.37175	1.97866	3.6734	1.39712	1.93721	1.38581	1.45355	1.46616	1.34108	1.34791	0.0412675	9	0.111111
-2.59533	-4.1989	NPCa	1.44044	1.4585	1.387	1.35998	1.3718	1.98161	3.69244	1.3975	1.93741	1.38593	1.45357	1.46642	1.34112	1.34798	0.0235919	1	0.108271
-11.4355	0.705092	IPC	1.44054	1.45853	1.38725	1.36067	1.37278	1.98314	3.71708	1.3975	1.93823	1.38622	1.45363	1.46686	1.3412	1.34804	0.0241098	8	0.285608
-3.05369	0.368215	NPCb	1.44058	1.45928	1.38736	1.36076	1.37393	1.98536	3.71767	1.39758	1.93856	1.38672	1.45377	1.46716	1.34175	1.34812	0.0433508	2	0.0962567
-15.319	-4.89119	ICa	1.44102	1.45932	1.38882	1.36106	1.37396	1.98711	3.722	1.3976	1.93923	1.38713	1.4539	1.46722	1.342	1.34815	0.0375704	12	0.0114695
5.37436	4.15137	RVCSBb	1.44128	1.45934	1.38888	1.36107	1.37408	1.98956	3.73429	1.39786	1.93952	1.38725	1.45416	1.46764	1.34235	1.34838	0.0254423	25	0
11.9091	-8.11975	Pod	1.44133	1.45962	1.38924	1.36126	1.37543	1.99224	3.73638	1.39809	1.93964	1.38725	1.45549	1.46849	1.34247	1.34964	0.0480508	4	0.00151286
10.2949	6.29961	SSBm/d	1.44168	1.45982	1.38946	1.3613	1.37576	1.99613	3.75901	1.39831	1.9401	1.38765	1.45552	1.4685	1.34271	1.35016	0.0473542	21	0.00301659
-4.41517	-1.236	NPCb	1.4423	1.46041	1.39045	1.36142	1.37593	2.00462	3.77065	1.39832	1.94327	1.38809	1.45562	1.46953	1.3428	1.35025	0.0429856	2	0
0.0540771	-4.49461	NPCc	1.44355	1.4605	1.39046	1.36161	1.3767	2.00481	3.77194	1.39836	1.94414	1.38814	1.45579	1.46974	1.343	1.35133	0.0216833	3	0
-15.2208	4.97671	End	1.44405	1.4605	1.39058	1.36347	1.37722	2.00809	3.77758	1.39856	1.947	1.38843	1.45582	1.46982	1.34347	1.35135	0.0460971	13	0.109037
13.2751	13.0264	UBCD	1.4443	1.4607	1.39096	1.36392	1.37841	2.00933	3.78461	1.39867	1.94845	1.38921	1.4559	1.47005	1.3437	1.35202	0.038655	16	0
11.4486	-7.05782	Pod	1.44446	1.46095	1.39122	1.36442	1.37897	2.01057	3.79807	1.39893	1.94847	1.38938	1.45602	1.47045	1.34385	1.3521	0.0337017	5	0.00912548
-0.996547	-7.82652	NPCa	1.44452	1.461	1.39136	1.3648	1.37923	2.01314	3.79908	1.39936	1.94873	1.38954	1.45611	1.47048	1.34421	1.35216	0.0182852	1	0.00947522
8.12456	1.16788	RVCSBb	1.44452	1.46113	1.39354	1.36484	1.37948	2.01351	3.80197	1.39964	1.94978	1.38967	1.4562	1.47054	1.34454	1.35259	0.0172272	25	0.00492958
10.43	-2.96068	RVCSBb	1.44512	1.46116	1.39375	1.36488	1.37961	2.01355	3.80238	1.4001	1.95001	1.38981	1.45663	1.47071	1.34467	1.3526	0.0318634	7	0.012749
-11.3458	0.301449	IPC	1.44569	1.46122	1.39378	1.36517	1.38118	2.01775	3.80316	1.4002	1.95128	1.39003	1.45674	1.47115	1.34469	1.35275	0.0300523	8	0.0019685
-10.9166	-0.298549	IPC	1.44614	1.46171	1.39411	1.36559	1.38151	2.01986	3.80812	1.40052	1.95165	1.39007	1.45736	1.4716	1.34512	1.35304	0.0345226	8	0.016317
-16.9405	-6.89634	ICb	1.44655	1.46172	1.39445	1.36605	1.38156	2.03452	3.8344	1.40129	1.95365	1.39018	1.45754	1.47186	1.3452	1.35332	0.0281532	9	0.0649847
1.41906	10.407	Prolif	1.4468	1.4621	1.39469	1.36611	1.38158	2.03829	3.84247	1.40164	1.95595	1.39021	1.45759	1.47204	1.34597	1.35333	0.0194468	24	0.0645463
-1.67925	6.2058	NPCd	1.44691	1.46253	1.39492	1.36621	1.382	2.04282	3.84717	1.40165	1.95654	1.39046	1.45776	1.4724	1.34611	1.35343	0.0269044	28	0.496436
1.05134	-0.0152834	NPCc	1.4475	1.46374	1.3951	1.36627	1.38217	2.04501	3.88159	1.40169	1.95709	1.39053	1.4582	1.47248	1.34626	1.35349	0.0217211	3	0
11.4948	-8.53417	Pod	1.44891	1.46406	1.3954	1.36645	1.38265	2.05007	3.90518	1.40202	1.9573	1.39058	1.45832	1.47261	1.34638	1.35368	0.0263968	5	0.00133958
12.4294	3.73909	SSBpr	1.44936	1.4642	1.39571	1.36668	1.38273	2.05302	3.90657	1.4021	1.95731	1.39122	1.45834	1.47272	1.3464	1.35372	0.0374401	20	0.000659196
1.62299	-2.2648	NPCc	1.44992	1.46425	1.39593	1.36684	1.38278	2.05315	3.92244	1.40218	1.95781	1.39123	1.45839	1.47275	1.34664	1.35455	0.0195809	3	0
12.3275	3.75218	SSBpr	1.45031	1.46458	1.3961	1.36691	1.38392	2.05606	3.92695	1.40227	1.95823	1.39127	1.45841	1.47282	1.34678	1.35457	0.0275503	20	0.00128287
9.68224	-5.24914	SSBpod	1.45051	1.46614	1.39611	1.36749	1.38474	2.05692	3.94059	1.40235	1.95859	1.39134	1.45845	1.47315	1.34767	1.35465	0.0252068	6	0.000852515
-18.1091	-6.4699	ICb	1.45053	1.46618	1.39619	1.36754	1.38475	2.05703	3.94679	1.40259	1.96137	1.39135	1.45852	1.47327	1.34784	1.35471	0.0335131	9	0.00450113
-2.02415	-7.81958	NPCa	1.45084	1.46632	1.39622	1.36766	1.38523	2.05715	3.95928	1.40267	1.96248	1.39167	1.45859	1.47341	1.34811	1.355	0.0145383	1	0.0236822
-13.2791	-2.3009	ICa	1.45155	1.46634	1.39677	1.36767	1.38531	2.06364	3.96142	1.40335	1.96322	1.3917	1.45887	1.4739	1.34846	1.35513	0.0283245	12	0
1.44151	-3.31542	NPCc	1.45304	1.46658	1.39678	1.36769	1.38554	2.06582	3.96662	1.40341	1.96398	1.39224	1.45896	1.47428	1.34873	1.35529	0.0195169	3	0.00202703
3.91728	3.58177	RVCSBa	1.45316	1.46686	1.39679	1.36808	1.3858	2.06659	3.9823	1.40343	1.96495	1.39227	1.45904	1.47429	1.34911	1.35568	0.028506	27	0
-1.94758	-7.75284	NPCa	1.45322	1.46779	1.39708	1.36863	1.38604	2.07076	3.9896	1.40463	1.96884	1.39284	1.45925	1.47483	1.34934	1.3557	0.018011	1	0.00811209
1.45941	3.62552	PTA	1.4533	1.46811	1.39759	1.36934	1.38626	2.07288	4.00691	1.40489	1.96896	1.39287	1.4595	1.47498	1.34941	1.3559	0.031987	26	0.210191
-0.0907463	1.52342	NPCc	1.4537	1.46821	1.39817	1.36958	1.3863	2.0745	4.01007	1.40499	1.96896	1.39289	1.45962	1.4751	1.34967	1.35603	0.0181685	3	0.000641026
10.0294	6.28498	SSBm/d	1.45379	1.46835	1.39823	1.37057	1.38655	2.08018	4.01276	1.40507	1.97077	1.39304	1.45966	1.47535	1.34986	1.35632	0.0426869	21	0.00783972
-2.43677	8.06452	NPCd	1.45432	1.46845	1.39831	1.37145	1.38656	2.08025	4.03203	1.40519	1.97121	1.39354	1.45967	1.47575	1.35005	1.35688	0.0182361	28	0.330607
-1.53878	-7.52629	NPCa	1.45545	1.46882	1.39832	1.37153	1.38657	2.08615	4.0375	1.40521	1.97153	1.39361	1.45979	1.47643	1.35024	1.35721	0.0204429	1	0
12.4781	5.8338	SSBpr	1.45559	1.46886	1.39846	1.37158	1.38694	2.0886	4.04807	1.40529	1.9725	1.39364	1.45982	1.47648	1.35028	1.35725	0.0327111	20	0.00202566
13.7041	13.6741	UBCD	1.45579	1.46886	1.39856	1.37206	1.38797	2.09296	4.04947	1.40565	1.97355	1.39375	1.45992	1.47694	1.35049	1.35746	0.0377876	15	0.000719942
-3.61847	-1.14342	NPCb	1.4559	1.46931	1.39876	1.3732	1.3881	2.09455	4.07306	1.40589	1.97365	1.39381	1.46015	1.4775	1.3509	1.35791	0.042708	2	0
9.97416	6.12152	SSBm/d	1.45602	1.4695	1.39884	1.37328	1.39018	2.09529	4.07826	1.40621	1.97483	1.39411	1.46022	1.47768	1.35108	1.35795	0.0424155	21	0
-15.532	5.07528	End	1.4562	1.46965	1.39886	1.37333	1.39034	2.098	4.08644	1.40674	1.97515	1.39425	1.46034	1.4777	1.35135	1.3601	0.031893	13	0
11.4398	-9.38965	Pod	1.45632	1.46966	1.39937	1.37348	1.39056	2.10537	4.09952	1.40678	1.97521	1.39434	1.46041	1.47772	1.35184	1.36018	0.0466026	5	0.00388601
11.6763	-7.70996	Pod	1.45663	1.47038	1.39982	1.37388	1.39123	2.1088	4.1065	1.407	1.97618	1.39444	1.46058	1.47799	1.35187	1.36021	0.0457965	5	0.00598355
-3.79935	-1.78537	NPCb	1.45718	1.47052	1.3999	1.37403	1.39134	2.13165	4.13128	1.4072	1.97972	1.39469	1.46077	1.47843	1.3521	1.36043	0.0383259	2	0
11.9346	-6.57777	Pod	1.45766	1.47073	1.40047	1.37421	1.392	2.13189	4.13175	1.40726	1.98009	1.39486	1.46113	1.47876	1.35226	1.36048	0.0217391	5	0.118812
-3.91741	-1.51911	NPCb	1.45777	1.47076	1.40048	1.37461	1.39296	2.13425	4.13251	1.40739	1.9803	1.39486	1.46119	1.4789	1.35376	1.36116	0.0459119	2	0
2.05062	7.52438	PTA	1.4582	1.4708	1.40111	1.37477	1.39336	2.14085	4.14026	1.40759	1.98093	1.39495	1.4612	1.47907	1.35378	1.36126	0.0178828	29	0.086351
-14.7512	-7.24325	ICa	1.45845	1.47095	1.40159	1.37497	1.39345	2.14244	4.14128	1.40777	1.98094	1.3951	1.46131	1.47961	1.35414	1.3613	0.0477026	12	0.000676133
-15.478	-4.58031	ICa	1.45896	1.47101	1.40169	1.37519	1.39492	2.15932	4.14192	1.40784	1.98234	1.39529	1.46155	1.48035	1.35453	1.36169	0.0391859	12	0.151815
1.64788	10.8102	Prolif	1.45904	1.47263	1.40178	1.37559	1.39557	2.1701	4.14234	1.40814	1.98343	1.39538	1.46406	1.48049	1.3546	1.36183	0.016129	24	0
1.91219	-3.86728	NPCc	1.45962	1.47324	1.40191	1.37601	1.39589	2.17018	4.14388	1.40968	1.98695	1.39567	1.46411	1.48052	1.35466	1.36285	0.0150479	3	0.0159925
12.4479	-7.8396	Pod	1.45966	1.47382	1.4021	1.37602	1.39656	2.17096	4.14757	1.4097	1.98829	1.39613	1.4642	1.48066	1.35473	1.36313	0.0340974	4	0.0100853
-3.3631	-2.31738	NPCb	1.45982	1.47402	1.40219	1.37635	1.39677	2.1763	4.1641	1.40971	1.98949	1.39635	1.46449	1.48086	1.3549	1.36341	0.0298215	2	0.00136519
-2.13223	4.78273	NPCd	1.45992	1.47485	1.4022	1.37675	1.3971	2.17634	4.17438	1.40978	1.98967	1.39658	1.46452	1.48087	1.35495	1.3635	0.0184747	28	0.519646
6.49718	13.6751	Leu	1.46111	1.47586	1.40227	1.37727	1.39715	2.17888	4.17713	1.40992	1.98984	1.39679	1.46464	1.48102	1.35496	1.36435	0.0312285	14	0
-18.3286	-9.01109	ICb	1.46164	1.47603	1.40244	1.37741	1.39743	2.18201	4.18968	1.41032	1.9901	1.39703	1.46475	1.48129	1.355	1.36455	0.0235043	9	0.0159536
11.5413	12.5905	UBCD	1.46171	1.47675	1.40267	1.37785	1.3978	2.18988	4.1913	1.41055	1.99121	1.39708	1.46507	1.4814	1.35513	1.36457	0.0388292	16	0
-0.0835553	-2.97319	NPCc	1.46304	1.47715	1.40273	1.3781	1.39838	2.19264	4.20823	1.41056	1.99229	1.39712	1.46511	1.4819	1.35531	1.36486	0.0164462	3	0
-18.0086	-7.08189	ICb	1.46345	1.47749	1.40323	1.37823	1.39846	2.19282	4.21458	1.41111	1.99238	1.39712	1.46585	1.48194	1.35543	1.36505	0.0252101	9	0.000669344
-1.00563	6.51764	PTA	1.46352	1.47795	1.40368	1.37824	1.39894	2.194	4.233	1.41113	1.99263	1.3975	1.46589	1.48197	1.35571	1.36533	0.0250902	29	0.46814
-1.63614	4.69785	NPCd	1.46358	1.47848	1.40391	1.37833	1.3992	2.20409	4.2387	1.41116	1.99282	1.39759	1.46644	1.48228	1.35581	1.36559	0.0210381	28	0.0923077
-17.3336	-8.47043	ICb	1.4642	1.47883	1.404	1.37839	1.39937	2.20928	4.25385	1.41215	1.99302	1.39804	1.46658	1.48246	1.35603	1.36568	0.0305003	9	0.00617708
13.8355	12.0981	UBCD	1.46466	1.47968	1.40418	1.37936	1.39943	2.21117	4.25674	1.41249	1.9944	1.3982	1.46659	1.48309	1.35605	1.36572	0.0407925	16	0.000691563
10.7147	-5.32569	SSBpod	1.46473	1.48022	1.4043	1.37937	1.39993	2.21816	4.261	1.41276	1.99474	1.39822	1.46697	1.4832	1.35619	1.36634	0.028407	6	0
8.30976	-0.180581	RVCSBb	1.46511	1.48031	1.40461	1.3794	1.40012	2.22153	4.28742	1.4135	1.99589	1.39823	1.46724	1.48341	1.35657	1.36661	0.0192661	7	0.000590667
12.7238	11.8903	UBCD	1.4652	1.48059	1.40529	1.37957	1.40019	2.22539	4.29654	1.41391	1.99604	1.39824	1.46779	1.48387	1.35665	1.36684	0.0419233	16	0.00208478
13.9821	4.34886	ErPrT	1.46598	1.48064	1.4057	1.37958	1.40025	2.22758	4.2977	1.41401	1.99661	1.39856	1.46803	1.48404	1.35689	1.36756	0.0253623	18	0.187448
13.995	3.29866	ErPrT	1.4676	1.4809	1.40585	1.38023	1.40079	2.24173	4.30059	1.41457	1.99705	1.39894	1.46835	1.48413	1.35692	1.36788	0.0274541	18	0.00131666
-0.263807	-0.825323	NPCc	1.46779	1.48106	1.40637	1.38055	1.401	2.26057	4.30088	1.41487	1.99831	1.39898	1.46877	1.48425	1.35697	1.36803	0.0219709	3	0.0104621
6.42908	13.6065	Leu	1.46779	1.48108	1.40638	1.38085	1.40129	2.27725	4.30481	1.41564	1.99873	1.39926	1.46886	1.48441	1.35723	1.36884	0.0255489	14	0
13.9942	4.4569	ErPrT	1.46886	1.4811	1.40685	1.38118	1.40161	2.32615	4.31683	1.41567	2.00015	1.39937	1.4693	1.48462	1.35732	1.36918	0.0262281	18	0.0651629
8.98939	-3.86723	SSBpod	1.47052	1.48132	1.40693	1.38119	1.40166	2.32669	4.31776	1.41592	2.0004	1.40019	1.46978	1.48463	1.35751	1.36976	0.0262911	6	0
10.3516	-5.17196	SSBpod	1.47208	1.48209	1.407	1.38122	1.40208	2.33128	4.31981	1.41661	2.00079	1.40037	1.47005	1.48486	1.35768	1.37002	0.0200182	6	0.00747943
-12.6829	-2.93636	ICa	1.47229	1.4821	1.40703	1.38145	1.4021	2.34422	4.32038	1.41707	2.00084	1.40047	1.47016	1.48492	1.35807	1.37002	0.0298723	11	0.00134862
12.7312	13.7995	UBCD	1.47261	1.48232	1.40706	1.38159	1.40215	2.35493	4.32388	1.41714	2.00664	1.40062	1.47017	1.48538	1.3581	1.37112	0.0489496	16	0
12.4659	-8.22984	Pod	1.47325	1.4832	1.40792	1.38171	1.40219	2.36986	4.33357	1.41716	2.00759	1.40062	1.47038	1.48559	1.35822	1.37167	0.046492	4	0
-3.74182	-1.36306	NPCb	1.47372	1.48411	1.40796	1.38177	1.40279	2.389	4.33951	1.41773	2.00765	1.40062	1.47058	1.48618	1.35826	1.3718	0.0450344	2	0.00257566
-2.02443	-7.65861	NPCa	1.47464	1.4844	1.40797	1.38183	1.40335	2.39136	4.34498	1.4185	2.00801	1.40065	1.47112	1.48622	1.35839	1.37195	0.0145167	1	0.0172786
0.121177	-2.30714	NPCc	1.4749	1.48454	1.40807	1.3819	1.40418	2.39144	4.34527	1.41913	2.00846	1.40091	1.47189	1.48639	1.3585	1.3723	0.0178624	3	0
-12.6504	-2.79446	ICa	1.47508	1.4846	1.40837	1.38268	1.40461	2.43713	4.34864	1.41947	2.00887	1.40098	1.4724	1.4864	1.35853	1.37254	0.0410841	11	0.000769231
-13.0483	-3.57868	ICa	1.47768	1.48487	1.4085	1.38375	1.40473	2.44136	4.35139	1.41964	2.01147	1.401	1.47261	1.48642	1.35865	1.37304	0.031122	11	0.00410509
-17.6552	-3.29218	ICa	1.47912	1.48502	1.40903	1.38379	1.40506	2.44581	4.36207	1.42014	2.01181	1.40149	1.47273	1.48654	1.35872	1.37319	0.0433269	12	0.000641026
1.29072	-3.7994	NPCc	1.47968	1.48536	1.40904	1.38386	1.40507	2.49918	4.36275	1.42044	2.01234	1.40162	1.47275	1.48659	1.35878	1.37576	0.0156035	3	0.0082397
0.766192	5.88624	PTA	1.47983	1.48558	1.40917	1.3839	1.40528	2.54687	4.36611	1.42132	2.01308	1.40164	1.47296	1.4869	1.35885	1.37668	0.0196046	29	0.00141443
9.47	-4.10503	SSBpod	1.48031	1.48568	1.40946	1.38392	1.40536	2.61717	4.36936	1.42151	2.01311	1.40169	1.47396	1.48723	1.35885	1.37671	0.021867	6	0
0.379118	-2.86465	NPCc	1.48042	1.4861	1.40947	1.38418	1.40561	NA	4.38823	1.42161	2.01405	1.40169	1.47428	1.48741	1.35906	1.37672	0.0192912	3	0
4.67758	4.41549	RVCSBa	1.48043	1.48619	1.40956	1.38429	1.4059	NA	4.38929	1.42161	2.01425	1.40178	1.47572	1.48777	1.35919	1.37696	0.0202486	27	0
-6.07662	3.78353	NPCd	1.48108	1.48626	1.40963	1.38433	1.40655	NA	4.3958	1.42216	2.01771	1.40199	1.47603	1.48786	1.35994	1.37736	0.0374542	28	0.103922
10.8527	0.617683	RVCSBb	1.4828	1.48665	1.40975	1.38477	1.40665	NA	4.40804	1.42219	2.01784	1.40207	1.47609	1.48787	1.35996	1.3781	0.0345145	7	0.0443609
-1.56143	5.13436	NPCd	1.48306	1.48733	1.41053	1.38515	1.40667	NA	4.40904	1.42344	2.01805	1.40208	1.47665	1.48788	1.36017	1.37838	0.0147138	28	0.433598
1.17078	7.30544	PTA	1.4832	1.48758	1.41057	1.38516	1.40691	NA	4.40913	1.42411	2.01826	1.4021	1.47669	1.48793	1.36025	1.37907	0.0279887	29	0.25774
3.83287	5.97397	RVCSBa	1.48376	1.48771	1.41113	1.38521	1.40715	NA	4.41641	1.42424	2.01934	1.4021	1.47723	1.48804	1.36046	1.37948	0.0229457	27	0
11.9431	12.2242	UBCD	1.48479	1.48811	1.41119	1.38523	1.4072	NA	4.45012	1.42429	2.01976	1.40215	1.47748	1.4882	1.36084	1.37958	0.0345886	16	0.0022338
-13.1517	-2.93812	ICa	1.48493	1.48842	1.41161	1.38549	1.40748	NA	4.45291	1.42455	2.02018	1.40219	1.47749	1.48855	1.36085	1.37971	0.044881	11	0.00585223
4.25458	5.7664	RVCSBa	1.48546	1.48847	1.41223	1.38554	1.40796	NA	4.45757	1.42463	2.02074	1.40219	1.47752	1.48879	1.36087	1.37992	0.0325697	27	0
13.8365	5.179	ErPrT	1.48548	1.48949	1.41314	1.38566	1.40828	NA	4.48301	1.42473	2.02074	1.40227	1.47891	1.48893	1.36096	1.38092	0.0327007	18	0.0339117
11.4912	12.213	UBCD	1.48557	1.4895	1.41391	1.38568	1.40832	NA	4.48441	1.42509	2.02195	1.40235	1.47907	1.48945	1.36141	1.38103	0.0436687	16	0.149341
10.3008	-4.67286	SSBpod	1.4861	1.4896	1.41402	1.38593	1.40841	NA	4.50094	1.42519	2.02324	1.40236	1.47915	1.49016	1.36142	1.38112	0.0253998	6	0.0453421
11.2808	-5.5366	Pod	1.487	1.49042	1.41411	1.38636	1.40847	NA	4.50112	1.42528	2.0234	1.40244	1.47968	1.49029	1.36183	1.38172	0.0245833	5	0.00711238
-18.1559	-9.79508	ICb	1.48729	1.49097	1.41469	1.38671	1.40862	NA	4.50462	1.42609	2.02395	1.40247	1.47971	1.49051	1.36242	1.38217	0.0208696	9	0.00810373
1.41259	-4.21895	NPCc	1.48767	1.49144	1.41477	1.38704	1.40904	NA	4.51146	1.42654	2.02445	1.40258	1.48031	1.4907	1.36248	1.38268	0.0169603	3	0
11.6184	12.7299	UBCD	1.4882	1.4917	1.41485	1.38725	1.40932	NA	4.51194	1.42688	2.02651	1.40267	1.48042	1.49086	1.36249	1.383	0.0409114	16	0.00133333
8.35207	8.04453	CnT	1.48855	1.49179	1.41509	1.38736	1.40963	NA	4.5179	1.42695	2.02666	1.40267	1.48059	1.49096	1.36304	1.38337	0.0320285	22	0
15.2887	4.89138	ErPrT	1.4895	1.49195	1.41548	1.38785	1.41055	NA	4.51795	1.42695	2.02841	1.40308	1.48095	1.49097	1.36311	1.38342	0.0315673	18	0.259481
13.434	7.57582	DTLH	1.49009	1.49215	1.41549	1.38788	1.41073	NA	4.53771	1.42703	2.03211	1.40335	1.4814	1.49102	1.36337	1.38366	0.0162795	19	0.00377074
-17.8818	-8.68395	ICb	1.49042	1.49289	1.41558	1.38833	1.41112	NA	4.5652	1.42732	2.0343	1.40343	1.48196	1.49118	1.3635	1.38388	0.0315643	9	0.0335821
5.04979	2.31299	RVCSBa	1.49142	1.49324	1.41559	1.38842	1.41116	NA	4.60093	1.42737	2.03449	1.40347	1.48228	1.49167	1.36362	1.38392	0.0225118	27	0
-2.48651	-1.65319	NPCb	1.49224	1.49328	1.4157	1.38866	1.41135	NA	4.60947	1.42756	2.03453	1.40356	1.48235	1.49213	1.36371	1.38402	0.0347985	2	0
-3.40195	-0.78097	NPCb	1.49227	1.49408	1.41637	1.38888	1.41208	NA	4.61974	1.42787	2.03472	1.40359	1.48244	1.49223	1.36392	1.3841	0.0462445	2	0
11.7553	4.35805	SSBpr	1.49468	1.49448	1.41644	1.38917	1.41223	NA	4.62042	1.42821	2.03604	1.40395	1.48247	1.49236	1.36439	1.38429	0.0373533	20	0.150376
-2.22953	7.90682	NPCd	1.49508	1.49455	1.41668	1.3895	1.41252	NA	4.62692	1.42937	2.03756	1.404	1.48274	1.4924	1.365	1.38554	0.0332427	28	0.669366
8.62568	4.02351	SSBpr	1.49554	1.49468	1.41707	1.38964	1.41377	NA	4.65766	1.42994	2.0388	1.40414	1.48356	1.4925	1.36528	1.38622	0.0154291	20	0.00359066
13.3159	13.3137	UBCD	1.49689	1.49513	1.41708	1.39001	1.41392	NA	4.66482	1.43008	2.03908	1.40461	1.4838	1.49289	1.36533	1.38634	0.0415454	15	0.00142959
8.05396	-1.45188	RVCSBb	1.49692	1.49522	1.41722	1.39005	1.41402	NA	4.66815	1.43034	2.03948	1.40504	1.48412	1.49321	1.36557	1.38655	0.0213618	25	0.000626959
12.2891	12.1323	UBCD	1.49756	1.4956	1.41747	1.39015	1.41411	NA	4.67362	1.43063	2.04063	1.40507	1.48456	1.49335	1.36568	1.38656	0.0416518	16	0.00259572
1.84273	-1.52396	NPCc	1.49764	1.4958	1.41749	1.39022	1.41427	NA	4.67606	1.4307	2.04097	1.40531	1.48469	1.49412	1.36584	1.38685	0.0163084	3	0
12.853	13.5246	UBCD	1.49839	1.49598	1.41785	1.39078	1.41429	NA	4.69085	1.43134	2.04106	1.40544	1.48523	1.49432	1.36627	1.387	0.0398674	16	0
-2.33091	1.06418	NPCb	1.49999	1.49694	1.41803	1.39082	1.41447	NA	4.69974	1.43147	2.0412	1.40565	1.48545	1.49434	1.36634	1.38823	0.0416843	2	0
13.1645	13.1193	UBCD	1.5008	1.49697	1.41893	1.39098	1.41477	NA	4.70337	1.43149	2.04203	1.4057	1.48546	1.49446	1.36643	1.38904	0.0431096	16	0.00134318
-2.43043	7.83124	NPCd	1.50187	1.49718	1.41907	1.39109	1.4157	NA	4.71593	1.4315	2.04209	1.4059	1.48557	1.49455	1.36651	1.38921	0.0490483	28	0.63151
6.16573	4.61277	RVCSBa	1.5022	1.49727	1.41913	1.39122	1.4162	NA	4.71896	1.43153	2.04497	1.40629	1.48568	1.49457	1.36653	1.38938	0.0132117	27	0.00442758
0.864472	-2.93865	NPCc	1.50235	1.49825	1.41933	1.39192	1.41648	NA	4.72187	1.43174	2.04579	1.4065	1.48618	1.49461	1.36657	1.38961	0.0170078	3	0.000908265
-3.40295	5.76291	NPCd	1.50275	1.49891	1.4196	1.39212	1.41671	NA	4.72665	1.43187	2.0458	1.40667	1.4864	1.49479	1.36671	1.39014	0.0495586	28	0.537217
12.159	-8.11911	Pod	1.50309	1.49905	1.41995	1.39242	1.41707	NA	4.73216	1.43206	2.04628	1.40667	1.48651	1.49493	1.36684	1.39034	0.0482325	4	0.000856164
-16.1068	-8.68684	ICb	1.5046	1.50032	1.42	1.39259	1.41708	NA	4.74338	1.4324	2.04857	1.40678	1.48659	1.49554	1.36688	1.39058	0.0435194	9	0.00847458
4.93919	2.12373	RVCSBa	1.50465	1.50087	1.42016	1.39331	1.41722	NA	4.74554	1.43309	2.05132	1.40759	1.48661	1.49571	1.36709	1.39134	0.022435	27	0
7.61001	2.07489	SSBpr	1.5061	1.50123	1.42132	1.39354	1.4178	NA	4.77054	1.43322	2.05346	1.40769	1.4869	1.49576	1.36791	1.392	0.0262997	20	0.0398912
10.2064	6.2863	SSBm/d	1.50642	1.50195	1.42151	1.39364	1.41819	NA	4.78021	1.43378	2.05511	1.40774	1.48718	1.49579	1.36803	1.39227	0.0320496	21	0.003663
-15.3467	-3.04009	ICa	1.50729	1.50198	1.42164	1.39425	1.41859	NA	4.81623	1.43439	2.05754	1.40782	1.4874	1.49635	1.36808	1.39364	0.023761	12	0.0789253
-2.30555	7.12023	NPCd	1.50794	1.50249	1.42164	1.39444	1.41965	NA	4.82695	1.4352	2.05827	1.40784	1.48756	1.49653	1.36884	1.39384	0.0337938	28	0.366451
7.40431	4.44277	RVCSBa	1.50819	1.50303	1.42189	1.39486	1.41994	NA	4.83531	1.43557	2.05832	1.40792	1.48776	1.49669	1.36886	1.39388	0.019823	27	0
7.85022	7.82619	CnT	1.50921	1.5042	1.42219	1.3954	1.42061	NA	4.84646	1.43583	2.05885	1.40829	1.48777	1.49695	1.36918	1.39439	0.0233385	22	0.00169062
-2.97608	5.58975	NPCd	1.50927	1.50461	1.42236	1.39561	1.42127	NA	4.84679	1.43587	2.06022	1.40837	1.48787	1.4972	1.36946	1.39458	0.0421493	28	0.49696
-10.3625	-4.11276	ICa	1.51148	1.50587	1.42239	1.39571	1.42128	NA	4.87506	1.43679	2.06038	1.4084	1.48788	1.4972	1.36957	1.39539	0.0168038	11	0.00452196
-11.1401	-4.77258	ICa	1.51179	1.50611	1.42262	1.39577	1.42129	NA	4.884	1.43708	2.06231	1.40847	1.48793	1.4974	1.36958	1.3954	0.0471954	11	0
-12.1993	-0.396762	ICa	1.51306	1.50699	1.42333	1.39613	1.42164	NA	4.88535	1.43714	2.06302	1.4085	1.4886	1.49741	1.37053	1.3961	0.0247029	12	0
13.271	5.37417	SSBpr	1.51479	1.50706	1.42337	1.39622	1.42196	NA	4.89456	1.43729	2.06729	1.4085	1.48879	1.49743	1.37087	1.39611	0.0318311	20	0.0111684
9.09855	-2.99988	SSBpod	1.5158	1.5071	1.42342	1.39635	1.42219	NA	4.89586	1.43739	2.06735	1.40857	1.48909	1.49798	1.37088	1.39622	0.015343	6	0
-0.512465	7.55278	PTA	1.51676	1.50749	1.42385	1.39673	1.42219	NA	4.89907	1.43798	2.06868	1.40867	1.48928	1.49825	1.3711	1.39625	0.0451671	29	0.44488
0.187093	-4.43557	NPCc	1.51732	1.50774	1.42406	1.39691	1.42243	NA	4.90999	1.43817	2.07281	1.4089	1.48945	1.49845	1.37116	1.39647	0.0232901	3	0
12.1918	-7.99854	Pod	1.51751	1.50801	1.42421	1.39693	1.4227	NA	4.9182	1.43825	2.07312	1.40893	1.48961	1.49855	1.37123	1.39708	0.0433018	4	0
11.3747	-5.04521	Pod	1.51778	1.50808	1.42429	1.39712	1.42288	NA	4.92081	1.43829	2.07318	1.40908	1.48995	1.49875	1.37137	1.3981	0.015444	5	0.0194946
1.93374	7.30941	PTA	1.51838	1.50811	1.42437	1.3973	1.42359	NA	4.92158	1.43836	2.07389	1.4091	1.48996	1.49879	1.37142	1.3982	0.015873	29	0.0100604
-15.0511	-3.854	ICa	1.51893	1.50822	1.42443	1.39745	1.42381	NA	4.92299	1.43882	2.07465	1.40932	1.48998	1.4989	1.37145	1.39823	0.0324617	12	0.00117509
11.337	-6.30904	Pod	1.51947	1.50822	1.42473	1.39796	1.42429	NA	4.92627	1.43883	2.07508	1.40947	1.49025	1.49891	1.37153	1.39857	0.0250562	5	0.0015163
2.37246	5.08754	RVCSBa	1.52252	1.50876	1.42481	1.39809	1.42433	NA	4.96525	1.43911	2.07518	1.40963	1.49033	1.49895	1.37167	1.39863	0.0218579	27	0.00173611
2.86006	2.33634	RVCSBa	1.52296	1.5089	1.42519	1.39831	1.42471	NA	4.97154	1.43954	2.07643	1.40982	1.49042	1.49897	1.37186	1.39876	0.0393659	27	0.00095057
15.405	4.77516	ErPrT	1.52529	1.5093	1.42528	1.39835	1.42471	NA	4.97864	1.4397	2.07915	1.41005	1.49074	1.49962	1.37195	1.39886	0.0248167	18	0.0852995
-15.1612	5.44918	End	1.52537	1.50982	1.42563	1.39836	1.42485	NA	4.98009	1.43974	2.07917	1.41016	1.49086	1.4997	1.37254	1.39926	0.0305865	13	0.00344353
0.416706	-4.49929	NPCc	1.52552	1.50989	1.42608	1.39853	1.42497	NA	4.99033	1.43978	2.07944	1.41045	1.49105	1.4997	1.37272	1.39996	0.0160256	3	0.00154799
12.2994	-8.2577	Pod	1.52679	1.51096	1.42615	1.39856	1.42527	NA	5.00186	1.43998	2.07971	1.41053	1.4911	1.49981	1.37292	1.40019	0.0428468	4	0.00234009
-0.48904	5.07503	NPCd	1.52723	1.51148	1.42647	1.39884	1.42537	NA	5.02141	1.44019	2.08015	1.41057	1.49118	1.49986	1.37322	1.40065	0.0249503	28	0.131579
-14.5914	5.00849	End	1.52743	1.51152	1.4266	1.39898	1.42573	NA	5.05568	1.44024	2.08025	1.41057	1.49146	1.4999	1.37348	1.40079	0.0463986	13	0.00235849
9.13701	-3.70862	SSBpod	1.5284	1.51166	1.42669	1.39962	1.42603	NA	5.06846	1.44052	2.08089	1.41073	1.49159	1.4999	1.37421	1.40086	0.0323276	6	0.0111524
-14.6128	-6.15776	ICa	1.52888	1.51338	1.42699	1.3999	1.42608	NA	5.0756	1.44078	2.08116	1.4108	1.4919	1.5	1.37424	1.40091	0.0324168	12	0.00239808
-18.0766	-5.78187	ICb	1.52933	1.5135	1.42709	1.40006	1.42647	NA	5.07645	1.44287	2.08196	1.41096	1.49195	1.5002	1.37436	1.40094	0.0260943	9	0.0048376
9.9639	-0.0710978	RVCSBb	1.52985	1.51381	1.4272	1.40011	1.4266	NA	5.08582	1.44302	2.08202	1.41119	1.49219	1.5003	1.37436	1.40098	0.0387265	7	0.00232378
-14.8459	4.8373	End	1.52989	1.51444	1.42756	1.40052	1.42737	NA	5.12179	1.44325	2.08243	1.4114	1.49273	1.50031	1.37464	1.401	0.0286082	13	0
3.20806	5.96336	RVCSBa	1.53025	1.51515	1.42771	1.40094	1.42738	NA	5.14848	1.44332	2.08455	1.41187	1.49278	1.5005	1.37477	1.40111	0.0209746	27	0
11.3106	-7.09781	Pod	1.5303	1.5158	1.42813	1.40199	1.4276	NA	5.14957	1.44356	2.08634	1.41262	1.49298	1.50052	1.37492	1.40131	0.0294214	5	0.00226757
-12.2216	-4.48711	ICa	1.53081	1.51601	1.4282	1.4021	1.42771	NA	5.15662	1.44374	2.08699	1.41343	1.49326	1.50061	1.37497	1.40149	0.0403602	11	0
1.63904	6.42438	PTA	1.53201	1.51631	1.42829	1.40218	1.428	NA	5.18485	1.44376	2.08864	1.41368	1.49359	1.50116	1.37519	1.40207	0.0226952	29	0
0.680397	-6.1225	NPCa	1.53329	1.51699	1.42863	1.40219	1.42821	NA	5.18666	1.44379	2.08918	1.41389	1.49389	1.50164	1.37521	1.40218	0.0180448	1	0
-3.47027	5.83344	NPCd	1.5335	1.51753	1.42864	1.40235	1.42855	NA	5.18798	1.4445	2.09058	1.41405	1.49412	1.50237	1.37579	1.40219	0.0439116	28	0.507872
14.3531	4.71424	ErPrT	1.53429	1.51792	1.42924	1.40244	1.42864	NA	5.19828	1.44452	2.09163	1.41409	1.49432	1.50265	1.37647	1.40226	0.0317944	18	0.0127551
10.2214	-2.76009	RVCSBb	1.5359	1.51809	1.42935	1.40284	1.42907	NA	5.20059	1.44471	2.09221	1.41411	1.49493	1.50274	1.37668	1.40236	0.0224484	7	0.00077101
6.11971	1.23885	PTA	1.53673	1.51815	1.42989	1.40326	1.42922	NA	5.21041	1.4448	2.09229	1.41418	1.49523	1.50289	1.3767	1.40273	0.0149883	26	0.0115025
-15.2511	-6.33679	ICa	1.53696	1.5183	1.43006	1.40337	1.42936	NA	5.21108	1.44481	2.09264	1.41422	1.49614	1.50299	1.37672	1.40297	0.0454376	12	0.00230681
16.1047	4.01847	ErPrT	1.53754	1.51831	1.43027	1.40346	1.42937	NA	5.22549	1.44486	2.09324	1.41429	1.49643	1.50332	1.37673	1.40368	0.0385327	17	0.00077821
-1.22173	-6.02215	NPCa	1.53849	1.5185	1.43072	1.40357	1.42944	NA	5.29789	1.44525	2.09411	1.4143	1.49659	1.50333	1.37709	1.40438	0.0284914	1	0.00134228
10.2257	6.39893	SSBm/d	1.5385	1.52007	1.43077	1.40368	1.42955	NA	5.31252	1.44533	2.09424	1.41434	1.49668	1.50377	1.37713	1.40453	0.0359322	21	0.00760778
9.19691	-3.91274	SSBpod	1.53895	1.5201	1.43087	1.40391	1.4299	NA	5.31284	1.44545	2.09447	1.4144	1.49697	1.50384	1.37719	1.40521	0.0260621	6	0
-12.791	-3.46667	ICa	1.53976	1.52066	1.43088	1.40395	1.42994	NA	5.33309	1.44555	2.09455	1.41469	1.49704	1.50389	1.37724	1.40537	0.0200049	11	0
-2.70842	-3.0446	NPCb	1.54006	1.52193	1.43092	1.404	1.43008	NA	5.33704	1.44609	2.09491	1.41478	1.49727	1.50419	1.3773	1.40589	0.0359077	2	0.0735426
-2.45416	-4.43106	NPCa	1.54126	1.52261	1.43103	1.40428	1.43036	NA	5.34277	1.44639	2.0961	1.41487	1.49736	1.5042	1.37736	1.4073	0.0317647	1	0.0238501
8.85211	-3.43266	SSBpod	1.5435	1.52289	1.43149	1.4043	1.43054	NA	5.34739	1.44642	2.09667	1.41499	1.4974	1.50451	1.37763	1.40748	0.0164546	6	0.00342231
0.661269	-1.94868	NPCc	1.54412	1.5234	1.43261	1.40463	1.43087	NA	5.3477	1.44655	2.0974	1.41508	1.49755	1.50463	1.37782	1.4085	0.0218766	3	0.00363306
10.0848	6.1071	SSBm/d	1.54651	1.52363	1.43309	1.40531	1.43088	NA	5.34817	1.44657	2.09761	1.41562	1.49764	1.5051	1.37811	1.40867	0.035419	21	0.000707714
-17.7053	-6.52156	ICb	1.54678	1.52394	1.43309	1.40544	1.43122	NA	5.35162	1.44676	2.10061	1.41574	1.49799	1.50522	1.37824	1.40946	0.031689	9	0.00771388
-10.1617	0.484758	IPC	1.54708	1.52458	1.43381	1.40565	1.43131	NA	5.35552	1.44685	2.10144	1.41578	1.49808	1.50564	1.37833	1.41049	0.0487608	8	0.0925373
11.4561	11.5669	CnT	1.54733	1.52507	1.43442	1.40571	1.43138	NA	5.35621	1.447	2.10243	1.41648	1.49824	1.50583	1.37839	1.41053	0.0478175	22	0.000742942
-17.5932	-9.73297	ICb	1.5479	1.52526	1.43479	1.40597	1.43181	NA	5.37649	1.44724	2.10286	1.41649	1.4985	1.50614	1.37851	1.41079	0.0324219	9	0
-10.8472	-3.76547	ICa	1.55007	1.52529	1.4349	1.40606	1.43199	NA	5.37665	1.44768	2.10327	1.41667	1.49855	1.50638	1.37914	1.41096	0.0299401	11	0.00181818
11.5549	12.5845	UBCD	1.55028	1.52556	1.43503	1.40685	1.43239	NA	5.38303	1.4479	2.104	1.41672	1.49875	1.5064	1.37923	1.4114	0.0405647	16	0
-0.503517	-1.79936	NPCa	1.55029	1.52663	1.43551	1.40739	1.43261	NA	5.3984	1.44798	2.10483	1.41707	1.49891	1.50647	1.37928	1.41161	0.0299746	1	0
13.1296	8.74988	DTLH	1.55112	1.52673	1.4363	1.40765	1.43295	NA	5.41749	1.44814	2.10589	1.41716	1.49908	1.50688	1.37961	1.41249	0.0243047	19	0.00238854
12.9495	-8.95523	Pod	1.55198	1.52677	1.43634	1.4077	1.43309	NA	5.46767	1.44846	2.10629	1.41726	1.49967	1.50696	1.37964	1.4126	0.0393627	4	0.0014771
1.87246	-4.367	NPCc	1.55242	1.52686	1.43729	1.40777	1.43331	NA	5.50438	1.44852	2.10644	1.41738	1.49977	1.50753	1.37968	1.41298	0.0174375	3	0.0211132
15.2454	4.61417	ErPrT	1.55354	1.52779	1.43739	1.40782	1.43338	NA	5.53273	1.44896	2.10696	1.41753	1.50016	1.5076	1.38017	1.41302	0.0221142	18	0.0983734
10.3102	6.32187	SSBm/d	1.55386	1.52807	1.43745	1.40784	1.43381	NA	5.55758	1.4492	2.11002	1.4176	1.50032	1.50822	1.38023	1.41344	0.0306301	21	0.00141543
-12.3225	-3.22951	ICa	1.5565	1.5284	1.43751	1.40912	1.43393	NA	5.56402	1.44972	2.11044	1.41787	1.50038	1.50854	1.3807	1.4135	0.0499104	11	0.00714286
5.02127	4.17382	RVCSBa	1.5565	1.52915	1.43817	1.40956	1.43406	NA	5.5659	1.44978	2.11087	1.41825	1.50058	1.50876	1.38171	1.41368	0.0148293	27	0
2.40859	1.76806	RVCSBa	1.55674	1.53047	1.43836	1.4097	1.43424	NA	5.56753	1.44997	2.11088	1.41856	1.50087	1.50882	1.38178	1.41401	0.0240882	27	0
10.6598	-5.87129	Pod	1.55922	1.53064	1.4384	1.41026	1.43459	NA	5.57734	1.45012	2.11123	1.41857	1.50118	1.50884	1.38183	1.41411	0.03247	5	0.00480384
-17.1994	-7.09539	ICb	1.55964	1.53081	1.43843	1.41049	1.43463	NA	5.57848	1.45023	2.11325	1.41889	1.50146	1.50908	1.3819	1.41467	0.0248181	9	0.0312278
13.3432	-7.89971	Pod	1.56288	1.53134	1.43851	1.4108	1.43503	NA	5.58938	1.45059	2.1147	1.41892	1.50164	1.50911	1.38206	1.41509	0.0412515	4	0.0013289
12.751	-8.27485	Pod	1.56463	1.53141	1.43865	1.41119	1.43523	NA	5.59552	1.45071	2.11498	1.41913	1.50176	1.50921	1.3823	1.41577	0.0399079	4	0.00458015
1.63034	10.7955	Prolif	1.56471	1.53161	1.43873	1.41181	1.43541	NA	5.59677	1.45083	2.11542	1.41915	1.50229	1.50934	1.38235	1.41697	0.0260268	24	0
-3.01882	-2.22616	NPCb	1.56619	1.53263	1.43879	1.41189	1.43548	NA	5.61642	1.45148	2.11567	1.4192	1.50237	1.5094	1.38265	1.41731	0.043953	2	0.0791111
-13.02	-2.93207	ICa	1.5679	1.5329	1.439	1.41212	1.43594	NA	5.62144	1.45174	2.11588	1.4192	1.50249	1.50982	1.38268	1.41738	0.0456046	11	0.0105348
-20.184	-7.75623	ICa	1.56927	1.5335	1.43901	1.41215	1.43602	NA	5.62325	1.45227	2.11685	1.41933	1.50289	1.50995	1.38296	1.41787	0.0332319	12	0.0284879
13.0743	12.4817	UBCD	1.5703	1.53353	1.43903	1.41223	1.43717	NA	5.62564	1.45257	2.11779	1.41951	1.50419	1.51039	1.383	1.41812	0.0493221	16	0.00328677
-0.84151	5.54568	NPCc	1.57061	1.53357	1.43944	1.4126	1.43724	NA	5.68439	1.45264	2.11829	1.4196	1.50422	1.5105	1.3837	1.41819	0.0182983	3	0.035122
1.27843	-3.19856	NPCc	1.57145	1.53426	1.4395	1.41274	1.43745	NA	5.73583	1.45273	2.11967	1.41964	1.50423	1.51072	1.3841	1.41839	0.0116179	3	0
-16.3829	-6.40794	ICb	1.57286	1.53429	1.43984	1.41305	1.43782	NA	5.75785	1.45283	2.11985	1.42	1.50463	1.5108	1.38425	1.41853	0.0357746	9	0.011323
7.10275	5.84413	RVCSBa	1.57331	1.53435	1.43987	1.4135	1.43787	NA	5.76658	1.45316	2.11992	1.42013	1.50488	1.51094	1.38474	1.41913	0.0306306	27	0.000896861
15.3636	4.89767	ErPrT	1.57558	1.53507	1.44024	1.4137	1.43795	NA	5.76709	1.45329	2.12073	1.42016	1.5061	1.51106	1.38526	1.41947	0.0203111	18	0.078217
-0.150179	-5.15696	NPCc	1.5762	1.53585	1.44107	1.41391	1.43815	NA	5.79212	1.45346	2.12089	1.42053	1.50614	1.51133	1.38581	1.42014	0.0172485	3	0.0200321
10.9573	0.387724	RVCSBb	1.57774	1.53623	1.44133	1.41422	1.43826	NA	5.79442	1.45359	2.12328	1.42057	1.50696	1.51152	1.38582	1.42023	0.0450655	7	0
-14.9709	-0.776209	ICa	1.57796	1.53671	1.4416	1.4153	1.43851	NA	5.80236	1.4539	2.12638	1.42077	1.50758	1.51152	1.38593	1.42076	0.0338433	12	0.592807
-15.5768	4.09259	End	1.58147	1.53804	1.4417	1.41549	1.43873	NA	5.80578	1.454	2.12653	1.42097	1.50789	1.51192	1.38634	1.42078	0.0389765	13	0.00417661
12.8844	12.6846	UBCD	1.58171	1.53849	1.44303	1.41637	1.43883	NA	5.80945	1.45458	2.12715	1.42114	1.50846	1.51214	1.38646	1.422	0.0449778	16	0
7.95175	-1.409	RVCSBb	1.58208	1.5385	1.44317	1.41648	1.43887	NA	5.81944	1.45458	2.12736	1.42118	1.50876	1.51242	1.38653	1.42235	0.0203316	25	0
2.84475	2.31874	RVCSBa	1.58238	1.53894	1.44326	1.41664	1.439	NA	5.82015	1.45474	2.1278	1.42121	1.50884	1.51245	1.3868	1.42243	0.0495578	27	0
0.469325	3.11513	PTA	1.5835	1.53912	1.44332	1.41737	1.43901	NA	5.82391	1.45528	2.12896	1.42132	1.50908	1.51256	1.38685	1.42265	0.0200629	26	0
-16.0206	-6.19476	ICb	1.58362	1.53917	1.44359	1.41753	1.43911	NA	5.8272	1.4554	2.13196	1.42158	1.50937	1.51263	1.38694	1.42332	0.0345697	9	0.0351617
12.3488	-7.28241	Pod	1.58436	1.53976	1.44394	1.41853	1.43951	NA	5.84553	1.45574	2.13389	1.4216	1.5094	1.51278	1.38707	1.42365	0.0456095	5	0.00639488
-16.5331	-5.50293	ICb	1.58525	1.53982	1.44406	1.41885	1.43955	NA	5.84697	1.45591	2.13419	1.42161	1.50954	1.51313	1.38742	1.42471	0.0250687	9	0.0191083
11.4254	-7.09352	Pod	1.58605	1.54005	1.44414	1.41892	1.43972	NA	5.87204	1.45591	2.13472	1.42164	1.50989	1.5133	1.3881	1.42702	0.0349837	5	0.0120226
-0.706772	-7.60355	NPCa	1.58719	1.54114	1.44512	1.41913	1.43981	NA	5.95607	1.45592	2.13526	1.42201	1.50993	1.51342	1.38814	1.4288	0.0157155	1	0.000693963
-2.6396	5.9416	NPCd	1.59232	1.54229	1.44572	1.4192	1.44034	NA	5.95633	1.45611	2.13552	1.4223	1.51021	1.51365	1.38823	1.42949	0.0386121	28	0.373668
7.71284	-1.41374	RVCSBb	1.59313	1.54296	1.44579	1.4192	1.44052	NA	5.95949	1.45736	2.13568	1.42241	1.51022	1.51396	1.38904	1.43002	0.0209644	25	0.00352423
-2.65209	4.06473	NPCb	1.5935	1.54355	1.44631	1.42051	1.44064	NA	5.98443	1.45751	2.13628	1.42245	1.51026	1.51434	1.38932	1.43036	0.0434501	2	0
-1.20622	4.75441	NPCd	1.59437	1.54407	1.44642	1.42058	1.44094	NA	5.98823	1.45759	2.13681	1.42269	1.51072	1.51444	1.38946	1.43039	0.0215002	28	0.261146
1.78148	-1.85353	NPCc	1.59459	1.54454	1.44653	1.42061	1.44097	NA	6.00524	1.45809	2.13698	1.4229	1.51174	1.51452	1.38964	1.43063	0.015894	3	0
7.97904	-1.05211	RVCSBb	1.59526	1.54462	1.44691	1.42111	1.44132	NA	6.01088	1.4582	2.13831	1.42326	1.51187	1.51456	1.38986	1.43109	0.020265	25	0
1.32734	3.03702	PTA	1.59541	1.54473	1.447	1.42116	1.4415	NA	6.01789	1.4582	2.13893	1.42333	1.51238	1.51479	1.39002	1.43122	0.00977444	26	0.000997009
13.1213	7.87667	DTLH	1.59612	1.54519	1.44746	1.42132	1.44157	NA	6.02916	1.45832	2.13895	1.42443	1.51245	1.51493	1.39053	1.43134	0.0358324	19	0.00356633
-1.2167	7.33093	PTA	1.60024	1.54523	1.44795	1.42161	1.44168	NA	6.0358	1.45845	2.14025	1.42463	1.51263	1.5158	1.39056	1.43147	0.043652	29	0.558324
-1.49426	-7.90611	NPCa	1.60051	1.54527	1.44814	1.42162	1.44177	NA	6.03752	1.45879	2.14038	1.42485	1.51275	1.51615	1.39105	1.43206	0.0116	1	0.065812
9.17697	6.10926	SSBm/d	1.60091	1.54577	1.44834	1.42192	1.44206	NA	6.05531	1.45885	2.14067	1.42495	1.51381	1.51642	1.39122	1.43319	0.0371129	21	0.0276596
10.9478	0.383338	RVCSBb	1.60138	1.54586	1.44866	1.42217	1.44219	NA	6.11631	1.45908	2.14131	1.42497	1.51429	1.51667	1.39131	1.43322	0.0473296	7	0.0549853
6.9748	5.83552	RVCSBa	1.60319	1.54647	1.44872	1.42218	1.44324	NA	6.1531	1.45912	2.14234	1.42624	1.51444	1.51672	1.39135	1.43391	0.0253367	27	0
12.1498	-8.56848	Pod	1.6033	1.54651	1.44891	1.42272	1.44332	NA	6.46934	1.45937	2.14296	1.42643	1.51452	1.51675	1.39151	1.4343	0.0408097	4	0.00511836
-14.3596	5.19737	End	1.6043	1.54667	1.44896	1.42288	1.44332	NA	6.54046	1.45945	2.14355	1.42663	1.51454	1.51712	1.39157	1.43496	0.0403013	13	0.117967
-4.12439	-2.79749	NPCb	1.60496	1.54733	1.44908	1.423	1.44336	NA	6.87205	1.45951	2.14375	1.4272	1.51486	1.51753	1.39192	1.43526	0.0409339	2	0.000564334
-5.89946	3.85129	NPCd	1.60555	1.5476	1.44911	1.42344	1.44394	NA	NA	1.45982	2.14505	1.42729	1.51538	1.51774	1.39287	1.43554	0.0325612	28	0.0708295
12.0672	-8.30938	Pod	1.60903	1.54874	1.44957	1.42348	1.44395	NA	NA	1.45989	2.14557	1.42735	1.51579	1.51779	1.39289	1.43726	0.048816	4	0.00176367
13.4822	13.8217	UBCD	1.61099	1.55007	1.44961	1.42359	1.44401	NA	NA	1.45992	2.14574	1.42743	1.51615	1.51789	1.39296	1.43782	0.0283286	15	0.00225225
1.11729	1.1641	RVCSBa	1.61146	1.55021	1.44965	1.42365	1.44405	NA	NA	1.46015	2.14764	1.42748	1.51667	1.51792	1.39326	1.43901	0.0360324	27	0
9.60541	-5.08379	SSBpod	1.61161	1.55028	1.44972	1.42384	1.4441	NA	NA	1.46026	2.14901	1.42763	1.51675	1.51802	1.39336	1.43922	0.0272953	6	0.000917431
-15.133	4.72648	End	1.61366	1.55029	1.44975	1.42386	1.44446	NA	NA	1.4604	2.1492	1.428	1.51734	1.51823	1.39337	1.44043	0.0285054	13	0.00120482
-12.0363	-3.56912	ICa	1.61672	1.55062	1.44978	1.42429	1.44447	NA	NA	1.4605	2.14968	1.42802	1.51759	1.51835	1.39354	1.441	0.0443994	11	0.016
10.347	3.77934	SSBpr	1.62243	1.55075	1.44997	1.42443	1.4445	NA	NA	1.46055	2.15123	1.42807	1.51789	1.51889	1.39364	1.4416	0.0146309	20	0.000657895
-0.946542	-6.47448	NPCa	1.62306	1.55097	1.45033	1.42649	1.44512	NA	NA	1.46064	2.15124	1.42809	1.51802	1.51912	1.39376	1.4417	0.0157618	1	0.00819001
12.6625	12.8387	UBCD	1.62613	1.55181	1.45036	1.42656	1.44512	NA	NA	1.46077	2.15232	1.42824	1.51815	1.51934	1.39384	1.44229	0.0416006	16	0.00211864
-18.2839	-5.4633	ICb	1.62692	1.55198	1.45052	1.42683	1.44564	NA	NA	1.46079	2.15286	1.42827	1.51831	1.52014	1.39415	1.4425	0.0233444	9	0.0536685
13.0202	-8.52015	Pod	1.62765	1.55281	1.45053	1.42703	1.44579	NA	NA	1.46087	2.153	1.42854	1.51838	1.52067	1.39445	1.4434	0.038843	4	0.00185874
14.7631	4.26165	ErPrT	1.62843	1.55336	1.45083	1.42709	1.44584	NA	NA	1.46108	2.15384	1.42855	1.51843	1.52169	1.39457	1.4441	0.026359	18	0.00449236
-18.4369	-9.16741	ICb	1.63064	1.55414	1.45098	1.4272	1.44654	NA	NA	1.46131	2.15397	1.42883	1.51889	1.52182	1.39482	1.44614	0.0229741	9	0.00727802
-1.21629	-3.48822	NPCc	1.63161	1.55427	1.45135	1.42738	1.44655	NA	NA	1.46135	2.15443	1.42907	1.52022	1.52186	1.3953	1.44624	0.0382075	3	0
-2.03603	-7.83509	NPCa	1.63286	1.55445	1.45151	1.42781	1.44671	NA	NA	1.46153	2.15504	1.42915	1.52191	1.52195	1.3954	1.44648	0.0200669	1	0.00485437
10.558	-4.68713	SSBpod	1.63359	1.55528	1.45168	1.42787	1.4468	NA	NA	1.46176	2.15715	1.42918	1.5221	1.52252	1.3957	1.44685	0.0259701	6	0.0464316
-0.0661353	-3.90058	NPCc	1.6375	1.55595	1.45172	1.42787	1.44691	NA	NA	1.46228	2.15723	1.42924	1.52218	1.52312	1.3961	1.44711	0.0262641	3	0
-2.50441	-6.5396	NPCa	1.63962	1.55663	1.45176	1.42809	1.44699	NA	NA	1.46245	2.15874	1.42944	1.52251	1.52324	1.39625	1.44733	0.0246747	1	0.00558659
-11.1281	-3.90064	ICa	1.64041	1.55698	1.45209	1.42827	1.44701	NA	NA	1.46253	2.15925	1.42996	1.52252	1.52363	1.39678	1.44834	0.0354473	11	0
-16.2359	-5.10052	ICa	1.64083	1.55878	1.45215	1.42928	1.44728	NA	NA	1.46309	2.15974	1.43027	1.52335	1.52368	1.39679	1.4485	0.0222701	12	0.0680918
10.5998	-4.64298	SSBpod	1.64085	1.56007	1.45246	1.42937	1.44746	NA	NA	1.46352	2.15975	1.43037	1.52363	1.52382	1.39688	1.44908	0.0302086	6	0.00297177
10.3825	-0.623918	RVCSBb	1.64181	1.56017	1.45257	1.4296	1.44751	NA	NA	1.46428	2.16239	1.4307	1.52379	1.52396	1.39691	1.44963	0.0240126	7	0.00133333
15.2888	5.21842	ErPrT	1.64347	1.56097	1.45322	1.42997	1.44778	NA	NA	1.46448	2.16295	1.43111	1.52382	1.52401	1.39712	1.44972	0.0283203	18	0.00827206
11.2543	-6.13764	Pod	1.6444	1.56131	1.45329	1.43006	1.44804	NA	NA	1.4647	2.16318	1.43123	1.52473	1.52419	1.39715	1.45098	0.0188806	5	0.00135685
-12.0574	-0.00426615	ICa	1.64499	1.56187	1.45336	1.43025	1.4485	NA	NA	1.46472	2.16328	1.43128	1.52488	1.52473	1.39741	1.45174	0.03517	12	0
10.7254	6.05596	SSBm/d	1.64553	1.56387	1.4535	1.43046	1.4488	NA	NA	1.46507	2.1636	1.43147	1.52504	1.52482	1.39758	1.45252	0.0266356	21	0.000712251
-3.13176	0.10268	NPCb	1.64703	1.56389	1.4539	1.43049	1.44888	NA	NA	1.46508	2.16393	1.43157	1.52512	1.52484	1.39775	1.45261	0.0435207	2	0.0530452
13.4552	13.6811	UBCD	1.64833	1.56399	1.45407	1.43049	1.44946	NA	NA	1.46527	2.16536	1.4317	1.52561	1.525	1.39822	1.45271	0.0303069	15	0.00544323
0.697266	-4.61525	NPCc	1.64854	1.56426	1.45432	1.43099	1.44961	NA	NA	1.46531	2.16837	1.43181	1.5259	1.52508	1.39831	1.45402	0.0145582	3	0
10.8399	-6.46168	Pod	1.65074	1.56439	1.45445	1.43135	1.44962	NA	NA	1.46594	2.16838	1.43197	1.52615	1.52519	1.39848	1.45412	0.0439425	5	0
-9.76759	-3.79691	ICa	1.65153	1.56439	1.45449	1.43149	1.44969	NA	NA	1.46724	2.17004	1.43204	1.527	1.52528	1.39854	1.4543	0.0474943	11	0.0224138
3.55597	8.58638	PTA	1.65345	1.56473	1.45551	1.43155	1.44992	NA	NA	1.46753	2.17106	1.43236	1.52721	1.52529	1.39856	1.45449	0.0365968	29	0.515779
-1.12105	-2.27607	NPCa	1.65518	1.56545	1.45559	1.4317	1.45013	NA	NA	1.46754	2.17142	1.43252	1.52731	1.52552	1.39856	1.45568	0.0315315	1	0.00182983
-15.3262	4.97663	End	1.65561	1.56569	1.45562	1.43174	1.45017	NA	NA	1.46869	2.1716	1.4326	1.52755	1.52556	1.39876	1.45609	0.0332613	13	0.00410678
7.88176	2.73826	SSBpr	1.65816	1.56583	1.45607	1.43175	1.45022	NA	NA	1.46918	2.17162	1.43272	1.52788	1.52556	1.39884	1.45662	0.0157805	20	0.0568421
12.3893	11.9958	UBCD	1.65843	1.56716	1.45646	1.43177	1.45051	NA	NA	1.4692	2.17244	1.43285	1.52859	1.52723	1.39886	1.45927	0.0499704	16	0.00128866
0.594549	-4.82109	NPCc	1.65974	1.56725	1.45651	1.43208	1.45064	NA	NA	1.46927	2.17257	1.4329	1.52864	1.52775	1.39926	1.45937	0.0134494	3	0
13.0904	-8.31167	Pod	1.66311	1.56742	1.45705	1.4329	1.45109	NA	NA	1.47005	2.1726	1.43304	1.52887	1.52779	1.39936	1.46012	0.0316285	4	0.0113395
-2.50738	-6.78314	NPCa	1.66456	1.56784	1.45714	1.43309	1.45148	NA	NA	1.47009	2.17319	1.4333	1.52925	1.52788	1.39955	1.46015	0.0278358	1	0.00505476
11.5202	-8.45588	Pod	1.66643	1.56832	1.45731	1.43311	1.45155	NA	NA	1.47045	2.1732	1.43338	1.52989	1.52833	1.39982	1.4607	0.0137489	5	0.00401338
12.5469	-9.06755	Pod	1.66947	1.56848	1.45759	1.4333	1.45164	NA	NA	1.47054	2.17347	1.43362	1.53008	1.52864	1.40006	1.46089	0.0412621	4	0
-17.9163	-5.10193	ICb	1.67322	1.5686	1.45813	1.43336	1.4519	NA	NA	1.4708	2.17366	1.43382	1.53061	1.52893	1.40033	1.46095	0.0280883	9	0.0173732
-9.68042	-6.59091	Mes	1.67837	1.56901	1.45841	1.43378	1.45237	NA	NA	1.47183	2.17409	1.43385	1.53107	1.52899	1.401	1.46228	0.0264831	10	0.00964852
14.5932	4.64094	ErPrT	1.68166	1.56912	1.45879	1.43393	1.45241	NA	NA	1.47185	2.17651	1.43458	1.53133	1.52977	1.40165	1.46374	0.0303419	18	0.0154125
11.367	5.1772	SSBpr	1.68613	1.56921	1.45882	1.43497	1.45257	NA	NA	1.47208	2.1769	1.43459	1.53161	1.53004	1.40169	1.46413	0.0443955	20	0.000823045
-0.776775	5.14667	NPCd	1.68706	1.56925	1.45885	1.43538	1.45274	NA	NA	1.4721	2.17805	1.43463	1.53174	1.53015	1.40178	1.46443	0.0136458	28	0.0431294
-11.0447	-3.87189	ICa	1.69053	1.56927	1.45885	1.43548	1.45301	NA	NA	1.4724	2.17814	1.43481	1.5318	1.53019	1.40207	1.46458	0.0269932	11	0
10.4235	6.32157	SSBm/d	1.6927	1.56927	1.45896	1.43679	1.45304	NA	NA	1.47273	2.17844	1.43492	1.53229	1.53021	1.40218	1.46466	0.0303791	21	0.000636132
-3.08165	-3.07723	NPCb	1.69455	1.56934	1.45904	1.43815	1.45329	NA	NA	1.47287	2.17859	1.43502	1.5324	1.53025	1.40218	1.46471	0.0303363	2	0.00454545
-17.6617	-3.64358	ICa	1.69761	1.57	1.45913	1.43819	1.45333	NA	NA	1.47321	2.1792	1.43523	1.5326	1.53025	1.40219	1.46649	0.034384	12	0
12.0996	-8.40596	Pod	1.69939	1.57057	1.45925	1.43819	1.45357	NA	NA	1.47401	2.17943	1.43523	1.53299	1.53088	1.40226	1.46753	0.0339271	4	0.00514328
9.43517	3.83211	SSBpr	1.70112	1.57151	1.45956	1.4384	1.45398	NA	NA	1.47417	2.17977	1.43542	1.53306	1.531	1.40273	1.46754	0.0204352	20	0.0123367
0.66372	8.31284	PTA	1.70124	1.57283	1.46003	1.43864	1.45416	NA	NA	1.47573	2.18041	1.43601	1.53322	1.53156	1.40281	1.46772	0.0298445	29	0.00896414
12.1447	-7.92379	Pod	1.70192	1.57346	1.46026	1.43873	1.45422	NA	NA	1.47578	2.18124	1.43638	1.53347	1.53161	1.40284	1.4685	0.0434426	4	0.00717131
-2.8246	-0.966158	NPCb	1.70218	1.57387	1.46091	1.43901	1.45441	NA	NA	1.47697	2.18143	1.43681	1.53352	1.53174	1.40309	1.46869	0.0439735	2	0.00271493
-13.6805	-3.47848	ICa	1.70272	1.57403	1.46119	1.43917	1.45449	NA	NA	1.47726	2.18148	1.43707	1.53357	1.53189	1.40341	1.46944	0.04	11	0.0942149
-2.33327	-0.266842	NPCb	1.70397	1.57655	1.46127	1.43964	1.45494	NA	NA	1.47749	2.18276	1.43739	1.53418	1.53231	1.40359	1.46992	0.0411563	2	0.00575185
-17.7409	-10.5959	ICb	1.70632	1.57776	1.4613	1.43974	1.45553	NA	NA	1.47752	2.18333	1.43785	1.53426	1.53245	1.40391	1.47386	0.0344988	9	0.0939349
13.116	7.86554	DTLH	1.71192	1.57821	1.46157	1.43985	1.45562	NA	NA	1.47768	2.18683	1.43801	1.53435	1.53249	1.40394	1.47444	0.0371936	19	0.00289017
0.86757	-3.80744	NPCc	1.71446	1.57941	1.46158	1.44008	1.45579	NA	NA	1.47816	2.18683	1.43803	1.53437	1.53277	1.40419	1.47507	0.0135249	3	0.0120096
6.13686	1.20478	PTA	1.71491	1.57942	1.46193	1.44019	1.45582	NA	NA	1.47834	2.18727	1.43805	1.53556	1.5333	1.40438	1.47578	0.0241896	26	0.00770308
1.94188	6.17721	PTA	1.71831	1.57959	1.46228	1.44064	1.45603	NA	NA	1.47882	2.18741	1.4384	1.53598	1.53404	1.40463	1.47882	0.0224249	29	0
11.9674	-6.4192	Pod	1.72359	1.57981	1.4628	1.44077	1.45622	NA	NA	1.479	2.18758	1.43843	1.53603	1.5342	1.40526	1.47895	0.0301052	5	0.0628394
1.15888	-1.20417	NPCc	1.72633	1.58013	1.46287	1.441	1.45699	NA	NA	1.47939	2.188	1.43859	1.53613	1.53422	1.40548	1.479	0.0249796	3	0
7.61716	-1.58616	RVCSBb	1.73082	1.581	1.46287	1.4416	1.45706	NA	NA	1.48052	2.18818	1.43883	1.53629	1.53437	1.40598	1.47966	0.0403446	25	0
7.84459	7.67585	CnT	1.73092	1.58391	1.46343	1.44219	1.4583	NA	NA	1.48062	2.18955	1.439	1.53638	1.53541	1.40627	1.48202	0.0332272	22	0.00175593
15.5701	3.64149	ErPrT	1.73471	1.58403	1.46352	1.44219	1.45885	NA	NA	1.48076	2.1901	1.4391	1.53711	1.53552	1.40691	1.48233	0.0362588	17	0.00389408
-17.1124	-7.09963	ICb	1.73781	1.58472	1.4636	1.44246	1.45887	NA	NA	1.48209	2.1906	1.43917	1.53742	1.53562	1.407	1.48342	0.0319779	9	0.00283286
13.6854	13.6953	UBCD	1.73841	1.58482	1.46413	1.44295	1.45934	NA	NA	1.48228	2.19281	1.43955	1.53774	1.53568	1.40739	1.48412	0.0487969	15	0.00685518
-12.8287	-3.81813	ICa	1.74052	1.58534	1.46417	1.44305	1.45949	NA	NA	1.48246	2.19305	1.43964	1.53804	1.53603	1.40792	1.4842	0.0391656	12	0.0628988
13.1407	13.2009	UBCD	1.74298	1.58554	1.46449	1.44372	1.4595	NA	NA	1.48293	2.19339	1.4399	1.53849	1.53674	1.40795	1.48491	0.0422781	16	0
-16.6383	-8.3726	ICb	1.74827	1.58604	1.46462	1.44379	1.45975	NA	NA	1.48306	2.19408	1.43998	1.5392	1.53806	1.40796	1.48523	0.0373198	9	0.171496
7.36871	3.04661	RVCSBa	1.75076	1.58643	1.46472	1.44417	1.46073	NA	NA	1.4832	2.19532	1.44042	1.53921	1.5383	1.40801	1.48568	0.0282398	27	0
16.1929	3.75964	ErPrT	1.75254	1.58716	1.46473	1.44438	1.46091	NA	NA	1.4833	2.19614	1.4405	1.53977	1.53832	1.40815	1.4861	0.0280757	17	0.000758725
1.20934	-2.6182	NPCc	1.75893	1.5903	1.46475	1.44545	1.46113	NA	NA	1.48387	2.1976	1.44052	1.54011	1.53897	1.40835	1.48975	0.0151446	3	0.002443
10.2569	-4.91941	SSBpod	1.75909	1.59167	1.46538	1.4464	1.4612	NA	NA	1.48411	2.19761	1.44067	1.54038	1.539	1.4085	1.49015	0.0212972	6	0.0161765
-10.589	0.129486	IPC	1.76211	1.5918	1.46559	1.44644	1.46123	NA	NA	1.4842	2.19927	1.441	1.54071	1.53912	1.40857	1.49333	0.0490891	8	0
-10.8022	-5.08874	ICa	1.76335	1.59229	1.46576	1.44648	1.46139	NA	NA	1.4843	2.20157	1.44102	1.54125	1.53933	1.4087	1.49448	0.032014	11	0.00393185
13.9989	4.01572	ErPrT	1.76469	1.59292	1.46589	1.44683	1.46164	NA	NA	1.48441	2.20159	1.44108	1.54172	1.53977	1.4089	1.49548	0.021208	18	0.00349895
12.5825	4.41768	SSBpr	1.76659	1.59292	1.46599	1.44746	1.46176	NA	NA	1.48456	2.20491	1.44112	1.54209	1.54015	1.40903	1.49606	0.0337896	20	0
0.152738	-6.97016	NPCa	1.7674	1.59301	1.46649	1.44778	1.46234	NA	NA	1.4846	2.20687	1.44128	1.5423	1.54038	1.40908	1.49652	0.0142772	1	0
-2.78531	-4.61907	NPCa	1.76747	1.59328	1.46685	1.4479	1.46276	NA	NA	1.48469	2.20698	1.44136	1.54235	1.54114	1.40912	1.49656	0.0349541	1	0.00160901
0.679097	-5.22987	NPCc	1.76909	1.59365	1.46689	1.44795	1.46278	NA	NA	1.48487	2.20722	1.44263	1.54255	1.54125	1.40917	1.49764	0.012938	3	0.00647249
-16.8788	-8.82938	ICb	1.76921	1.59487	1.46697	1.44866	1.46287	NA	NA	1.48537	2.20768	1.44295	1.54282	1.54126	1.40939	1.49816	0.0381818	9	0.00504323
10.9568	-7.93255	Pod	1.77077	1.59776	1.46707	1.44908	1.46345	NA	NA	1.48538	2.20801	1.443	1.54419	1.54188	1.40946	1.49929	0.0473684	5	0
12.644	-8.89595	Pod	1.77137	1.59806	1.46741	1.44938	1.46349	NA	NA	1.48659	2.21137	1.44305	1.54458	1.54257	1.40947	1.50078	0.0487	4	0.00159617
12.5026	6.54245	DTLH	1.77332	1.59853	1.46772	1.44962	1.46364	NA	NA	1.48683	2.21204	1.44334	1.54482	1.54296	1.40956	1.50091	0.0352304	19	0
-11.8778	-4.29852	ICa	1.78374	1.59874	1.4679	1.44965	1.46428	NA	NA	1.487	2.21335	1.44355	1.54522	1.54298	1.40975	1.50195	0.0291333	11	0.0153061
0.206719	-4.72687	NPCc	1.78791	1.59874	1.46835	1.45017	1.46449	NA	NA	1.48736	2.21368	1.44356	1.54599	1.54346	1.40978	1.50454	0.0204835	3	0.000761035
10.2252	-4.28428	SSBpod	1.7893	1.59903	1.46879	1.45072	1.46458	NA	NA	1.48757	2.21446	1.44358	1.54642	1.54421	1.40982	1.5046	0.025169	6	0.00724638
13.8828	5.23442	ErPrT	1.78949	1.5994	1.46897	1.45209	1.46472	NA	NA	1.48788	2.21472	1.44363	1.54649	1.54472	1.40999	1.50553	0.0297683	18	0.0536972
13.2572	6.1713	DTLH	1.79017	1.59956	1.46965	1.45235	1.46473	NA	NA	1.48793	2.21574	1.44376	1.5465	1.54493	1.41005	1.50603	0.0290118	19	0.00181269
13.0228	12.1941	UBCD	1.7904	1.60001	1.46972	1.45247	1.46482	NA	NA	1.48888	2.21687	1.44404	1.54706	1.54524	1.41032	1.5061	0.0419496	16	0.00060423
5.60447	3.72349	RVCSBa	1.79067	1.60038	1.46974	1.45258	1.46555	NA	NA	1.48947	2.21827	1.44405	1.54731	1.54541	1.41057	1.50926	0.0273618	27	0
8.84936	-2.02321	RVCSBb	1.79091	1.60179	1.47012	1.45333	1.46559	NA	NA	1.48962	2.21848	1.44414	1.54756	1.54543	1.41074	1.51082	0.0215506	25	0.0015083
6.50732	13.6844	Leu	1.79443	1.60229	1.47019	1.45357	1.46702	NA	NA	1.49	2.22026	1.4443	1.54814	1.54582	1.41076	1.51126	0.0461418	14	0.00799361
10.5646	-5.7973	Pod	1.79462	1.60328	1.47058	1.45359	1.46788	NA	NA	1.4908	2.22037	1.44443	1.54816	1.54622	1.41099	1.51201	0.030046	5	0
-14.4513	-5.6038	ICa	1.79718	1.60345	1.47093	1.45363	1.46821	NA	NA	1.49156	2.22239	1.4445	1.54848	1.54642	1.41111	1.51365	0.0472973	12	0.0175879
-18.3337	-7.36976	ICb	1.79903	1.60408	1.472	1.45402	1.46839	NA	NA	1.49159	2.22462	1.44452	1.54878	1.54646	1.41119	1.51479	0.0234899	9	0.0722989
-14.6374	-7.5227	ICb	1.79966	1.60422	1.47245	1.45458	1.4685	NA	NA	1.49171	2.22484	1.44471	1.54943	1.54647	1.41158	1.5156	0.0445044	9	0.00087184
-10.5891	-7.25818	RVCSBb	1.80007	1.60428	1.47261	1.45474	1.46884	NA	NA	1.49255	2.22606	1.44547	1.54959	1.54707	1.41178	1.51601	0.0330254	7	0.0886616
-12.6467	-1.42537	IPC	1.80372	1.60527	1.47327	1.45513	1.46901	NA	NA	1.49264	2.22756	1.44564	1.5499	1.54708	1.41201	1.51646	0.0375049	8	0
5.23812	2.34392	RVCSBa	1.80628	1.60574	1.47341	1.45528	1.46902	NA	NA	1.49278	2.22901	1.44569	1.55247	1.54715	1.41212	1.51677	0.0178984	27	0
-14.8724	5.1087	End	1.80651	1.60646	1.47369	1.45704	1.4692	NA	NA	1.49299	2.22985	1.44603	1.5526	1.54878	1.41213	1.51731	0.0286449	13	0.0875332
-1.0786	-7.38212	NPCa	1.80708	1.60742	1.47386	1.45731	1.46944	NA	NA	1.49326	2.2302	1.4464	1.5529	1.54926	1.41268	1.51732	0.0117117	1	0
-15.2236	5.32624	End	1.80846	1.60742	1.4739	1.45751	1.46951	NA	NA	1.49328	2.23238	1.4464	1.55345	1.54929	1.41274	1.51949	0.0236758	13	0.00951814
15.9148	4.12179	ErPrT	1.80947	1.60917	1.47404	1.45811	1.46982	NA	NA	1.4936	2.23282	1.44654	1.55456	1.54943	1.41298	1.52049	0.0432573	17	0.00151057
-1.52892	-8.02629	NPCa	1.81215	1.61022	1.47408	1.45833	1.47	NA	NA	1.49378	2.23423	1.44675	1.5548	1.54983	1.41305	1.52275	0.0129366	1	0.0321489
-15.0368	5.17203	End	1.81468	1.61061	1.47416	1.45858	1.47024	NA	NA	1.49396	2.23436	1.4468	1.555	1.55015	1.41341	1.52319	0.0296128	13	0.000564653
14.0947	4.83562	ErPrT	1.81764	1.61151	1.47508	1.45864	1.47054	NA	NA	1.49401	2.23473	1.44691	1.55528	1.5508	1.41368	1.52552	0.035583	18	0.0164286
1.58195	6.23721	PTA	1.81794	1.61286	1.47573	1.45967	1.47058	NA	NA	1.49432	2.23661	1.44724	1.55535	1.55122	1.41422	1.52582	0.0164218	29	0
-0.431215	-3.6059	NPCc	1.82137	1.61342	1.47599	1.45978	1.47071	NA	NA	1.49444	2.23706	1.44728	1.55543	1.55141	1.41434	1.52679	0.0180233	3	0.00223048
9.23779	4.49509	RVCSBa	1.82259	1.61387	1.47628	1.46019	1.47111	NA	NA	1.49513	2.2391	1.44729	1.55546	1.55149	1.41435	1.52722	0.0261058	27	0.0048216
12.5562	-7.75105	Pod	1.82414	1.61405	1.47651	1.4604	1.47144	NA	NA	1.49513	2.23918	1.44734	1.55555	1.5529	1.41438	1.52723	0.0389273	4	0.00401338
15.2331	4.8745	ErPrT	1.82425	1.61419	1.47658	1.46063	1.47269	NA	NA	1.49536	2.24213	1.4475	1.55557	1.55311	1.41478	1.5274	0.0218727	18	0.0525394
1.55851	10.6689	Prolif	1.82445	1.61427	1.47732	1.46064	1.47428	NA	NA	1.49551	2.24247	1.44764	1.5565	1.55345	1.41487	1.52744	0.0186181	24	0
-15.006	-5.48343	ICa	1.82519	1.6143	1.47768	1.46079	1.47486	NA	NA	1.49554	2.24301	1.44782	1.5567	1.55352	1.41508	1.52888	0.0467123	12	0.0305958
14.7517	4.30743	ErPrT	1.82646	1.61444	1.47772	1.4613	1.47497	NA	NA	1.49571	2.24343	1.448	1.55689	1.55354	1.41562	1.52985	0.0295456	18	0.0362647
15.3103	4.22572	ErPrT	1.82764	1.61465	1.47823	1.46131	1.4751	NA	NA	1.49579	2.24355	1.44834	1.55692	1.55362	1.41603	1.53025	0.0294182	18	0.00560224
-2.25821	0.768013	NPCb	1.82841	1.61509	1.47875	1.46157	1.47555	NA	NA	1.49597	2.24545	1.44837	1.55787	1.55386	1.41636	1.53091	0.0410376	2	0
15.2076	4.62718	ErPrT	1.82886	1.61753	1.4794	1.46196	1.4765	NA	NA	1.49614	2.2456	1.44891	1.55812	1.55442	1.41637	1.53156	0.0203851	18	0.00711462
-2.43861	-0.394123	NPCb	1.829	1.61964	1.47944	1.46209	1.47654	NA	NA	1.49619	2.24569	1.44894	1.55901	1.55452	1.41648	1.53229	0.0491699	2	0
13.4979	13.7509	UBCD	1.83033	1.6197	1.47961	1.46228	1.47662	NA	NA	1.4963	2.24604	1.44895	1.55949	1.55456	1.41661	1.53266	0.0294325	15	0.00545171
13.4961	13.7986	UBCD	1.83305	1.62065	1.47979	1.46283	1.47665	NA	NA	1.49641	2.24607	1.44937	1.56061	1.555	1.41665	1.53283	0.0328139	15	0
-12.4247	-2.23158	ICa	1.83363	1.6208	1.48003	1.46291	1.47741	NA	NA	1.49643	2.24634	1.44946	1.56128	1.5551	1.41671	1.5332	0.0491159	11	0.0192308
10.2934	6.26244	SSBm/d	1.84148	1.6208	1.48029	1.46295	1.47748	NA	NA	1.49656	2.24657	1.44957	1.56142	1.55528	1.41675	1.5335	0.0445352	21	0.00568182
12.4071	12.7304	UBCD	1.84704	1.62113	1.48036	1.4631	1.4775	NA	NA	1.49669	2.24715	1.44962	1.56143	1.55539	1.41697	1.53353	0.0469059	16	0
11.4446	12.9427	UBCD	1.85093	1.62116	1.48059	1.4636	1.47823	NA	NA	1.49688	2.24841	1.44969	1.56151	1.55542	1.41703	1.53483	0.045216	16	0
-1.4892	3.81136	NPCd	1.85274	1.62316	1.48062	1.46409	1.47831	NA	NA	1.4969	2.24859	1.44976	1.56199	1.55561	1.41707	1.53486	0.0184957	28	0.00582751
-3.1029	-0.803385	NPCb	1.85322	1.62479	1.48067	1.46435	1.47907	NA	NA	1.49693	2.24885	1.44991	1.56215	1.55637	1.41707	1.53557	0.0490616	2	0.00163666
1.02389	6.70862	PTA	1.85342	1.6254	1.48087	1.46448	1.47912	NA	NA	1.4972	2.25022	1.44997	1.56241	1.55667	1.41714	1.5364	0.018355	29	0.257699
-15.0996	-3.39885	ICa	1.85349	1.62544	1.48088	1.46466	1.48042	NA	NA	1.4974	2.25089	1.45001	1.56266	1.55689	1.41738	1.53657	0.0368236	12	0.0152621
-0.608757	5.03702	NPCd	1.8537	1.62676	1.4812	1.46473	1.48066	NA	NA	1.49817	2.25116	1.45048	1.56286	1.55732	1.41753	1.53683	0.0133127	28	0.00100402
0.433893	-4.63007	NPCc	1.8559	1.62686	1.4813	1.46495	1.48087	NA	NA	1.49891	2.25131	1.45072	1.56301	1.55755	1.41772	1.53806	0.0150167	3	0.00269906
-16.4052	-4.65373	ICa	1.859	1.62687	1.48131	1.46508	1.48091	NA	NA	1.49921	2.2519	1.45103	1.5641	1.55788	1.41773	1.53927	0.022482	12	0.00296209
-18.9728	-8.62199	ICb	1.85922	1.62773	1.48169	1.46525	1.48095	NA	NA	1.49929	2.25355	1.45107	1.56455	1.55795	1.41787	1.53972	0.0352444	9	0
-15.0254	-8.25943	ICa	1.86053	1.62839	1.48197	1.46527	1.48158	NA	NA	1.49939	2.25431	1.45119	1.56458	1.55807	1.41809	1.5445	0.0427487	12	0.00227964
-9.28601	1.48719	IPC	1.86699	1.62929	1.48235	1.46559	1.48193	NA	NA	1.4999	2.25472	1.45131	1.56473	1.55812	1.41892	1.54454	0.0366592	8	0.549194
-0.0499029	7.48115	PTA	1.87036	1.62932	1.48258	1.46585	1.48244	NA	NA	1.50058	2.25569	1.45136	1.56536	1.55858	1.41902	1.54495	0.0295257	29	0.215531
5.41719	2.26028	RVCSBa	1.87338	1.62993	1.48306	1.46614	1.48306	NA	NA	1.50223	2.25576	1.45139	1.56634	1.55897	1.41906	1.54539	0.0274204	27	0
13.3514	-7.9166	Pod	1.87417	1.63084	1.4832	1.46649	1.48335	NA	NA	1.50235	2.25734	1.45139	1.56686	1.55917	1.41965	1.5458	0.0437926	4	0.00531915
-15.3758	-3.27048	ICa	1.8753	1.63105	1.48341	1.46658	1.48398	NA	NA	1.50301	2.25873	1.45148	1.56705	1.55947	1.42003	1.54884	0.047913	12	0.00213068
-12.4175	-0.746298	ICa	1.88273	1.63105	1.48358	1.46666	1.48423	NA	NA	1.5032	2.25922	1.45152	1.56714	1.55981	1.42051	1.54933	0.0299804	12	0
-15.8574	-7.72308	ICb	1.88426	1.63153	1.48448	1.46685	1.48427	NA	NA	1.5034	2.25956	1.45167	1.56767	1.56052	1.42053	1.54971	0.0421663	9	0
0.987825	7.0557	PTA	1.88504	1.63208	1.48463	1.46742	1.48441	NA	NA	1.50351	2.26089	1.45174	1.56769	1.5607	1.42057	1.55107	0.0286371	29	0.0122449
-17.9373	-7.2388	ICb	1.88903	1.63294	1.48491	1.46753	1.48486	NA	NA	1.50406	2.26183	1.45238	1.56774	1.56081	1.42058	1.55204	0.0247693	9	0.00867245
-1.46524	4.19486	NPCd	1.89065	1.63301	1.48493	1.46764	1.48492	NA	NA	1.50419	2.26216	1.45252	1.56774	1.56108	1.42067	1.55266	0.0235262	28	0.00745342
8.21506	4.1853	RVCSBa	1.89451	1.63365	1.48538	1.4679	1.48559	NA	NA	1.50423	2.26277	1.45257	1.5678	1.56128	1.4216	1.5535	0.0213475	27	0.00325468
-12.7647	-2.86956	ICa	1.89938	1.63644	1.48559	1.46827	1.48619	NA	NA	1.50488	2.26488	1.45258	1.56798	1.56128	1.42161	1.55483	0.0430831	11	0
11.6192	12.5261	UBCD	1.90088	1.63826	1.48569	1.46965	1.48622	NA	NA	1.50522	2.26615	1.45264	1.56815	1.56151	1.42189	1.55544	0.0417306	16	0.00503778
-11.181	0.772388	IPC	1.90353	1.63831	1.48649	1.47009	1.48714	NA	NA	1.50551	2.26651	1.4528	1.56829	1.56223	1.42216	1.55583	0.0250407	8	0.104505
-0.7232	7.54858	PTA	1.90358	1.63864	1.48659	1.47056	1.48718	NA	NA	1.50552	2.26724	1.45283	1.56853	1.5628	1.42218	1.55626	0.0449698	29	0.474684
3.83686	5.29322	RVCSBa	1.9068	1.63865	1.4874	1.4708	1.48733	NA	NA	1.50706	2.26914	1.45286	1.5692	1.56298	1.42246	1.55687	0.0167516	27	0
-15.5783	-5.7169	ICa	1.91213	1.63891	1.48786	1.47131	1.4874	NA	NA	1.50728	2.26974	1.4529	1.56921	1.56361	1.42256	1.55723	0.0291971	12	0.00867245
0.864681	-0.584731	NPCc	1.91783	1.63908	1.48842	1.47158	1.4882	NA	NA	1.50745	2.27025	1.45301	1.56946	1.56399	1.42262	1.55777	0.0242842	3	0.00070922
-17.831	-8.69598	ICb	1.91876	1.63911	1.4891	1.47183	1.4882	NA	NA	1.50774	2.27033	1.45304	1.56946	1.56405	1.42263	1.55805	0.0270147	9	0.016632
-2.64593	-7.73691	NPCa	1.91881	1.63916	1.48947	1.472	1.48893	NA	NA	1.50808	2.27059	1.45313	1.5696	1.56407	1.42269	1.55987	0.0371829	1	0.00469851
-16.5617	-10.163	ICb	1.92069	1.641	1.4898	1.47208	1.48903	NA	NA	1.50811	2.27123	1.45333	1.57075	1.56409	1.42272	1.56018	0.0397887	9	0.0560408
10.0493	6.34313	SSBm/d	1.92323	1.64122	1.48998	1.47375	1.48908	NA	NA	1.50819	2.2713	1.45348	1.57131	1.5641	1.42288	1.56021	0.0321389	21	0
-1.95651	-7.92903	NPCa	1.92344	1.64195	1.49086	1.4739	1.4891	NA	NA	1.50846	2.27144	1.45377	1.5715	1.56426	1.42337	1.56157	0.0165017	1	0.00590842
10.9123	-6.14908	Pod	1.93139	1.64199	1.49102	1.47408	1.48995	NA	NA	1.50866	2.2722	1.45379	1.57228	1.56439	1.42341	1.56286	0.0354339	5	0.0008285
8.82874	-3.83942	SSBpod	1.93485	1.64212	1.49118	1.47482	1.49	NA	NA	1.509	2.27238	1.45393	1.57236	1.56473	1.42344	1.56288	0.0198004	6	0.00130293
-16.7831	-8.67964	ICb	1.93497	1.64236	1.49179	1.47497	1.49015	NA	NA	1.50915	2.27283	1.4541	1.57258	1.56473	1.42347	1.56305	0.0307805	9	0.0278207
-17.5315	-7.90621	ICb	1.9361	1.64311	1.49213	1.47504	1.49051	NA	NA	1.50921	2.27362	1.45412	1.57305	1.56497	1.42365	1.5636	0.0332012	9	0.0323144
-12.1536	-0.197763	ICa	1.93779	1.6432	1.4924	1.47548	1.49137	NA	NA	1.51021	2.27393	1.45422	1.57389	1.56619	1.42384	1.56362	0.0415694	12	0
-2.93916	7.8648	NPCd	1.93955	1.64324	1.4925	1.47555	1.49179	NA	NA	1.51171	2.27395	1.4543	1.57391	1.56623	1.42386	1.56471	0.025455	28	0.309869
-14.2466	-3.56996	ICa	1.93975	1.64397	1.49298	1.47568	1.49182	NA	NA	1.51187	2.27423	1.45459	1.57398	1.5663	1.42406	1.56585	0.0348379	12	0.00420168
3.46551	3.82807	RVCSBa	1.93983	1.6448	1.49325	1.47573	1.49202	NA	NA	1.51212	2.27672	1.45459	1.5743	1.56643	1.42411	1.56592	0.0229846	27	0.000853971
-19.1594	-8.2099	ICb	1.93992	1.64493	1.49336	1.47598	1.49213	NA	NA	1.51212	2.27693	1.45494	1.57522	1.56672	1.42429	1.5664	0.0228519	9	0.0250508
-1.69554	4.79803	NPCd	1.94041	1.64544	1.49354	1.47651	1.49224	NA	NA	1.51214	2.27737	1.45564	1.57634	1.56676	1.42433	1.56716	0.0165779	28	0.205298
11.6249	-8.48324	Pod	1.94389	1.64544	1.49378	1.47676	1.49224	NA	NA	1.51255	2.27754	1.45574	1.57639	1.56684	1.42485	1.56755	0.0321256	5	0.00962199
-15.1244	-4.80076	ICa	1.94457	1.6457	1.49401	1.47715	1.49236	NA	NA	1.5131	2.2777	1.45582	1.57653	1.56702	1.42528	1.56771	0.0460632	12	0.044335
9.52762	-5.22337	SSBpod	1.95029	1.64613	1.49423	1.47719	1.49273	NA	NA	1.51312	2.28083	1.45599	1.57698	1.56705	1.42553	1.56784	0.0417056	6	0.00354925
8.9951	3.80693	SSBpr	1.95124	1.64647	1.49554	1.47723	1.49365	NA	NA	1.51395	2.28086	1.45617	1.57756	1.56714	1.42556	1.56788	0.0226772	20	0.0220197
-17.4824	-9.78914	ICb	1.95165	1.64684	1.49597	1.47725	1.49372	NA	NA	1.51407	2.28171	1.45622	1.57764	1.56715	1.42563	1.56813	0.0386913	9	0.0114531
-15.0992	4.77473	End	1.95266	1.64734	1.4963	1.47726	1.49401	NA	NA	1.51513	2.28626	1.45681	1.57796	1.56726	1.42573	1.56848	0.027948	13	0.0145695
-16.695	-5.7626	ICb	1.95274	1.64748	1.49634	1.47752	1.49446	NA	NA	1.51612	2.28886	1.45684	1.57798	1.56842	1.42587	1.56958	0.0234016	9	0
3.75972	3.68226	RVCSBa	1.95329	1.64748	1.49659	1.47795	1.49522	NA	NA	1.51615	2.28946	1.45726	1.57804	1.56844	1.42609	1.57098	0.0257636	27	0.0371795
10.2791	-2.25606	RVCSBb	1.95368	1.6479	1.49665	1.47816	1.49529	NA	NA	1.51631	2.28959	1.45739	1.57854	1.56845	1.42639	1.57121	0.0164451	7	0.0207254
-13.5199	-3.62423	ICa	1.95377	1.64841	1.49693	1.47834	1.49643	NA	NA	1.51637	2.29051	1.45752	1.57968	1.56863	1.42646	1.57149	0.0433697	12	0.0276094
-0.196314	-2.89795	NPCc	1.9542	1.64848	1.49711	1.47944	1.49667	NA	NA	1.51646	2.29364	1.45753	1.57969	1.56878	1.42654	1.57244	0.0174362	3	0
-17.3521	-5.76011	ICb	1.95603	1.64914	1.4972	1.47963	1.49689	NA	NA	1.51698	2.29585	1.4578	1.58017	1.56878	1.42663	1.57465	0.0228102	9	0.00395257
0.971459	-2.5908	NPCc	1.95603	1.65018	1.49735	1.47979	1.49696	NA	NA	1.51719	2.29765	1.45786	1.58018	1.56917	1.42669	1.57571	0.0150868	3	0.00573477
13.8819	5.22837	ErPrT	1.95654	1.6503	1.4974	1.48043	1.497	NA	NA	1.51739	2.29791	1.4582	1.58067	1.56921	1.42681	1.57587	0.027433	18	0.0556881
-3.27621	-6.1018	NPCa	1.9601	1.6506	1.49746	1.48059	1.49729	NA	NA	1.51753	2.29887	1.4582	1.5809	1.56934	1.42693	1.57649	0.0409556	1	0.0621891
0.146807	-3.61758	NPCc	1.96208	1.65085	1.49755	1.48062	1.49824	NA	NA	1.51778	2.30129	1.45846	1.58257	1.5696	1.42695	1.5776	0.0297821	3	0.00148699
10.9933	5.74967	SSBm/d	1.96289	1.65094	1.49764	1.48062	1.4984	NA	NA	1.51822	2.30245	1.45851	1.58299	1.56976	1.42695	1.57813	0.0368787	21	0
-13.9508	5.6251	End	1.96502	1.6511	1.49781	1.4807	1.49899	NA	NA	1.51866	2.3038	1.45853	1.58299	1.56995	1.42703	1.57824	0.028152	13	0.321586
-3.55483	-1.08712	NPCb	1.96595	1.6516	1.49844	1.48085	1.49939	NA	NA	1.5188	2.30437	1.45864	1.58304	1.57011	1.42709	1.57833	0.0340092	2	0
9.66689	-5.36479	SSBpod	1.96985	1.65163	1.4985	1.4809	1.49962	NA	NA	1.51885	2.30484	1.45887	1.58362	1.57041	1.42735	1.57973	0.026827	6	0.0103448
0.471386	6.73492	PTA	1.97056	1.65373	1.49855	1.4811	1.50052	NA	NA	1.5192	2.30508	1.45888	1.5847	1.57057	1.42763	1.58007	0.0161593	29	0.261649
-0.246545	-6.36277	NPCa	1.97166	1.65398	1.49875	1.4814	1.50061	NA	NA	1.52028	2.30562	1.45912	1.58487	1.57061	1.42767	1.58097	0.0118608	1	0.000704225
-1.19942	-6.50855	NPCa	1.97515	1.65519	1.49891	1.48192	1.50115	NA	NA	1.52049	2.30566	1.45927	1.58543	1.5708	1.42771	1.58103	0.0137514	1	0.0252174
3.35579	3.32446	PTA	1.97705	1.65543	1.49916	1.48194	1.50143	NA	NA	1.52086	2.30741	1.45934	1.58581	1.5715	1.42771	1.58106	0.0317878	26	0
15.4235	4.69346	ErPrT	1.98059	1.65567	1.49921	1.482	1.50187	NA	NA	1.52097	2.30796	1.45958	1.58676	1.57161	1.42781	1.58251	0.0199506	18	0.0286378
-2.68018	-7.15659	NPCa	1.98354	1.65579	1.49929	1.4821	1.50198	NA	NA	1.52105	2.30856	1.45966	1.58797	1.57183	1.42804	1.58359	0.0385281	1	0.050738
10.4261	-1.37228	RVCSBb	1.98791	1.65689	1.49955	1.48224	1.50235	NA	NA	1.52152	2.30926	1.45967	1.58845	1.57206	1.42877	1.58383	0.0269923	7	0.00461133
10.2771	6.2829	SSBm/d	1.99015	1.65694	1.50078	1.48226	1.50239	NA	NA	1.5216	2.31049	1.45969	1.58877	1.57258	1.42905	1.58403	0.0268996	21	0
8.70398	6.28728	SSBm/d	1.99053	1.6574	1.50103	1.48228	1.50244	NA	NA	1.52172	2.3108	1.45978	1.589	1.57261	1.42909	1.58534	0.036168	21	0.000893655
-11.1169	-4.82006	ICa	1.99309	1.65832	1.50146	1.48309	1.50275	NA	NA	1.52175	2.31203	1.45992	1.58953	1.57285	1.42935	1.58606	0.030024	11	0.000622278
-4.26991	5.06672	IPC	1.9959	1.65851	1.50191	1.48342	1.50299	NA	NA	1.52182	2.31348	1.46003	1.58958	1.57318	1.42978	1.58683	0.0396533	8	0.495741
10.6016	-0.613987	RVCSBb	1.99709	1.65909	1.50268	1.48342	1.5031	NA	NA	1.52191	2.31387	1.46087	1.58974	1.57348	1.42989	1.58907	0.0403279	7	0.0106857
-14.608	5.17512	End	1.99848	1.65963	1.50274	1.48436	1.50332	NA	NA	1.52195	2.31434	1.46089	1.59036	1.57351	1.4299	1.5895	0.0304878	13	0.408612
12.5546	3.82464	SSBpr	2.00178	1.65965	1.50301	1.48466	1.50377	NA	NA	1.52215	2.31458	1.46104	1.59044	1.57377	1.42997	1.58999	0.0337363	20	0.00342936
12.3315	-8.90315	Pod	2.00215	1.66529	1.50362	1.48469	1.50384	NA	NA	1.52218	2.31515	1.46113	1.59048	1.57391	1.43006	1.59038	0.0485762	4	0.00151745
-11.8583	-3.9534	ICa	2.00319	1.66601	1.50374	1.48487	1.50407	NA	NA	1.52252	2.31542	1.46132	1.59114	1.57437	1.43008	1.59062	0.0364109	11	0.0738434
2.84573	5.91914	RVCSBa	2.00396	1.66653	1.50389	1.48491	1.5051	NA	NA	1.52252	2.31579	1.46153	1.59144	1.57446	1.43039	1.59137	0.0174308	27	0
-14.9643	4.7236	End	2.00624	1.66662	1.50401	1.48537	1.5056	NA	NA	1.52287	2.31616	1.46176	1.59191	1.57449	1.43041	1.59149	0.0483747	13	0
-0.718135	2.83579	NPCc	2.01224	1.66726	1.50404	1.48538	1.50571	NA	NA	1.52335	2.31648	1.46184	1.59232	1.57465	1.43066	1.59174	0.0125728	3	0
-2.21792	5.08882	NPCd	2.01421	1.66736	1.50422	1.48568	1.50608	NA	NA	1.52352	2.31654	1.46203	1.59248	1.57628	1.43077	1.59363	0.028751	28	0.528662
10.0907	6.39904	SSBm/d	2.01568	1.66749	1.50454	1.48635	1.5061	NA	NA	1.52368	2.31735	1.46213	1.59254	1.57641	1.43078	1.59401	0.0246364	21	0.00372208
12.905	12.0601	UBCD	2.01571	1.66769	1.50463	1.48754	1.50638	NA	NA	1.52379	2.31915	1.46216	1.59282	1.57668	1.43106	1.59466	0.0378387	16	0
-16.6748	-7.98312	ICb	2.01579	1.66804	1.50465	1.48788	1.50683	NA	NA	1.52381	2.32003	1.46228	1.59285	1.5767	1.43109	1.59524	0.0416667	9	0.101739
11.4918	4.25963	SSBpr	2.01586	1.66808	1.50499	1.4882	1.50696	NA	NA	1.52432	2.3203	1.46245	1.59299	1.57678	1.43153	1.59915	0.0302525	20	0
-0.973521	-7.34363	NPCa	2.01794	1.66816	1.50551	1.48913	1.50731	NA	NA	1.52514	2.32069	1.46246	1.5933	1.57725	1.43157	1.59966	0.0137201	1	0
0.55758	3.74909	NPCb	2.01963	1.6682	1.50552	1.48947	1.50789	NA	NA	1.52552	2.32233	1.46253	1.5935	1.5773	1.43166	1.60028	0.0318484	2	0
13.0749	-8.22779	Pod	2.0198	1.66857	1.50571	1.48998	1.50819	NA	NA	1.5259	2.32274	1.46274	1.59368	1.57733	1.43174	1.60173	0.0390551	4	0.00221729
-1.69818	5.08264	NPCd	2.02244	1.66861	1.50576	1.49029	1.50839	NA	NA	1.52628	2.3234	1.46304	1.5938	1.57764	1.43177	1.60273	0.0259521	28	0.472795
8.00907	-1.75191	RVCSBb	2.02361	1.66872	1.50581	1.49042	1.50876	NA	NA	1.52631	2.32564	1.46409	1.59437	1.57776	1.43189	1.60329	0.0202871	25	0.00227101
4.87606	1.96583	RVCSBa	2.02543	1.66946	1.50583	1.49052	1.50884	NA	NA	1.52655	2.32585	1.46448	1.59442	1.57789	1.43194	1.60483	0.0180887	27	0
9.83016	-0.185841	RVCSBb	2.02569	1.66978	1.50609	1.49062	1.50896	NA	NA	1.52679	2.3261	1.46452	1.59453	1.57798	1.43208	1.6054	0.0343059	7	0.000848896
-16.6557	-6.12535	ICb	2.02666	1.66987	1.50647	1.49101	1.50905	NA	NA	1.52716	2.32698	1.46457	1.59509	1.57802	1.4324	1.60715	0.0354687	9	0.0326232
-10.1541	1.50408	IPC	2.02738	1.66997	1.50682	1.49112	1.50995	NA	NA	1.52723	2.32711	1.46495	1.59531	1.57813	1.43247	1.6076	0.0478645	8	0.590319
7.0585	0.642944	RVCSBb	2.02973	1.67014	1.50702	1.49171	1.51004	NA	NA	1.52744	2.32805	1.46503	1.59541	1.57845	1.43254	1.60808	0.016	25	0.000684463
0.0599245	-0.0648743	NPCc	2.03155	1.67026	1.50708	1.49172	1.51072	NA	NA	1.52764	2.32931	1.46511	1.59607	1.57846	1.4329	1.60846	0.022707	3	0.00286533
-16.9571	-7.88908	ICb	2.03313	1.67072	1.50716	1.49182	1.51159	NA	NA	1.52826	2.3302	1.46512	1.59612	1.57854	1.43309	1.60909	0.0360762	9	0.0247376
11.8668	12.6083	UBCD	2.03354	1.67078	1.50731	1.49189	1.51218	NA	NA	1.52833	2.33029	1.46531	1.59641	1.57947	1.43312	1.6098	0.0437919	16	0.00119976
-17.6234	-6.14995	ICb	2.03413	1.67086	1.50733	1.49213	1.51263	NA	NA	1.5284	2.33035	1.46533	1.5979	1.57968	1.4334	1.61032	0.0269529	9	0.0246914
13.7524	13.7026	UBCD	2.03505	1.67105	1.50766	1.4923	1.51278	NA	NA	1.52888	2.33069	1.46534	1.59823	1.57969	1.4337	1.61245	0.0287469	15	0.00595745
10.9082	4.56319	SSBpr	2.03671	1.67129	1.50797	1.49255	1.51306	NA	NA	1.5296	2.33069	1.46588	1.59914	1.57994	1.43391	1.61252	0.0337116	20	0.0013369
11.1255	5.78681	SSBm/d	2.04319	1.67169	1.5083	1.49309	1.51399	NA	NA	1.52963	2.33108	1.46616	1.59954	1.58019	1.43399	1.6133	0.0420246	21	0
-3.01244	-3.72887	NPCa	2.04703	1.67239	1.50876	1.49326	1.51433	NA	NA	1.52985	2.33133	1.46658	1.59961	1.58032	1.43404	1.61436	0.0393004	1	0.0157017
0.756981	-2.56781	NPCc	2.04868	1.67258	1.50896	1.49348	1.51444	NA	NA	1.53088	2.33134	1.46674	1.59971	1.58072	1.43408	1.61477	0.0201429	3	0
-11.4682	-8.48585	RVCSBb	2.05312	1.67316	1.50921	1.49354	1.51479	NA	NA	1.53107	2.33146	1.46753	1.60001	1.581	1.4342	1.61525	0.0181897	7	0.0189048
11.723	-6.82893	Pod	2.05502	1.6749	1.50926	1.49396	1.51486	NA	NA	1.53123	2.33172	1.46765	1.60002	1.58169	1.4343	1.61568	0.0318949	5	0.0092264
12.1211	12.6299	UBCD	2.05754	1.67536	1.50946	1.49397	1.51493	NA	NA	1.53156	2.33185	1.46789	1.60004	1.58208	1.43439	1.61687	0.0473105	16	0
-16.5771	-9.37136	ICb	2.05812	1.6761	1.51038	1.49401	1.51496	NA	NA	1.53221	2.33218	1.46795	1.60024	1.58214	1.43447	1.61901	0.0379523	9	0.00527704
12.2045	13.0569	UBCD	2.05997	1.67717	1.5108	1.49432	1.51511	NA	NA	1.53237	2.33305	1.46803	1.60033	1.58257	1.43465	1.62	0.0434139	16	0
1.38303	5.54025	PTA	2.06359	1.67959	1.51126	1.49444	1.51527	NA	NA	1.53252	2.33483	1.46814	1.60051	1.58272	1.4347	1.62022	0.0164355	29	0.000967118
8.27367	3.45796	SSBpr	2.07015	1.67999	1.51187	1.49496	1.5156	NA	NA	1.53306	2.33514	1.46817	1.60052	1.58272	1.43473	1.62151	0.0220074	20	0.00192061
10.9441	0.432421	RVCSBb	2.07393	1.68026	1.51192	1.49513	1.51646	NA	NA	1.53306	2.33657	1.46821	1.60059	1.58294	1.43479	1.62288	0.0434751	7	0.000834028
-17.9522	-7.14002	ICb	2.07759	1.68038	1.51245	1.49523	1.51647	NA	NA	1.53322	2.33723	1.46835	1.60082	1.58304	1.43493	1.62363	0.0261414	9	0.00194049
-1.49538	-6.43077	NPCa	2.08002	1.68047	1.51275	1.49551	1.51693	NA	NA	1.53404	2.33754	1.46927	1.60089	1.5835	1.43509	1.62468	0.02169	1	0.0209508
-15.6906	-5.96573	ICb	2.08225	1.68131	1.51306	1.49641	1.51712	NA	NA	1.53429	2.33893	1.46932	1.60098	1.58436	1.43574	1.62522	0.039851	9	0.00763359
13.6512	13.9609	UBCD	2.08377	1.68135	1.51413	1.49689	1.51743	NA	NA	1.53437	2.33925	1.46941	1.60145	1.58437	1.43583	1.62526	0.034632	15	0.00175285
8.56798	8.04351	CnT	2.08716	1.68211	1.51416	1.49729	1.51779	NA	NA	1.53481	2.33955	1.46963	1.60149	1.58487	1.43587	1.62527	0.0291667	22	0.000823723
-17.8702	-8.65185	ICb	2.09443	1.68224	1.51445	1.49741	1.51788	NA	NA	1.53499	2.34011	1.46982	1.60173	1.58529	1.43604	1.62591	0.0262009	9	0.0440415
1.37579	2.29384	NPCc	2.09489	1.68267	1.51513	1.49743	1.51792	NA	NA	1.53521	2.34016	1.47045	1.60178	1.58566	1.43681	1.62631	0.0116189	3	0
12.2959	12.0142	UBCD	2.09863	1.68328	1.51542	1.49781	1.51815	NA	NA	1.53565	2.34046	1.4707	1.60201	1.58593	1.43696	1.62683	0.0487496	16	0.00411523
0.63818	-4.76939	NPCc	2.10091	1.68362	1.51601	1.49785	1.5184	NA	NA	1.53623	2.34203	1.4711	1.60209	1.58628	1.43707	1.62745	0.01534	3	0.00192308
-2.35784	-5.12904	NPCa	2.10146	1.68429	1.51637	1.49817	1.51843	NA	NA	1.53634	2.34348	1.47111	1.60317	1.58648	1.43709	1.62809	0.0300111	1	0.00673149
11.0174	6.33837	SSBm/d	2.10423	1.68461	1.51668	1.49825	1.52003	NA	NA	1.53641	2.34401	1.47112	1.60397	1.58673	1.43727	1.62895	0.0282891	21	0.00181378
9.80988	0.0952831	RVCSBb	2.10882	1.68495	1.51693	1.49844	1.52015	NA	NA	1.53771	2.34408	1.47164	1.60406	1.58749	1.43729	1.62916	0.0302849	7	0
12.4975	11.9174	UBCD	2.11338	1.68549	1.51712	1.4985	1.52067	NA	NA	1.53849	2.34583	1.47175	1.60471	1.5876	1.43729	1.62944	0.0392807	16	0.0169372
12.6349	11.9763	UBCD	2.11414	1.6856	1.51732	1.49891	1.52097	NA	NA	1.539	2.34849	1.47204	1.60496	1.58781	1.43739	1.63029	0.0499071	16	0.0131148
11.9687	-6.41966	Pod	2.117	1.6859	1.51764	1.49942	1.52154	NA	NA	1.53933	2.35131	1.47208	1.60507	1.589	1.43755	1.63284	0.0197192	5	0.0633105
-15.7083	-6.07958	ICb	2.1184	1.68597	1.51789	1.49951	1.52182	NA	NA	1.53933	2.35173	1.4726	1.60577	1.58923	1.43762	1.63316	0.0421143	9	0.000622278
8.53696	4.82586	Prolif	2.12955	1.68658	1.51792	1.49967	1.5221	NA	NA	1.53959	2.35226	1.47274	1.60614	1.58955	1.43785	1.63351	0.0176471	23	0
-2.57721	-0.698725	NPCb	2.13067	1.68694	1.5183	1.50027	1.52236	NA	NA	1.54017	2.35236	1.4729	1.60617	1.58992	1.4379	1.63417	0.0385321	2	0.00958188
10.8911	10.9304	CnT	2.13246	1.68742	1.51843	1.50103	1.52319	NA	NA	1.54179	2.35244	1.47291	1.60643	1.59012	1.43795	1.63419	0.0374813	22	0.0125
12.7389	-8.4608	Pod	2.13271	1.68783	1.51889	1.50198	1.52363	NA	NA	1.54184	2.35274	1.47324	1.6068	1.59053	1.43813	1.63557	0.0362538	4	0.0595432
-1.33383	3.88523	NPCd	2.13481	1.6881	1.51902	1.50275	1.524	NA	NA	1.5437	2.35319	1.47333	1.60726	1.59058	1.43815	1.6365	0.0194226	28	0.0159119
2.30788	-3.24547	NPCc	2.13714	1.68864	1.51949	1.50299	1.52419	NA	NA	1.54371	2.35402	1.47341	1.60727	1.59073	1.43819	1.63792	0.0217972	3	0.00587803
-17.6537	-9.07443	ICb	2.13813	1.68874	1.51961	1.5032	1.5247	NA	NA	1.54419	2.35574	1.47375	1.60747	1.59127	1.43825	1.63823	0.0368774	9	0.132832
-11.2115	-5.03288	ICa	2.14194	1.68899	1.5199	1.50326	1.52519	NA	NA	1.54458	2.35604	1.47388	1.60804	1.5914	1.43829	1.63853	0.0232039	11	0.0454545
-11.5428	-4.22553	ICa	2.14871	1.68951	1.52003	1.50383	1.52552	NA	NA	1.54541	2.35643	1.47389	1.60817	1.59186	1.43836	1.63863	0.0442575	11	0
0.293425	6.68896	PTA	2.14933	1.68987	1.52043	1.50402	1.52556	NA	NA	1.54567	2.35674	1.47402	1.60825	1.59226	1.43882	1.63884	0.0222337	29	0.630286
15.1376	4.91702	ErPrT	2.15038	1.69098	1.52057	1.50448	1.52606	NA	NA	1.546	2.35793	1.47408	1.60838	1.59233	1.439	1.63911	0.0228152	18	0.0737288
-15.215	4.81028	End	2.1528	1.69233	1.52067	1.50465	1.52617	NA	NA	1.54646	2.35805	1.47416	1.60842	1.59254	1.43901	1.6394	0.027027	13	0.00956938
-17.5321	-9.15841	ICb	2.15303	1.69446	1.52111	1.50537	1.52679	NA	NA	1.54662	2.35845	1.47418	1.60846	1.5926	1.4392	1.64071	0.0315173	9	0.00644745
7.07194	4.46236	RVCSBa	2.15623	1.6957	1.52152	1.50553	1.52714	NA	NA	1.54701	2.35859	1.47429	1.60848	1.59285	1.43954	1.64135	0.0213929	27	0.000617665
1.24679	-3.98967	NPCc	2.15656	1.69627	1.52198	1.50655	1.52723	NA	NA	1.54708	2.35984	1.47444	1.60917	1.59299	1.43969	1.64218	0.0241851	3	0.00160901
-17.9316	-7.34119	ICb	2.16044	1.69675	1.52247	1.50699	1.52801	NA	NA	1.54715	2.36098	1.47474	1.60926	1.59304	1.43974	1.6424	0.0220833	9	0.178544
-1.03938	-5.66324	NPCa	2.16159	1.69713	1.52287	1.50706	1.52804	NA	NA	1.54787	2.36192	1.47504	1.60937	1.5933	1.43974	1.64303	0.0230668	1	0.0457774
10.4311	1.8076	SSBpr	2.1664	1.69723	1.52386	1.50758	1.52869	NA	NA	1.54847	2.36213	1.47535	1.6096	1.5933	1.43978	1.64347	0.0232809	20	0.0241433
-10.9946	1.11161	IPC	2.17108	1.69758	1.52408	1.50799	1.52888	NA	NA	1.54924	2.3638	1.47575	1.6098	1.59352	1.43978	1.64349	0.0175439	8	0.872751
11.0188	-0.211823	RVCSBb	2.17147	1.6984	1.52496	1.50866	1.52925	NA	NA	1.54929	2.36388	1.47603	1.60984	1.5938	1.43984	1.64369	0.0431619	7	0
-14.578	-5.60175	ICa	2.17328	1.69953	1.52502	1.50882	1.52967	NA	NA	1.54948	2.36393	1.47643	1.60992	1.59442	1.4399	1.64597	0.0466712	12	0.020557
11.3099	-6.23677	Pod	2.17438	1.6996	1.52552	1.50896	1.53025	NA	NA	1.54992	2.36461	1.47648	1.61008	1.5946	1.44133	1.64686	0.0242268	5	0.000623441
-13.5847	-3.15136	ICa	2.17937	1.70013	1.52586	1.50918	1.5307	NA	NA	1.55107	2.36645	1.4767	1.61029	1.5948	1.44134	1.64795	0.037931	11	0.0337316
-15.2072	4.76897	End	2.17978	1.70071	1.52615	1.50971	1.53121	NA	NA	1.55125	2.36671	1.47715	1.61083	1.595	1.4415	1.64859	0.0254035	13	0.00305437
8.95455	-7.22937	SSBpod	2.18302	1.70099	1.52624	1.50993	1.53174	NA	NA	1.55141	2.36679	1.47741	1.6109	1.59504	1.44164	1.64886	0.033343	6	0.0152174
1.18552	6.77444	PTA	2.18375	1.70307	1.52625	1.51001	1.5318	NA	NA	1.55148	2.36769	1.4775	1.61096	1.59537	1.44202	1.65036	0.0190117	29	0.0115183
-3.10007	-3.99369	NPCa	2.18454	1.70373	1.52646	1.51078	1.53189	NA	NA	1.55199	2.36881	1.4777	1.61129	1.59545	1.44219	1.65055	0.0446679	1	0
-18.1001	-9.66289	ICb	2.18859	1.70463	1.52663	1.51119	1.53204	NA	NA	1.55211	2.36951	1.47772	1.61144	1.59554	1.44229	1.65207	0.0208991	9	0.0118676
12.2673	12.162	UBCD	2.1953	1.70503	1.52667	1.51121	1.53207	NA	NA	1.55266	2.36979	1.47774	1.6117	1.59567	1.44263	1.65209	0.0377172	16	0.000704722
13.8632	4.24853	ErPrT	2.19723	1.70542	1.52679	1.51132	1.53262	NA	NA	1.55308	2.3698	1.47799	1.61182	1.59584	1.44265	1.65315	0.0340597	18	0.0489614
-17.5707	-3.72993	ICa	2.2011	1.70575	1.52679	1.51152	1.53263	NA	NA	1.55354	2.37049	1.47801	1.61226	1.59624	1.44287	1.65364	0.042641	12	0
-13.7316	-3.70288	ICa	2.20273	1.7058	1.52714	1.51171	1.53266	NA	NA	1.55386	2.37052	1.47876	1.61238	1.59635	1.44295	1.65407	0.0316436	12	0.005386
-11.1198	-4.71146	ICa	2.20357	1.70839	1.52716	1.51187	1.5328	NA	NA	1.55519	2.37143	1.47883	1.61266	1.59652	1.44332	1.65426	0.025602	11	0.0027933
-14.8246	-7.5449	ICb	2.20732	1.71009	1.52736	1.51342	1.53353	NA	NA	1.55572	2.37187	1.4789	1.61288	1.5966	1.44336	1.65555	0.0415162	9	0
-0.625896	-2.66452	NPCc	2.20925	1.71023	1.52767	1.51413	1.53418	NA	NA	1.55575	2.3722	1.47907	1.61316	1.59679	1.44356	1.65588	0.0211327	3	0
9.22967	-4.27548	SSBpod	2.2107	1.71103	1.52796	1.51416	1.53426	NA	NA	1.55579	2.37309	1.47936	1.61397	1.5979	1.44406	1.65641	0.0237462	6	0
-1.99188	-0.0388957	NPCb	2.21179	1.71131	1.52841	1.51554	1.53481	NA	NA	1.55582	2.3735	1.47945	1.614	1.59798	1.44417	1.65796	0.041989	2	0.0014782
-13.9275	5.6227	End	2.21432	1.7126	1.52859	1.51559	1.535	NA	NA	1.55594	2.37374	1.47975	1.61433	1.5982	1.44533	1.65839	0.037726	13	0.372391
-3.40131	-4.65465	NPCa	2.21471	1.71325	1.5286	1.51562	1.53502	NA	NA	1.55609	2.37397	1.48005	1.61457	1.59826	1.44545	1.65908	0.0434783	1	0.0126263
13.6061	13.4094	UBCD	2.21946	1.71467	1.52864	1.51601	1.53541	NA	NA	1.55622	2.37426	1.48042	1.61486	1.59914	1.44547	1.66035	0.041203	15	0.00362319
11.9849	-8.03499	Pod	2.2209	1.71562	1.52869	1.51647	1.53543	NA	NA	1.55631	2.37518	1.48043	1.61486	1.59917	1.4458	1.66043	0.0497124	4	0.0104586
-0.282883	-6.5049	NPCa	2.22123	1.71594	1.52887	1.51647	1.53671	NA	NA	1.55714	2.37605	1.48052	1.61518	1.5992	1.44631	1.66336	0.019007	1	0
10.4324	1.81834	SSBpr	2.22317	1.71737	1.52888	1.51658	1.53742	NA	NA	1.55814	2.37633	1.4809	1.61524	1.59952	1.44683	1.66381	0.0282609	20	0.0196078
10.6532	-8.15509	Pod	2.22547	1.71744	1.52891	1.51668	1.53746	NA	NA	1.55881	2.37705	1.4812	1.61529	1.59961	1.44699	1.66431	0.0320375	5	0.00188679
9.08575	-4.25574	SSBpod	2.2281	1.71749	1.52896	1.51713	1.53849	NA	NA	1.55889	2.37761	1.48131	1.61563	1.59993	1.44714	1.66656	0.0307672	6	0.00134138
-0.130885	8.19673	PTA	2.22856	1.71776	1.52913	1.51773	1.53894	NA	NA	1.55942	2.37792	1.48135	1.61727	1.59996	1.44733	1.66732	0.0363245	29	0.442319
-2.3723	-0.329267	NPCb	2.22959	1.71777	1.52971	1.51782	1.53912	NA	NA	1.55944	2.37849	1.4814	1.6179	1.60052	1.44777	1.6679	0.0333248	2	0
6.89106	2.48571	RVCSBa	2.22985	1.71779	1.52985	1.51789	1.53956	NA	NA	1.55947	2.38016	1.48181	1.61816	1.60098	1.44795	1.66806	0.0203571	27	0
12.3499	11.9349	UBCD	2.23473	1.71819	1.5303	1.51823	1.54038	NA	NA	1.56008	2.38066	1.48182	1.61832	1.60149	1.44837	1.66899	0.042225	16	0.0122449
-0.918164	-6.91263	NPCa	2.23788	1.71824	1.53048	1.5183	1.54062	NA	NA	1.56018	2.38138	1.4819	1.61843	1.60178	1.4492	1.66905	0.0182524	1	0.00768738
3.52079	5.91925	RVCSBa	2.24191	1.7184	1.53091	1.51866	1.54071	NA	NA	1.56048	2.3816	1.48193	1.61961	1.60179	1.44938	1.67122	0.0239457	27	0
-16.1101	-7.36089	ICb	2.24308	1.71912	1.53121	1.51878	1.54114	NA	NA	1.56051	2.3826	1.48197	1.62002	1.60229	1.44946	1.67133	0.0353885	9	0.00898742
-10.4383	1.25044	IPC	2.24423	1.71913	1.53133	1.5188	1.54153	NA	NA	1.56097	2.3827	1.48202	1.62006	1.60241	1.44947	1.67202	0.0394329	8	0.511771
12.0433	11.6346	UBCD	2.24649	1.71949	1.5314	1.51885	1.54216	NA	NA	1.56105	2.38277	1.48244	1.6201	1.60277	1.44966	1.67222	0.0468576	16	0
-16.8976	-6.87618	ICb	2.24785	1.71964	1.53204	1.51902	1.54224	NA	NA	1.56128	2.38331	1.48247	1.6201	1.60297	1.45012	1.67255	0.0313725	9	0.00620732
3.39121	5.95389	RVCSBa	2.24966	1.71972	1.53245	1.51912	1.54304	NA	NA	1.56142	2.38337	1.48255	1.62035	1.60333	1.45022	1.674	0.017769	27	0
15.7629	5.0321	ErPrT	2.24974	1.71976	1.53249	1.51941	1.54472	NA	NA	1.56301	2.38366	1.48286	1.62086	1.60382	1.45023	1.67511	0.0392867	18	0.0100402
9.37481	-4.40053	SSBpod	2.25026	1.72021	1.53252	1.51945	1.54522	NA	NA	1.56305	2.38465	1.48306	1.62102	1.6043	1.45025	1.67613	0.020854	6	0
10.6055	6.00967	SSBm/d	2.2504	1.72037	1.53266	1.51958	1.5455	NA	NA	1.5634	2.38504	1.48376	1.62108	1.60477	1.45036	1.67652	0.0435526	21	0
0.757152	-1.99127	NPCc	2.2526	1.72208	1.5329	1.52028	1.54624	NA	NA	1.5636	2.38543	1.48385	1.62176	1.60479	1.45041	1.67848	0.0225679	3	0.0265957
-10.9161	-0.297171	IPC	2.25984	1.72309	1.53306	1.5203	1.54708	NA	NA	1.56362	2.38599	1.48387	1.62212	1.60488	1.45059	1.67965	0.0288554	8	0.011655
3.05955	2.33067	RVCSBa	2.26167	1.7253	1.5332	1.52043	1.54734	NA	NA	1.56405	2.38612	1.48404	1.62216	1.60549	1.45062	1.67993	0.0328528	27	0.00059952
-2.48701	-0.975503	NPCb	2.26274	1.72568	1.53353	1.52049	1.54771	NA	NA	1.56476	2.38626	1.48436	1.62265	1.60555	1.45071	1.6802	0.0337772	2	0.00685518
6.14721	1.31062	PTA	2.26413	1.72574	1.53382	1.52132	1.54872	NA	NA	1.56619	2.38969	1.48448	1.6229	1.60601	1.45098	1.68148	0.0212146	26	0.0018105
0.293482	-4.82303	NPCc	2.26842	1.72714	1.53401	1.52154	1.54878	NA	NA	1.56643	2.39073	1.48458	1.62315	1.6063	1.45131	1.68203	0.0283443	3	0.0021322
1.51845	10.8284	Prolif	2.27103	1.72718	1.53416	1.52195	1.54891	NA	NA	1.56662	2.39145	1.4846	1.62332	1.6064	1.45131	1.68276	0.0245253	24	0.0944088
-17.0981	-7.77098	ICb	2.27144	1.72725	1.53422	1.52198	1.54943	NA	NA	1.56671	2.3921	1.48466	1.6239	1.60645	1.45168	1.68341	0.0408094	9	0.0766575
-11.9439	-3.9089	ICa	2.27205	1.72725	1.53585	1.5221	1.54948	NA	NA	1.56675	2.39261	1.48471	1.62403	1.60646	1.4519	1.68524	0.0441595	11	0.0302795
5.65241	3.23288	RVCSBa	2.27226	1.72739	1.53611	1.52215	1.54997	NA	NA	1.56729	2.39273	1.48491	1.62471	1.60663	1.45214	1.68569	0.0219684	27	0.000607165
0.682958	-4.48853	NPCc	2.27272	1.72772	1.53621	1.52275	1.5504	NA	NA	1.56784	2.39286	1.48493	1.62471	1.60719	1.45247	1.68569	0.0167303	3	0.000672495
-0.0831604	7.33193	PTA	2.27329	1.72774	1.53629	1.52352	1.55042	NA	NA	1.56788	2.39309	1.48523	1.62475	1.60742	1.45271	1.68598	0.0378478	29	0.363943
-16.3274	-3.37275	ICa	2.27528	1.72775	1.53637	1.52353	1.55048	NA	NA	1.56815	2.39318	1.48558	1.62549	1.6081	1.45273	1.68635	0.030842	12	0.00116891
15.0317	3.66198	ErPrT	2.27601	1.72775	1.5364	1.52473	1.55052	NA	NA	1.5682	2.39379	1.4857	1.62568	1.60842	1.45274	1.68717	0.019476	18	0.0127724
-17.3621	-5.49813	ICb	2.27624	1.72865	1.53668	1.52504	1.55105	NA	NA	1.5682	2.39457	1.48579	1.62619	1.60945	1.45302	1.68823	0.0226891	9	0.308241
-1.44499	-6.7424	NPCa	2.27692	1.72868	1.53863	1.52514	1.55231	NA	NA	1.5686	2.39492	1.48586	1.6263	1.6098	1.45313	1.68879	0.0165179	1	0.0576
-15.0674	5.08571	End	2.27695	1.72869	1.53879	1.52586	1.55345	NA	NA	1.56878	2.39537	1.48632	1.62667	1.60992	1.45332	1.68896	0.0257932	13	0.00395928
10.9538	0.291416	RVCSBb	2.27867	1.72897	1.53901	1.5267	1.55354	NA	NA	1.56963	2.39585	1.48642	1.62758	1.61044	1.45365	1.68948	0.0426919	7	0
15.1509	4.68311	ErPrT	2.28572	1.729	1.53912	1.52712	1.55384	NA	NA	1.56983	2.39594	1.4866	1.6277	1.61053	1.4538	1.68993	0.0341124	18	0.166399
9.7959	-1.87585	RVCSBb	2.28803	1.72919	1.53961	1.52721	1.55386	NA	NA	1.57029	2.39629	1.48688	1.6283	1.61083	1.45402	1.68999	0.0400451	7	0.00083682
0.639873	-4.70621	NPCc	2.28978	1.72975	1.54038	1.52732	1.55456	NA	NA	1.5703	2.39646	1.48721	1.62886	1.61089	1.45422	1.69042	0.0245806	3	0.00459418
3.45074	8.14373	PTA	2.29164	1.73028	1.54095	1.52736	1.55458	NA	NA	1.57127	2.39687	1.48723	1.62887	1.61111	1.4544	1.69243	0.0371075	29	0.0769944
4.03938	5.57112	RVCSBa	2.29209	1.73068	1.54114	1.52744	1.55579	NA	NA	1.57154	2.3969	1.48756	1.629	1.61133	1.45474	1.69274	0.0190576	27	0
15.0442	4.76583	ErPrT	2.29323	1.73224	1.54125	1.52751	1.55689	NA	NA	1.57214	2.39817	1.48769	1.62904	1.61205	1.45494	1.69308	0.0286004	18	0.0486986
-0.543132	2.45496	NPCc	2.29601	1.73252	1.54146	1.52826	1.55714	NA	NA	1.5722	2.39857	1.48787	1.62917	1.61247	1.45561	1.69486	0.0138757	3	0
1.64583	10.8099	Prolif	2.29758	1.73332	1.54202	1.52839	1.55748	NA	NA	1.57236	2.39869	1.48814	1.62939	1.61275	1.45583	1.69537	0.0145374	24	0
12.8912	12.9565	UBCD	2.29824	1.73377	1.54224	1.5284	1.55753	NA	NA	1.57294	2.39977	1.4882	1.62939	1.61279	1.4559	1.69543	0.0482744	16	0
9.82501	6.09477	SSBm/d	2.29981	1.73517	1.54287	1.52888	1.55755	NA	NA	1.57297	2.40001	1.48827	1.62975	1.61299	1.45617	1.69639	0.047272	21	0.00273038
14.6023	3.77585	ErPrT	2.29989	1.73526	1.5434	1.52996	1.55757	NA	NA	1.57371	2.40019	1.48839	1.63022	1.61313	1.45655	1.69689	0.01705	18	0.00127307
15.6164	3.67972	ErPrT	2.30191	1.73708	1.54347	1.53019	1.55777	NA	NA	1.57434	2.40126	1.48853	1.63028	1.61339	1.45686	1.69738	0.0264317	17	0.00347705
-11.0066	-2.80164	ICa	2.30241	1.73716	1.54369	1.53086	1.55787	NA	NA	1.57452	2.40153	1.48882	1.63028	1.61385	1.45704	1.69765	0.0254928	11	0
9.13511	-2.85831	RVCSBb	2.30749	1.73764	1.54388	1.53107	1.55791	NA	NA	1.57465	2.40189	1.48897	1.63052	1.61396	1.45736	1.69893	0.0207921	25	0.0224719
-14.6254	-4.9141	ICa	2.30855	1.73786	1.54429	1.5326	1.55858	NA	NA	1.57587	2.40216	1.48913	1.63089	1.61399	1.45754	1.69953	0.0368391	12	0.0339652
1.20511	9.9401	Prolif	2.30912	1.73805	1.54462	1.53291	1.55897	NA	NA	1.57595	2.40257	1.4895	1.63153	1.61422	1.45754	1.69973	0.0148801	24	0.212313
10.4052	-5.02456	SSBpod	2.31189	1.73825	1.54466	1.5332	1.55973	NA	NA	1.57601	2.40305	1.4896	1.63159	1.61505	1.45786	1.70038	0.0253959	6	0.00146735
-12.2752	-3.82878	ICa	2.31325	1.73957	1.54475	1.53322	1.56054	NA	NA	1.57605	2.40347	1.4898	1.63172	1.61511	1.45811	1.70096	0.0447193	11	0.00921659
5.73908	-4.68508	RVCSBb	2.31499	1.73971	1.54518	1.53352	1.56061	NA	NA	1.57624	2.40423	1.48995	1.63258	1.61522	1.45833	1.70131	0.0197694	7	0.0221843
10.8919	0.852249	RVCSBb	2.31613	1.73979	1.54522	1.53353	1.56107	NA	NA	1.57693	2.40605	1.49016	1.63315	1.61529	1.45839	1.70207	0.0328219	7	0.0250348
-13.9673	5.61755	End	2.32936	1.74123	1.54583	1.53426	1.56186	NA	NA	1.57712	2.40639	1.49029	1.63357	1.61563	1.45841	1.70218	0.0463341	13	0.303363
-10.9165	-0.29825	IPC	2.33091	1.74188	1.54584	1.53437	1.56328	NA	NA	1.57718	2.40667	1.49035	1.63372	1.61605	1.45852	1.70241	0.0221864	8	0.0153846
1.00126	7.60023	PTA	2.33202	1.74199	1.54598	1.53477	1.56347	NA	NA	1.57751	2.40686	1.49035	1.63415	1.61639	1.45858	1.70534	0.0210811	29	0.295695
5.39241	4.24752	RVCSBb	2.33281	1.74242	1.54624	1.53499	1.5639	NA	NA	1.57764	2.40791	1.49055	1.6343	1.61672	1.45885	1.70536	0.018797	25	0
9.45254	-3.19829	SSBpod	2.3351	1.74256	1.54642	1.53534	1.56418	NA	NA	1.57776	2.40896	1.49057	1.63454	1.61804	1.45904	1.70548	0.0291902	6	0.0219982
-16.455	-8.77715	ICb	2.33518	1.74256	1.54673	1.53611	1.56425	NA	NA	1.57793	2.41	1.4914	1.63503	1.61816	1.45927	1.7055	0.0427648	9	0.0174772
4.79792	2.77886	RVCSBa	2.33605	1.74286	1.54749	1.53638	1.56426	NA	NA	1.57811	2.41042	1.49169	1.6354	1.61833	1.45937	1.70685	0.0217593	27	0
14.0136	5.65394	ErPrT	2.34155	1.74327	1.54842	1.53641	1.56458	NA	NA	1.57813	2.41084	1.4919	1.63541	1.6185	1.45967	1.70692	0.0243656	18	0
12.4415	12.2356	UBCD	2.34162	1.7434	1.54943	1.53642	1.56473	NA	NA	1.57865	2.41131	1.49203	1.63592	1.61858	1.45978	1.70782	0.0297687	16	0.00129786
-13.2572	-6.90735	ICa	2.34596	1.74368	1.54964	1.53647	1.56619	NA	NA	1.57908	2.41418	1.49224	1.63606	1.61862	1.45998	1.70826	0.0496109	12	0.0027248
13.7209	13.4775	UBCD	2.34623	1.74375	1.54975	1.53662	1.56623	NA	NA	1.57917	2.41675	1.49231	1.63628	1.61863	1.46	1.70871	0.0372604	15	0.0245298
-14.8218	4.8628	End	2.35204	1.74419	1.54992	1.53921	1.56666	NA	NA	1.57959	2.41698	1.49247	1.63683	1.61867	1.46003	1.70896	0.0337679	13	0.000556483
8.37906	0.00789395	RVCSBb	2.35337	1.74612	1.55002	1.53931	1.56672	NA	NA	1.58017	2.41732	1.49328	1.63727	1.61936	1.46015	1.71013	0.0198312	7	0
10.4656	-1.37254	RVCSBb	2.35488	1.74737	1.55066	1.53952	1.56702	NA	NA	1.58018	2.42	1.49351	1.63737	1.6197	1.46019	1.71044	0.0349843	7	0.00500313
11.7565	11.8334	UBCD	2.35631	1.74809	1.5512	1.54002	1.56717	NA	NA	1.5802	2.42003	1.49425	1.63748	1.61977	1.4603	1.71284	0.0400225	16	0
5.67053	5.84468	RVCSBa	2.35895	1.7487	1.55163	1.5402	1.56751	NA	NA	1.58057	2.42112	1.49439	1.63759	1.62002	1.4604	1.7131	0.0301342	27	0
-11.4622	0.660233	IPC	2.36019	1.75009	1.55185	1.54049	1.5678	NA	NA	1.58079	2.42176	1.49448	1.63817	1.62006	1.46041	1.71322	0.0198074	8	0.323136
9.97554	-5.28378	SSBpod	2.36165	1.75018	1.55221	1.54063	1.56828	NA	NA	1.58082	2.42284	1.49457	1.63823	1.62028	1.4605	1.71361	0.0335311	6	0.00161681
13.5858	13.9098	UBCD	2.3635	1.7502	1.55279	1.54067	1.56844	NA	NA	1.58112	2.42391	1.49489	1.63863	1.62035	1.46063	1.71379	0.0469402	15	0.00555042
1.77617	-1.8259	NPCc	2.36394	1.75025	1.55281	1.54094	1.56894	NA	NA	1.58299	2.42422	1.49496	1.639	1.62086	1.4607	1.71416	0.0129484	3	0.00247321
15.3122	4.85939	ErPrT	2.36556	1.75028	1.55302	1.54097	1.56921	NA	NA	1.58304	2.42461	1.49498	1.6399	1.62102	1.46073	1.71487	0.025289	18	0.140704
14.7523	3.89312	ErPrT	2.36969	1.75076	1.55324	1.5422	1.56926	NA	NA	1.58472	2.42481	1.49513	1.6411	1.62108	1.46077	1.71659	0.0336134	18	0.00086881
11.2882	11.4057	CnT	2.37323	1.75248	1.5534	1.5423	1.57029	NA	NA	1.58482	2.42561	1.49538	1.64123	1.62139	1.46095	1.71726	0.045989	22	0.00325203
-1.01246	-7.16864	NPCa	2.37634	1.7526	1.55345	1.54247	1.5715	NA	NA	1.58529	2.42616	1.49543	1.64276	1.62187	1.46123	1.7182	0.0161663	1	0.00140252
-16.3171	-9.75511	ICb	2.37793	1.754	1.55393	1.5431	1.57191	NA	NA	1.58554	2.4273	1.49553	1.64287	1.62206	1.46127	1.71868	0.0391814	9	0.0989761
-15.225	4.99492	End	2.39078	1.75453	1.55456	1.5445	1.57217	NA	NA	1.58595	2.42817	1.49554	1.64303	1.62224	1.46153	1.71942	0.0481684	13	0.0374123
-15.2761	5.00937	End	2.39152	1.75459	1.55543	1.54458	1.57305	NA	NA	1.58616	2.42856	1.49573	1.64329	1.62246	1.46174	1.71965	0.0331219	13	0.0330396
2.469	-0.914	NPCc	2.39227	1.75472	1.55557	1.54472	1.57318	NA	NA	1.58633	2.42906	1.49576	1.64355	1.62264	1.46193	1.72016	0.0138249	3	0.000691563
13.1257	8.66179	DTLH	2.39284	1.75734	1.55572	1.54522	1.57401	NA	NA	1.58648	2.42943	1.49656	1.6439	1.62306	1.46196	1.72027	0.0468417	19	0
-2.88391	5.55643	NPCd	2.39378	1.75776	1.55579	1.54548	1.57448	NA	NA	1.58676	2.42952	1.49667	1.64391	1.62313	1.46209	1.72092	0.0382112	28	0.507157
8.95172	-7.2284	SSBpod	2.39673	1.75784	1.55583	1.54584	1.57558	NA	NA	1.58678	2.4321	1.49677	1.6442	1.62326	1.46245	1.72203	0.0268867	6	0.0217391
-16.5325	-10.0522	ICb	2.40088	1.75787	1.55595	1.54624	1.57585	NA	NA	1.58684	2.43367	1.49695	1.64509	1.62354	1.46287	1.72268	0.0459166	9	0.0593668
7.23232	4.77837	RVCSBa	2.40355	1.7581	1.55612	1.5465	1.57601	NA	NA	1.58813	2.43473	1.49712	1.64518	1.62365	1.46288	1.72291	0.0269313	27	0.00303951
3.46881	5.73169	RVCSBa	2.41683	1.75883	1.55622	1.54676	1.57667	NA	NA	1.5884	2.4355	1.49714	1.64547	1.62366	1.46297	1.72336	0.0206058	27	0
-4.03098	-3.44616	NPCa	2.41706	1.75894	1.55633	1.54749	1.57718	NA	NA	1.58845	2.43611	1.4972	1.64603	1.62396	1.46309	1.72344	0.0467254	1	0.10644
0.197769	-1.70316	NPCc	2.42116	1.75943	1.55691	1.54771	1.5773	NA	NA	1.58923	2.43826	1.49735	1.64603	1.62443	1.4631	1.72401	0.026038	3	0
0.180798	-2.84478	NPCc	2.42175	1.75957	1.55693	1.5479	1.57733	NA	NA	1.59022	2.44001	1.49764	1.64665	1.62471	1.4631	1.72403	0.0159247	3	0
-2.71974	-7.19423	NPCa	2.42284	1.76086	1.55715	1.5481	1.57789	NA	NA	1.59033	2.44138	1.49775	1.64668	1.62475	1.46312	1.72442	0.0318143	1	0.0187793
-11.3366	0.591857	IPC	2.42395	1.76147	1.55743	1.54878	1.578	NA	NA	1.59036	2.44337	1.49808	1.64674	1.62551	1.46405	1.72564	0.0224689	8	0.0146341
0.983525	-3.23689	NPCc	2.42783	1.76193	1.55795	1.54929	1.57846	NA	NA	1.59067	2.44342	1.49895	1.64749	1.62568	1.46413	1.72566	0.0139292	3	0.00264085
8.9944	-0.111369	RVCSBb	2.42849	1.76253	1.55805	1.55052	1.57854	NA	NA	1.59092	2.4435	1.49899	1.64789	1.62569	1.46435	1.72668	0.0427332	25	0.000779423
-2.66418	-7.75013	NPCa	2.4321	1.76308	1.55992	1.55086	1.57867	NA	NA	1.59096	2.44418	1.49916	1.64795	1.62584	1.46448	1.72676	0.0290298	1	0.00716561
13.2508	11.2123	DTLH	2.43296	1.7635	1.56051	1.55105	1.57917	NA	NA	1.59121	2.44465	1.4996	1.64803	1.62613	1.46464	1.72681	0.034744	19	0.000584112
-12.8019	-2.99021	ICa	2.43553	1.76433	1.56199	1.5516	1.57994	NA	NA	1.59183	2.44534	1.49977	1.64814	1.62625	1.46472	1.72687	0.041966	11	0.000924214
-18.2992	-8.58046	ICb	2.43589	1.76454	1.56202	1.55163	1.58007	NA	NA	1.59192	2.44604	1.50044	1.64821	1.62642	1.46488	1.72849	0.019127	9	0.191506
10.7538	-8.27984	Pod	2.43942	1.76562	1.56281	1.55167	1.58147	NA	NA	1.59209	2.44609	1.50052	1.65002	1.62647	1.46495	1.72868	0.0321525	5	0.0748752
1.0872	-2.61075	NPCc	2.44384	1.76659	1.5631	1.55221	1.58194	NA	NA	1.59233	2.44622	1.5009	1.65018	1.62665	1.46507	1.72869	0.0206064	3	0
13.7519	4.81876	ErPrT	2.44493	1.76709	1.5634	1.55362	1.58218	NA	NA	1.59296	2.44698	1.50103	1.65074	1.62667	1.46508	1.72995	0.0363665	18	0.0296736
15.986	4.07945	ErPrT	2.44669	1.76717	1.5636	1.55384	1.58275	NA	NA	1.59304	2.44764	1.50115	1.65101	1.62696	1.46527	1.73101	0.0260794	17	0.0109244
-14.103	-6.84507	ICa	2.44749	1.76814	1.56381	1.55452	1.58323	NA	NA	1.59477	2.44797	1.50116	1.65124	1.62717	1.46537	1.73276	0.0486017	12	0.0103226
16.2047	3.79065	ErPrT	2.44762	1.76845	1.56403	1.55501	1.5835	NA	NA	1.59708	2.44813	1.50143	1.65151	1.62758	1.46542	1.73306	0.029461	17	0.0100334
-15.4059	-4.69322	ICa	2.44768	1.7685	1.56426	1.55511	1.5835	NA	NA	1.59723	2.44923	1.50187	1.65153	1.62873	1.46566	1.73448	0.0398047	12	0.0255639
-11.5645	-4.77466	ICa	2.45203	1.7687	1.56439	1.55537	1.58391	NA	NA	1.59736	2.44931	1.50229	1.65156	1.62886	1.46576	1.73607	0.0167621	11	0.00839695
1.31075	-3.97977	NPCc	2.45205	1.769	1.56455	1.55594	1.58391	NA	NA	1.59754	2.44952	1.50235	1.65196	1.62904	1.46586	1.73715	0.0266795	3	0.001554
11.5246	11.6166	CnT	2.45277	1.76982	1.56505	1.55609	1.58433	NA	NA	1.59762	2.45137	1.50237	1.65273	1.62929	1.46594	1.73801	0.0460289	22	0.0023753
-14.7836	-6.4554	ICa	2.45329	1.7699	1.56614	1.55622	1.58436	NA	NA	1.59779	2.45171	1.50237	1.65408	1.62937	1.46649	1.73866	0.0432999	12	0.0592308
10.7259	-7.53736	Pod	2.45516	1.77023	1.56634	1.55631	1.58438	NA	NA	1.59798	2.4518	1.50252	1.65429	1.62937	1.46654	1.73955	0.0258876	5	0.00151976
-1.89528	-4.77692	NPCa	2.45747	1.77099	1.56744	1.55644	1.58532	NA	NA	1.59853	2.45203	1.50265	1.65441	1.62939	1.46658	1.73973	0.032967	1	0.0195936
-3.64383	-1.60473	NPCb	2.45757	1.77109	1.56771	1.55692	1.58534	NA	NA	1.59915	2.45345	1.50274	1.65583	1.62939	1.46694	1.74034	0.0467498	2	0
-14.4157	5.15185	End	2.45775	1.77172	1.5678	1.55693	1.5855	NA	NA	1.59919	2.45482	1.50291	1.65612	1.62997	1.46705	1.74119	0.0364098	13	0.16184
-16.4267	-5.27232	ICb	2.46	1.77191	1.5678	1.55708	1.58593	NA	NA	1.59938	2.45503	1.50298	1.65689	1.63028	1.46715	1.74248	0.0259589	9	0.0148248
-15.143	-2.41779	ICa	2.46086	1.77194	1.56921	1.55786	1.58683	NA	NA	1.59956	2.45532	1.50315	1.65694	1.63036	1.46724	1.74259	0.023596	12	0.0181504
-17.3549	-8.56564	ICb	2.46924	1.77346	1.56925	1.55788	1.58699	NA	NA	1.60001	2.45545	1.5032	1.65731	1.63068	1.46756	1.74297	0.0332979	9	0.0736677
6.42874	13.6321	Leu	2.47077	1.77366	1.56958	1.55897	1.58719	NA	NA	1.60001	2.45739	1.50333	1.65809	1.63073	1.46764	1.74357	0.0387067	14	0
10.1032	-1.46594	RVCSBb	2.47277	1.77476	1.57057	1.55949	1.58749	NA	NA	1.6001	2.45827	1.50362	1.65905	1.63076	1.46772	1.74376	0.0300175	7	0.00608931
10.2014	6.41081	SSBm/d	2.47319	1.77516	1.5707	1.55995	1.58819	NA	NA	1.60028	2.45868	1.50377	1.65955	1.63093	1.46776	1.74529	0.034796	21	0
8.95843	-6.53354	SSBpod	2.47887	1.77533	1.57138	1.56051	1.5885	NA	NA	1.60148	2.45903	1.50384	1.65956	1.63099	1.46788	1.74538	0.0412472	6	0.0484226
1.27422	-5.57928	NPCc	2.48333	1.77535	1.57154	1.56111	1.58863	NA	NA	1.60179	2.45951	1.50384	1.65958	1.63161	1.46797	1.74541	0.0180328	3	0.0133222
1.84039	-1.59029	NPCc	2.49029	1.77606	1.57158	1.56127	1.58918	NA	NA	1.60282	2.45979	1.50401	1.66009	1.63184	1.46801	1.74587	0.0171527	3	0
-16.9997	-5.55471	ICb	2.49096	1.77632	1.57188	1.56142	1.58958	NA	NA	1.60294	2.46094	1.50407	1.66074	1.63202	1.46817	1.7469	0.0235276	9	0.0210112
-0.876146	2.94029	NPCc	2.49158	1.77637	1.57197	1.56157	1.5903	NA	NA	1.60297	2.46098	1.50453	1.66115	1.63258	1.46835	1.74775	0.0164978	3	0
-14.0045	-4.03963	ICa	2.50328	1.77653	1.5723	1.56223	1.59042	NA	NA	1.60328	2.46272	1.50474	1.66214	1.63262	1.46886	1.74853	0.0449219	12	0.0433715
-17.7043	-9.5016	ICb	2.5044	1.77674	1.57326	1.56255	1.59053	NA	NA	1.60361	2.46287	1.50499	1.66232	1.63269	1.46901	1.7496	0.0294264	9	0.1375
2.47222	1.59488	RVCSBa	2.50534	1.77851	1.57389	1.56347	1.59059	NA	NA	1.60464	2.46343	1.50526	1.66266	1.63282	1.4693	1.75001	0.0242718	27	0
8.28714	-0.228313	RVCSBb	2.50585	1.77884	1.574	1.5639	1.59141	NA	NA	1.60471	2.46528	1.50537	1.66286	1.63357	1.46944	1.75076	0.0242009	7	0
10.739	-8.25882	Pod	2.51117	1.78111	1.57406	1.56403	1.59144	NA	NA	1.60471	2.46657	1.50567	1.66311	1.63412	1.46965	1.7521	0.0323154	5	0.0109012
10.3943	3.86576	SSBpr	2.51211	1.78145	1.57583	1.56405	1.59263	NA	NA	1.60538	2.4667	1.50583	1.66316	1.63415	1.47005	1.75301	0.0193962	20	0.001443
-16.4715	-4.75062	ICa	2.51386	1.78221	1.57591	1.56425	1.59278	NA	NA	1.60592	2.46842	1.50623	1.66328	1.63415	1.47017	1.75326	0.0230812	12	0.0771065
12.6816	5.8541	SSBpr	2.51546	1.78222	1.57632	1.56425	1.59283	NA	NA	1.60601	2.46871	1.50631	1.66344	1.63436	1.47045	1.7533	0.0256766	20	0.00132802
10.9493	0.367497	RVCSBb	2.5158	1.78293	1.57639	1.56583	1.59288	NA	NA	1.60681	2.46935	1.50655	1.66365	1.63475	1.47056	1.75357	0.0431142	7	0.000764526
0.535055	-4.03944	NPCc	2.52053	1.78305	1.57764	1.56606	1.59299	NA	NA	1.607	2.46967	1.50664	1.66386	1.63525	1.47058	1.75501	0.0135369	3	0
-11.1179	-5.27493	ICa	2.52221	1.78442	1.57813	1.56671	1.59304	NA	NA	1.60705	2.47022	1.50683	1.66511	1.63606	1.47111	1.75709	0.020371	11	0.0823529
6.14382	13.0426	Leu	2.5297	1.78529	1.57854	1.56676	1.59313	NA	NA	1.60767	2.47089	1.50684	1.66563	1.63628	1.47128	1.75709	0.0260505	14	0
1.49937	2.87378	PTA	2.53193	1.7856	1.57865	1.56694	1.59322	NA	NA	1.60857	2.47172	1.50684	1.66601	1.6364	1.47263	1.7583	0.0169867	26	0
-14.5009	4.37265	End	2.53243	1.78739	1.57962	1.56705	1.59371	NA	NA	1.60861	2.47255	1.50686	1.66617	1.63669	1.47275	1.7596	0.0403347	13	0.00149813
8.93865	-3.59885	SSBpod	2.53823	1.78745	1.57965	1.56714	1.59437	NA	NA	1.60909	2.47361	1.50688	1.66701	1.63679	1.47275	1.75967	0.0183786	6	0.000661376
-16.7179	-6.44252	ICb	2.54173	1.78779	1.57968	1.56829	1.59502	NA	NA	1.60984	2.47403	1.50696	1.66747	1.63689	1.47402	1.76023	0.0283054	9	0.000747943
9.54051	-3.4205	SSBpod	2.54264	1.78802	1.57975	1.56832	1.59541	NA	NA	1.60986	2.47451	1.50702	1.66774	1.63705	1.47409	1.76121	0.0176586	6	0.00144823
-15.2189	5.00246	End	2.54406	1.78815	1.57981	1.56843	1.59624	NA	NA	1.60997	2.4751	1.50753	1.66892	1.63734	1.47416	1.762	0.0321684	13	0.0496046
-15.2809	-6.85677	ICb	2.54489	1.78876	1.5803	1.56845	1.59655	NA	NA	1.61008	2.47624	1.5076	1.66901	1.63765	1.47417	1.76286	0.0432116	9	0.000641437
-10.6391	-4.79722	ICa	2.54625	1.78912	1.58034	1.56912	1.59672	NA	NA	1.6102	2.47637	1.50769	1.66916	1.63772	1.4745	1.76296	0.0199098	11	0.0040678
-3.2135	-1.45751	NPCb	2.55105	1.78924	1.58068	1.56921	1.59673	NA	NA	1.61129	2.47677	1.50789	1.66947	1.63798	1.47482	1.76467	0.0392593	2	0.00145349
-0.66315	-5.00568	NPCa	2.55138	1.7909	1.5816	1.56934	1.59692	NA	NA	1.6117	2.47701	1.50801	1.66961	1.63815	1.47504	1.76469	0.0214713	1	0
-1.44459	7.29718	NPCd	2.55298	1.79169	1.5818	1.56963	1.5976	NA	NA	1.61202	2.47779	1.50811	1.66987	1.63816	1.47519	1.76772	0.0437158	28	0.514682
0.423662	-4.37911	NPCc	2.56196	1.79176	1.58208	1.56976	1.59804	NA	NA	1.61309	2.47817	1.50819	1.67011	1.63817	1.47548	1.76876	0.0175978	3	0
-17.5036	-6.17505	ICb	2.56371	1.79211	1.58215	1.56983	1.59874	NA	NA	1.61359	2.47861	1.50822	1.67101	1.63821	1.47575	1.76887	0.0306569	9	0.0514096
1.41723	-1.5479	NPCc	2.56948	1.79272	1.58275	1.57011	1.59914	NA	NA	1.61478	2.47869	1.5087	1.6714	1.63838	1.47578	1.77167	0.0214162	3	0.0112465
-0.614458	7.75934	PTA	2.57474	1.79276	1.58288	1.57057	1.59954	NA	NA	1.61498	2.47948	1.50905	1.67164	1.63854	1.47586	1.7736	0.0470543	29	0.370089
-17.5867	-8.58841	ICb	2.57481	1.79322	1.58329	1.57083	1.59956	NA	NA	1.61511	2.4796	1.50916	1.67203	1.6389	1.47589	1.77553	0.0212851	9	0.00297177
9.19284	3.90786	SSBpr	2.57934	1.79338	1.58359	1.5715	1.59993	NA	NA	1.61567	2.48053	1.50921	1.67254	1.63891	1.47598	1.7762	0.0211964	20	0.0057947
1.56929	7.28464	PTA	2.58097	1.79367	1.58538	1.57183	1.60009	NA	NA	1.61645	2.4808	1.50934	1.67358	1.639	1.47628	1.77663	0.0242309	29	0.238591
9.95344	-2.37203	RVCSBb	2.58391	1.79437	1.58543	1.5723	1.60034	NA	NA	1.6184	2.48441	1.50937	1.67452	1.639	1.47715	1.77717	0.0388011	7	0.00215827
2.97251	2.53066	RVCSBa	2.59288	1.79483	1.58554	1.57258	1.60062	NA	NA	1.61897	2.48525	1.50961	1.67503	1.63963	1.47725	1.77835	0.0465041	27	0
9.12451	-4.04766	SSBpod	2.59521	1.79499	1.58605	1.57288	1.60079	NA	NA	1.62013	2.48671	1.50995	1.67534	1.6399	1.47726	1.78016	0.0240398	6	0.00369276
-11.1677	-0.503508	IPC	2.59611	1.79538	1.58628	1.57351	1.60111	NA	NA	1.62019	2.487	1.51015	1.67535	1.64005	1.47732	1.78086	0.0375854	8	0
12.834	-8.0519	Pod	2.5993	1.79574	1.58678	1.57377	1.60171	NA	NA	1.6208	2.48722	1.51021	1.6754	1.64048	1.47752	1.7814	0.0449394	4	0.0145423
6.47376	13.6554	Leu	2.6032	1.79593	1.58783	1.57472	1.60186	NA	NA	1.62139	2.48744	1.51045	1.67558	1.64128	1.47792	1.78156	0.0253432	14	0.00244101
-1.58539	-4.55771	NPCa	2.60378	1.79622	1.58795	1.57547	1.60207	NA	NA	1.62145	2.49171	1.5108	1.67566	1.64163	1.47795	1.78221	0.0252101	1	0.0159129
0.193707	-1.23555	NPCc	2.60713	1.79663	1.58797	1.57577	1.60215	NA	NA	1.62152	2.4918	1.51096	1.67667	1.64181	1.47816	1.78373	0.0209247	3	0
13.8352	5.17715	ErPrT	2.61723	1.7974	1.58824	1.57598	1.60266	NA	NA	1.62157	2.49186	1.51106	1.67682	1.64212	1.47823	1.78456	0.0369029	18	0.0375293
0.820812	-3.19335	NPCc	2.61905	1.79764	1.58878	1.57603	1.60273	NA	NA	1.6217	2.49232	1.51128	1.67711	1.64227	1.47836	1.78836	0.0157638	3	0
13.9593	4.50691	ErPrT	2.62066	1.79837	1.58914	1.57634	1.60284	NA	NA	1.62206	2.49289	1.51133	1.67769	1.64236	1.47911	1.78922	0.0326797	18	0.0536149
-17.2918	-5.31779	ICb	2.62086	1.79858	1.58974	1.57639	1.60319	NA	NA	1.62224	2.49333	1.51141	1.67893	1.64257	1.47963	1.79092	0.0287465	9	0.0105042
13.3753	13.8642	UBCD	2.62351	1.79888	1.58982	1.57653	1.60366	NA	NA	1.62246	2.49462	1.51245	1.67965	1.64272	1.47976	1.79121	0.0469192	15	0.000816993
1.60081	0.562901	NPCc	2.62838	1.79906	1.58992	1.57718	1.6043	NA	NA	1.6233	2.49709	1.51268	1.67981	1.64279	1.48005	1.79122	0.0166389	3	0
10.2939	-4.11047	SSBpod	2.63049	1.80045	1.59028	1.57751	1.60433	NA	NA	1.62342	2.49723	1.51298	1.67999	1.6428	1.48036	1.79322	0.026026	6	0.00825083
-15.5316	-5.50013	ICa	2.6307	1.80096	1.59067	1.57766	1.60458	NA	NA	1.62363	2.49784	1.5133	1.68009	1.64299	1.48043	1.79401	0.0280783	12	0.00942655
-3.56123	-1.86862	NPCb	2.63555	1.80107	1.5907	1.578	1.60527	NA	NA	1.62591	2.49959	1.51339	1.68229	1.64324	1.48062	1.79448	0.0487157	2	0
-13.5498	-3.44201	ICa	2.63696	1.8019	1.59151	1.57845	1.60579	NA	NA	1.62613	2.4996	1.51381	1.68234	1.64339	1.48076	1.79513	0.0480811	11	0.0222393
6.5143	13.7316	Leu	2.63994	1.80245	1.59175	1.57867	1.606	NA	NA	1.62667	2.49998	1.51388	1.68251	1.64355	1.48077	1.7953	0.039533	14	0
-2.43695	8.06434	NPCd	2.64051	1.80264	1.59181	1.57914	1.60654	NA	NA	1.62794	2.50115	1.51407	1.68265	1.64361	1.48086	1.79727	0.0217526	28	0.341578
11.9396	-7.14911	Pod	2.64577	1.80267	1.59209	1.57941	1.60661	NA	NA	1.62809	2.50115	1.51433	1.68312	1.64366	1.4811	1.79743	0.0301648	5	0.00648929
-17.4696	-8.56017	ICb	2.64984	1.80277	1.59232	1.57981	1.60663	NA	NA	1.62833	2.50131	1.51447	1.68404	1.6439	1.4812	1.79809	0.0302889	9	0.0302115
7.16161	5.66545	RVCSBa	2.65176	1.80386	1.59238	1.58017	1.60726	NA	NA	1.6301	2.50204	1.51474	1.68425	1.64414	1.48174	1.80089	0.0310817	27	0.002997
0.134427	-0.142983	NPCc	2.65274	1.80394	1.59282	1.58067	1.60799	NA	NA	1.63031	2.50342	1.51527	1.68479	1.6442	1.48194	1.80092	0.0255764	3	0.00835655
13.0801	7.12141	DTLH	2.65411	1.80478	1.59321	1.58106	1.60808	NA	NA	1.63052	2.50358	1.51542	1.68543	1.64429	1.48196	1.80115	0.031063	19	0.0177515
-14.1608	-4.94992	ICa	2.65895	1.80527	1.5939	1.58159	1.6081	NA	NA	1.63089	2.50376	1.51609	1.68603	1.6444	1.4821	1.8018	0.0414854	12	0.0229885
-2.63578	6.05927	NPCd	2.66719	1.80586	1.59548	1.5818	1.6084	NA	NA	1.63144	2.50394	1.51647	1.68621	1.64489	1.48226	1.80242	0.042682	28	0.30021
12.8778	6.63198	SSBpr	2.66843	1.80712	1.5966	1.5825	1.60846	NA	NA	1.6319	2.50508	1.51652	1.68727	1.64506	1.48228	1.8033	0.039483	20	0.010929
5.29194	5.59981	RVCSBa	2.67671	1.80759	1.59743	1.58275	1.60903	NA	NA	1.63253	2.50584	1.51658	1.68766	1.64534	1.48235	1.80402	0.0214563	27	0
-15.0032	-5.45703	ICa	2.67992	1.80876	1.59743	1.58297	1.60925	NA	NA	1.63357	2.50632	1.51665	1.68782	1.64537	1.48246	1.80586	0.0376976	12	0
2.04217	7.31455	PTA	2.68515	1.80898	1.5979	1.58299	1.60957	NA	NA	1.63455	2.50661	1.51672	1.68868	1.64544	1.48255	1.80604	0.0204499	29	0.00708502
-15.0952	5.24999	End	2.68837	1.80937	1.598	1.58304	1.60957	NA	NA	1.63479	2.50686	1.51674	1.68886	1.64628	1.48258	1.81031	0.0267492	13	0.000571102
10.4673	-1.37337	RVCSBb	2.68961	1.80971	1.59858	1.58323	1.60959	NA	NA	1.63509	2.50696	1.51713	1.68898	1.64647	1.48342	1.8116	0.0285996	7	0.00319693
-2.79788	-0.79926	NPCb	2.69133	1.81074	1.59903	1.58359	1.60982	NA	NA	1.63655	2.50826	1.51713	1.68936	1.64679	1.48356	1.81197	0.046028	2	0.0114855
-3.99981	-2.84333	NPCb	2.69154	1.81089	1.59954	1.58362	1.61018	NA	NA	1.63772	2.50851	1.51717	1.68952	1.64686	1.4837	1.81479	0.0345745	2	0
15.2446	4.59221	ErPrT	2.69513	1.81097	1.59996	1.58377	1.61052	NA	NA	1.63834	2.5088	1.51762	1.69016	1.64724	1.48376	1.81718	0.0274055	18	0.130763
11.7555	-7.43995	Pod	2.69514	1.81232	1.60028	1.58379	1.61063	NA	NA	1.63889	2.50987	1.51774	1.69042	1.6474	1.4838	1.81719	0.0237838	4	0.0174639
1.41556	10.3972	Prolif	2.70288	1.81293	1.60054	1.58458	1.61146	NA	NA	1.63926	2.50999	1.51777	1.69055	1.64744	1.48411	1.81823	0.0217918	24	0.0557129
-17.5437	-3.65308	ICa	2.7136	1.81533	1.60059	1.58529	1.61149	NA	NA	1.63941	2.51005	1.51789	1.69065	1.64747	1.48419	1.8189	0.0400706	12	0
0.431389	-2.86978	NPCc	2.71718	1.81572	1.60139	1.58538	1.61224	NA	NA	1.63944	2.51021	1.51791	1.69074	1.64749	1.48456	1.819	0.0199342	3	0
10.2606	-5.15179	SSBpod	2.71808	1.81583	1.60178	1.58554	1.61226	NA	NA	1.63957	2.51079	1.51823	1.69083	1.64751	1.48464	1.82002	0.0356171	6	0.00525526
10.1296	-5.32974	SSBpod	2.72243	1.81636	1.60179	1.58565	1.61256	NA	NA	1.6417	2.51199	1.51836	1.6914	1.64809	1.48469	1.82055	0.0236271	6	0.00371195
-16.0805	-7.50802	ICb	2.72297	1.81692	1.60227	1.58595	1.61308	NA	NA	1.64181	2.51219	1.51845	1.69152	1.64821	1.48486	1.82194	0.0300345	9	0.00890411
-15.3659	-6.89316	ICb	2.72542	1.817	1.60294	1.58699	1.6133	NA	NA	1.64193	2.51294	1.51871	1.69153	1.64826	1.48558	1.82198	0.0480036	9	0.000819001
-1.13975	-6.16442	NPCa	2.72814	1.81784	1.6031	1.58795	1.61369	NA	NA	1.64291	2.51342	1.5188	1.69161	1.64852	1.48568	1.82243	0.0223193	1	0.000686813
10.724	-6.61479	Pod	2.73055	1.81798	1.60361	1.58797	1.61396	NA	NA	1.64306	2.51409	1.51881	1.69254	1.64873	1.48569	1.82245	0.0363353	5	0
8.22332	-0.53879	RVCSBb	2.73827	1.81818	1.60366	1.58813	1.61399	NA	NA	1.6439	2.51429	1.51906	1.69319	1.64891	1.48588	1.82259	0.0181681	25	0
-14.1454	-4.6737	ICa	2.74181	1.81835	1.60408	1.58843	1.61419	NA	NA	1.6442	2.51496	1.51934	1.69319	1.6492	1.48602	1.82323	0.0382496	12	0.0436137
7.35806	12.4314	CnT	2.74464	1.81884	1.60435	1.58847	1.61422	NA	NA	1.64484	2.51588	1.51941	1.69452	1.64941	1.48659	1.82551	0.026405	22	0
-2.70699	6.04101	NPCd	2.74566	1.81884	1.60464	1.58896	1.6147	NA	NA	1.64506	2.51634	1.51955	1.69571	1.64966	1.48661	1.82619	0.0366263	28	0.202875
-3.4626	-1.8668	NPCb	2.74797	1.81915	1.60505	1.58914	1.61513	NA	NA	1.64537	2.51655	1.51983	1.69668	1.64977	1.48688	1.82656	0.0450627	2	0
-13.4806	-4.01185	ICa	2.76354	1.81956	1.60527	1.58918	1.61543	NA	NA	1.64598	2.51683	1.51986	1.6967	1.65001	1.48714	1.82746	0.041688	12	0.00795756
-17.4113	-9.18188	ICb	2.76429	1.82004	1.60538	1.58958	1.61559	NA	NA	1.64613	2.51694	1.52014	1.69673	1.65021	1.48725	1.82969	0.0363479	9	0.0900826
-16.6153	-5.3906	ICb	2.76545	1.8207	1.6054	1.58972	1.61664	NA	NA	1.64748	2.51822	1.52022	1.69685	1.65061	1.48746	1.82972	0.0251847	9	0.000631712
-4.24954	-2.83439	NPCb	2.77034	1.8208	1.60554	1.58992	1.61672	NA	NA	1.64781	2.5187	1.5203	1.6982	1.65063	1.48754	1.83053	0.0331933	2	0
-0.294016	-7.13297	NPCa	2.77218	1.82118	1.60587	1.59036	1.61683	NA	NA	1.64795	2.51914	1.52055	1.69826	1.6507	1.48788	1.83099	0.0136054	1	0
0.967256	7.74374	PTA	2.77321	1.8213	1.60649	1.59048	1.61713	NA	NA	1.64797	2.52035	1.52071	1.69893	1.65078	1.48793	1.83129	0.0150718	29	0.123134
-14.6489	-4.73896	ICa	2.78166	1.82195	1.60661	1.59048	1.6174	NA	NA	1.64819	2.52053	1.5209	1.69939	1.65132	1.48815	1.83157	0.0428067	12	0.068328
12.5013	-8.38455	Pod	2.78745	1.82206	1.60667	1.59114	1.61832	NA	NA	1.6484	2.52088	1.52103	1.69951	1.65151	1.4882	1.83284	0.043659	4	0.00332889
12.5669	3.91385	SSBpr	2.79442	1.82235	1.6068	1.59122	1.6189	NA	NA	1.65034	2.52088	1.52105	1.69997	1.65232	1.48897	1.83422	0.047153	20	0.00213371
-17.7973	-8.85885	ICb	2.79621	1.82331	1.60727	1.59175	1.61936	NA	NA	1.65088	2.52125	1.52115	1.70007	1.65273	1.48908	1.83513	0.024181	9	0.153636
7.43729	5.75301	RVCSBa	2.80548	1.82402	1.60742	1.59217	1.62006	NA	NA	1.65109	2.52248	1.52152	1.70008	1.65317	1.4891	1.83593	0.0409714	27	0.0620229
7.75141	-1.37247	RVCSBb	2.81564	1.82406	1.60746	1.59238	1.62006	NA	NA	1.65209	2.52396	1.52172	1.70015	1.65325	1.48945	1.83642	0.0280692	25	0
-14.5031	5.21902	End	2.81817	1.82432	1.6076	1.59251	1.6201	NA	NA	1.65286	2.52476	1.52193	1.7002	1.65343	1.48975	1.83678	0.0221732	13	0.30468
-2.89518	-0.590006	NPCb	2.81952	1.82449	1.60766	1.59254	1.62047	NA	NA	1.65325	2.52583	1.52236	1.70038	1.65356	1.4898	1.83815	0.0448718	2	0.000734214
-5.5813	3.89632	NPCd	2.82177	1.82457	1.60797	1.59263	1.62065	NA	NA	1.65348	2.52611	1.52251	1.70131	1.65369	1.48996	1.83834	0.025726	28	0
-1.61886	-4.1507	NPCa	2.82446	1.82459	1.60817	1.59296	1.62069	NA	NA	1.65356	2.52633	1.52281	1.70192	1.65389	1.49029	1.83913	0.0277619	1	0
6.49313	13.6944	Leu	2.82947	1.82484	1.60851	1.59321	1.62093	NA	NA	1.65406	2.5264	1.52314	1.70218	1.65393	1.49062	1.84257	0.0376723	14	0.029098
-2.91701	5.62672	NPCd	2.83986	1.8254	1.60959	1.59344	1.62102	NA	NA	1.65487	2.52853	1.52319	1.70225	1.65409	1.49097	1.84388	0.0331479	28	0.504299
0.89143	6.21308	PTA	2.84487	1.82597	1.60988	1.59365	1.62142	NA	NA	1.65579	2.52853	1.52379	1.70269	1.65454	1.49097	1.84446	0.0214533	29	0.0223602
10.4002	-3.55217	RVCSBb	2.84658	1.82686	1.61149	1.59375	1.62157	NA	NA	1.65579	2.5287	1.52382	1.70317	1.65459	1.49113	1.84538	0.0291515	7	0.0448625
8.02973	-2.06523	RVCSBb	2.86612	1.82739	1.61151	1.59376	1.62161	NA	NA	1.656	2.5306	1.52386	1.70378	1.65487	1.49153	1.84562	0.0121276	25	0
-6.07135	3.75605	NPCd	2.87846	1.82794	1.61154	1.59401	1.62189	NA	NA	1.65663	2.53069	1.524	1.70397	1.65496	1.49159	1.84717	0.0360379	28	0.027833
11.129	-5.08584	Pod	2.88244	1.82835	1.61154	1.59433	1.62216	NA	NA	1.65717	2.53227	1.52418	1.70414	1.65537	1.49185	1.84956	0.0224679	5	0.0104478
10.7179	-2.76884	RVCSBb	2.88423	1.8286	1.61166	1.59437	1.62255	NA	NA	1.65725	2.53315	1.52419	1.70452	1.65584	1.49189	1.84976	0.0203842	7	0.0358456
13.8815	5.75335	ErPrT	2.89131	1.82927	1.6123	1.59477	1.62265	NA	NA	1.6573	2.53333	1.52537	1.70464	1.65586	1.49321	1.85187	0.0318733	18	0.000610874
-0.261332	-0.32955	NPCc	2.89423	1.82939	1.61243	1.59526	1.62275	NA	NA	1.65741	2.53396	1.52556	1.70572	1.65611	1.49338	1.85349	0.0262156	3	0
8.76579	-2.16163	RVCSBb	2.89949	1.8299	1.61252	1.59553	1.62332	NA	NA	1.65842	2.53536	1.52586	1.70575	1.65695	1.49342	1.85387	0.0234577	25	0.00604839
-2.41053	7.44354	NPCd	2.9054	1.83012	1.61293	1.59652	1.6234	NA	NA	1.65911	2.53555	1.52594	1.70649	1.65706	1.49348	1.85473	0.0342954	28	0.246141
12.0374	12.7511	UBCD	2.90726	1.8302	1.61366	1.59703	1.62354	NA	NA	1.65952	2.53557	1.5263	1.70656	1.65725	1.49469	1.85505	0.0430179	16	0
-1.54976	-8.01987	NPCa	2.91503	1.83057	1.61371	1.59718	1.62667	NA	NA	1.65996	2.53612	1.5267	1.70708	1.65741	1.49479	1.8587	0.0193126	1	0.0133779
11.3518	-6.29258	Pod	2.92103	1.83084	1.61422	1.59723	1.62797	NA	NA	1.661	2.53643	1.52673	1.70739	1.65761	1.49522	1.85963	0.0242057	5	0
11.5574	12.0594	UBCD	2.9246	1.83088	1.61436	1.59743	1.62894	NA	NA	1.66229	2.53709	1.52691	1.70779	1.65764	1.49551	1.86167	0.0399813	16	0.00423729
-17.5048	-9.76587	ICb	2.92844	1.83092	1.61477	1.5976	1.629	NA	NA	1.663	2.53722	1.52719	1.70796	1.65794	1.4963	1.86217	0.0247646	9	0.00804505
11.0646	-0.592048	RVCSBb	2.93035	1.83111	1.61482	1.59798	1.62904	NA	NA	1.66321	2.53732	1.52725	1.708	1.65816	1.49642	1.86315	0.044656	7	0
8.89536	-4.8104	SSBpod	2.93739	1.83114	1.61486	1.59821	1.62904	NA	NA	1.66368	2.53766	1.52726	1.70801	1.65853	1.49668	1.86406	0.0311615	6	0.0113208
-2.8424	5.4655	NPCd	2.94218	1.83122	1.61501	1.59858	1.62917	NA	NA	1.6637	2.53917	1.52739	1.70839	1.65884	1.49707	1.86624	0.0317003	28	0.185325
14.5053	4.50254	ErPrT	2.94277	1.83132	1.61525	1.59866	1.63	NA	NA	1.66549	2.53967	1.52779	1.7089	1.659	1.4972	1.8671	0.0270901	18	0.00231481
0.548999	-7.27596	NPCa	2.94818	1.83198	1.61538	1.59874	1.63068	NA	NA	1.66571	2.53969	1.52787	1.70974	1.65925	1.4974	1.86776	0.0177242	1	0.00599315
10.1231	-1.79741	RVCSBb	2.95163	1.83243	1.61578	1.59874	1.63144	NA	NA	1.66703	2.54053	1.52912	1.71089	1.65961	1.49742	1.86837	0.0220955	7	0.0128977
1.16563	-1.40368	NPCc	2.96712	1.83246	1.61614	1.59882	1.63248	NA	NA	1.66725	2.5406	1.52941	1.7112	1.65969	1.49743	1.86869	0.019854	3	0.00631769
-4.04916	-3.11737	NPCb	2.97216	1.83267	1.61645	1.59903	1.63322	NA	NA	1.66733	2.54099	1.52967	1.71186	1.66005	1.49755	1.8687	0.0372116	2	0
5.85998	-4.62711	RVCSBb	2.97647	1.83287	1.61789	1.59932	1.63356	NA	NA	1.66754	2.54166	1.52971	1.71187	1.66009	1.49798	1.8695	0.017866	7	0.0167084
-1.34389	-6.8258	NPCa	2.98584	1.83344	1.61847	1.59966	1.63372	NA	NA	1.66814	2.54243	1.52977	1.71259	1.6605	1.49808	1.8703	0.0148198	1	0.0192308
13.2365	4.1629	ErPrT	2.98881	1.83348	1.61862	1.59971	1.63372	NA	NA	1.66979	2.54303	1.53004	1.71282	1.66075	1.49825	1.87118	0.0265078	18	0.000696379
12.8045	-8.94364	Pod	2.99408	1.83396	1.61867	1.59993	1.63419	NA	NA	1.67044	2.54316	1.53007	1.71308	1.66081	1.49836	1.8712	0.0418301	4	0.00369004
-15.8228	-8.10204	ICb	2.998	1.83415	1.61903	1.59993	1.63435	NA	NA	1.67153	2.54393	1.53021	1.71336	1.661	1.4985	1.87233	0.0362524	9	0.000642261
10.3797	-9.48821	Pod	2.99902	1.83419	1.61903	1.60001	1.63525	NA	NA	1.67178	2.54431	1.53022	1.71378	1.66118	1.49901	1.87246	0.0332275	5	0.000593824
1.41287	-1.64365	NPCc	3.01323	1.8343	1.61977	1.60033	1.63545	NA	NA	1.67247	2.54519	1.53038	1.71396	1.66127	1.49929	1.87264	0.0136471	3	0
-4.17429	-2.33948	NPCb	3.01442	1.83434	1.62066	1.60034	1.63569	NA	NA	1.67256	2.54525	1.53065	1.7141	1.66148	1.49942	1.87273	0.0345821	2	0.0303894
12.8876	12.0504	UBCD	3.02121	1.83442	1.62082	1.60052	1.63594	NA	NA	1.67303	2.54626	1.53068	1.71425	1.66169	1.49955	1.87294	0.0447052	16	0
-4.08106	-2.93777	NPCb	3.03303	1.83487	1.62151	1.60136	1.63605	NA	NA	1.67352	2.54714	1.53069	1.71429	1.66189	1.49967	1.87391	0.0361592	2	0.00140845
-17.749	-9.42699	ICb	3.03837	1.83504	1.62176	1.60186	1.63606	NA	NA	1.67511	2.54746	1.531	1.71532	1.66203	1.49974	1.8742	0.0305659	9	0.0171184
-12.6779	-2.96055	ICa	3.05184	1.8356	1.62267	1.60215	1.63661	NA	NA	1.67524	2.54759	1.53117	1.71551	1.66209	1.49977	1.87439	0.0391304	11	0.000626174
11.1528	11.1579	CnT	3.05214	1.83596	1.6229	1.60223	1.6367	NA	NA	1.67636	2.54797	1.53143	1.71565	1.66229	1.50027	1.87486	0.0373768	22	0
-16.4488	-4.64053	ICa	3.05276	1.83637	1.62313	1.60262	1.6371	NA	NA	1.67699	2.54825	1.53146	1.71632	1.66268	1.50095	1.87557	0.0227508	12	0.00434513
-18.4108	-5.88421	ICb	3.05283	1.83647	1.62388	1.60273	1.63845	NA	NA	1.67793	2.54854	1.5318	1.71638	1.66276	1.50107	1.8764	0.023128	9	0.068369
14.175	3.84074	ErPrT	3.05889	1.83663	1.62467	1.60277	1.63853	NA	NA	1.67848	2.54912	1.53198	1.71661	1.6631	1.50168	1.87653	0.0272196	18	0
3.04959	6.36664	RVCSBa	3.06611	1.83712	1.62526	1.60282	1.63889	NA	NA	1.67959	2.5492	1.53215	1.71677	1.66311	1.50195	1.87654	0.0164093	27	0
11.676	-8.20177	Pod	3.07039	1.83726	1.62568	1.60284	1.63902	NA	NA	1.68091	2.5504	1.53217	1.71717	1.66315	1.50198	1.87718	0.0487625	4	0.0149371
-12.6625	-0.68189	ICa	3.07051	1.83845	1.62601	1.6029	1.63915	NA	NA	1.68146	2.55276	1.53231	1.71737	1.6632	1.50205	1.87749	0.0233476	12	0.0147493
-1.84212	-4.18844	NPCa	3.08551	1.8387	1.62605	1.60328	1.63916	NA	NA	1.68159	2.55405	1.53252	1.71774	1.66361	1.50215	1.87768	0.0260839	1	0.0050578
-0.595342	2.93567	NPCc	3.08587	1.83915	1.6261	1.6033	1.63918	NA	NA	1.68169	2.55472	1.53266	1.71857	1.66365	1.50229	1.87813	0.0166637	3	0
1.04998	7.93417	PTA	3.09199	1.83942	1.62642	1.60408	1.64066	NA	NA	1.68271	2.55522	1.53268	1.71903	1.66365	1.50237	1.8783	0.0211231	29	0.454196
3.20315	5.8114	RVCSBa	3.14574	1.84023	1.62653	1.60422	1.64075	NA	NA	1.68325	2.5556	1.53277	1.71917	1.6638	1.50273	1.87918	0.0190016	27	0
12.5673	11.4658	UBCD	3.14981	1.84045	1.62718	1.60435	1.64107	NA	NA	1.68398	2.55653	1.53291	1.71975	1.66386	1.50274	1.8795	0.0485031	16	0.0162734
11.9097	-7.13563	Pod	3.15913	1.84081	1.62732	1.60471	1.64123	NA	NA	1.68414	2.55673	1.5332	1.71992	1.66387	1.50275	1.8809	0.0230323	5	0.0143043
13.8451	4.5029	ErPrT	3.17425	1.84085	1.62745	1.60483	1.64128	NA	NA	1.68429	2.55684	1.5333	1.71996	1.664	1.50289	1.88176	0.0180155	18	0.00130976
-12.967	-2.83014	ICa	3.18147	1.84097	1.62759	1.60517	1.64193	NA	NA	1.6845	2.55918	1.53332	1.72018	1.66408	1.50299	1.88242	0.0466714	11	0.0113556
5.80316	-4.67685	RVCSBb	3.18245	1.84208	1.6277	1.6052	1.64336	NA	NA	1.68552	2.55968	1.5336	1.72051	1.66439	1.50301	1.88245	0.0244169	7	0.0580475
0.680195	-2.97118	NPCc	3.18453	1.84219	1.62773	1.60527	1.64355	NA	NA	1.6856	2.56006	1.53373	1.72086	1.66451	1.50303	1.8835	0.0164806	3	0.00124224
-0.403699	4.22694	NPCc	3.18909	1.84222	1.62782	1.60554	1.6439	NA	NA	1.68583	2.5606	1.53433	1.72101	1.66551	1.50328	1.88365	0.0216473	3	0.0030896
-15.6031	-7.52887	ICb	3.19009	1.8426	1.62812	1.60592	1.6442	NA	NA	1.68681	2.56082	1.53528	1.72167	1.66609	1.50374	1.88547	0.038399	9	0.0271691
-2.6798	-7.053	NPCa	3.19302	1.8431	1.62833	1.606	1.64454	NA	NA	1.68717	2.56123	1.53562	1.7218	1.66632	1.50401	1.88704	0.0318866	1	0.0372137
2.75634	6.79348	PTA	3.1963	1.84311	1.62843	1.60627	1.64537	NA	NA	1.68762	2.56133	1.53588	1.72184	1.66638	1.50404	1.88712	0.0253468	29	0
-10.7926	-4.73171	ICa	3.20652	1.84484	1.62847	1.6064	1.64546	NA	NA	1.68898	2.56322	1.53603	1.72264	1.66749	1.50419	1.88778	0.0291221	11	0.00715308
-9.55168	1.37348	IPC	3.21096	1.84538	1.62895	1.60685	1.64571	NA	NA	1.68902	2.56322	1.53611	1.72309	1.66769	1.50448	1.88786	0.0395179	8	0.507314
13.5081	13.6369	UBCD	3.21588	1.84562	1.62996	1.6084	1.64613	NA	NA	1.68917	2.56378	1.53652	1.72357	1.66774	1.50463	1.88865	0.03081	15	0.00813743
-15.5568	-8.96204	ICb	3.21646	1.84615	1.63023	1.60851	1.64615	NA	NA	1.69024	2.56384	1.53659	1.72411	1.66804	1.50479	1.88883	0.0368932	9	0.0124666
-17.6653	-10.5344	ICb	3.23556	1.84696	1.63052	1.609	1.64665	NA	NA	1.69042	2.56486	1.53674	1.72418	1.66809	1.50542	1.89019	0.0266584	9	0.0467836
13.7847	4.88852	ErPrT	3.23927	1.84748	1.6309	1.60937	1.64748	NA	NA	1.69055	2.56496	1.53711	1.72495	1.66816	1.5056	1.89076	0.0288194	18	0.00460123
-2.2978	-0.237989	NPCb	3.24478	1.84774	1.63096	1.60992	1.64749	NA	NA	1.69087	2.56501	1.53771	1.72509	1.66883	1.50566	1.89182	0.042006	2	0.017282
-0.301446	7.45754	PTA	3.26353	1.8484	1.63105	1.61009	1.64783	NA	NA	1.6914	2.56539	1.53791	1.72549	1.66891	1.506	1.89198	0.0338804	29	0.435254
1.55632	-3.30433	NPCc	3.26708	1.84905	1.6313	1.61099	1.64795	NA	NA	1.69161	2.56551	1.53804	1.72574	1.66913	1.5061	1.89231	0.0246407	3	0
-15.3398	5.0237	End	3.27462	1.84938	1.63153	1.61313	1.64966	NA	NA	1.6922	2.56599	1.53855	1.72628	1.66916	1.50645	1.89249	0.0261371	13	0.00237812
-1.09113	-6.76247	NPCa	3.29569	1.84943	1.63173	1.61335	1.64984	NA	NA	1.69296	2.56599	1.53895	1.72674	1.66961	1.50652	1.89359	0.0187188	1	0.187307
14.6036	4.95375	ErPrT	3.31079	1.8509	1.63204	1.61371	1.65085	NA	NA	1.69329	2.56788	1.53917	1.72744	1.67	1.50678	1.89426	0.0265005	18	0
11.0714	6.48235	SSBm/d	3.34059	1.85125	1.6322	1.61444	1.65118	NA	NA	1.69341	2.56936	1.53921	1.72759	1.67011	1.50702	1.89434	0.0333333	21	0.0100671
1.55394	10.6622	Prolif	3.3421	1.85162	1.63223	1.61447	1.65163	NA	NA	1.694	2.56963	1.53925	1.72779	1.67021	1.50758	1.89562	0.0214516	24	0
4.26555	4.95154	RVCSBa	3.35141	1.852	1.63251	1.6145	1.6517	NA	NA	1.69463	2.57041	1.53927	1.7281	1.67046	1.50759	1.89569	0.019451	27	0
-15.5576	-7.54167	ICb	3.35888	1.85213	1.63253	1.61505	1.65234	NA	NA	1.69519	2.57048	1.53931	1.72832	1.67064	1.50766	1.89646	0.0448967	9	0.000650618
-18.828	-9.6948	ICb	3.37105	1.85226	1.63338	1.61511	1.65315	NA	NA	1.69537	2.57206	1.53952	1.72857	1.67069	1.50774	1.89837	0.0268899	9	0.0151415
12.6399	11.3957	UBCD	3.3757	1.85261	1.63351	1.61522	1.65391	NA	NA	1.69553	2.57352	1.53972	1.72887	1.67095	1.50774	1.89844	0.041757	16	0.0229885
-17.3027	-6.19086	ICb	3.37656	1.85272	1.63391	1.61538	1.65403	NA	NA	1.69606	2.57379	1.54015	1.72889	1.67134	1.50789	1.89854	0.0201342	9	0.012715
-15.3039	4.87445	End	3.37878	1.85322	1.63451	1.61614	1.65426	NA	NA	1.6967	2.57388	1.5402	1.73015	1.67219	1.508	1.89906	0.023871	13	0.0345277
11.4658	-7.35997	Pod	3.38593	1.85365	1.63509	1.61656	1.65443	NA	NA	1.69851	2.57441	1.54022	1.73029	1.6722	1.50816	1.90212	0.0412214	5	0.00424328
-0.641925	4.88185	NPCc	3.39034	1.85374	1.63526	1.6168	1.65498	NA	NA	1.69855	2.57558	1.5416	1.73029	1.67229	1.50849	1.90341	0.0164634	3	0.00219058
0.624382	2.60439	NPCc	3.3944	1.85455	1.6354	1.61785	1.65513	NA	NA	1.69893	2.5757	1.54188	1.73034	1.67239	1.50882	1.90368	0.0261033	3	0.00504541
0.147991	-5.09471	NPCc	3.39589	1.85495	1.63543	1.61791	1.65579	NA	NA	1.69906	2.57695	1.54216	1.73039	1.67247	1.50897	1.90471	0.0203623	3	0
1.84088	10.8317	Prolif	3.39675	1.85504	1.63564	1.61816	1.65626	NA	NA	1.69912	2.57697	1.54236	1.73085	1.67247	1.50902	1.90642	0.0131455	23	0
11.2716	-5.33206	Pod	3.39899	1.85504	1.63689	1.61817	1.6563	NA	NA	1.6995	2.5781	1.54239	1.731	1.67258	1.50916	1.90668	0.0223444	5	0.0166113
-3.61874	-1.07926	NPCb	3.40152	1.85551	1.63719	1.61822	1.65703	NA	NA	1.69956	2.57851	1.54257	1.7311	1.67289	1.50921	1.90687	0.0462633	2	0.0115556
-0.488246	7.22635	PTA	3.40273	1.85565	1.6377	1.61862	1.65764	NA	NA	1.69973	2.57864	1.54261	1.73129	1.67303	1.50937	1.90705	0.0299776	29	0.481323
-16.3517	-5.15513	ICa	3.40908	1.85658	1.63816	1.61863	1.65777	NA	NA	1.69981	2.58162	1.54297	1.73129	1.67315	1.50943	1.90785	0.0266282	12	0.0769889
-14.8198	4.6732	End	3.42204	1.85695	1.63822	1.61896	1.65808	NA	NA	1.70002	2.58172	1.54297	1.73154	1.6732	1.50946	1.90839	0.0443645	13	0.00126263
-16.5831	-5.6608	ICb	3.42878	1.85717	1.63884	1.61901	1.6583	NA	NA	1.70031	2.58172	1.54298	1.73175	1.67322	1.50957	1.90883	0.0245262	9	0.00122175
-0.0213026	7.28801	PTA	3.43517	1.85745	1.63926	1.6201	1.65884	NA	NA	1.70112	2.58214	1.54371	1.73247	1.67326	1.51004	1.90958	0.0246819	29	0.517997
-15.2897	-8.58444	ICb	3.44079	1.85762	1.63941	1.62015	1.65896	NA	NA	1.70126	2.58256	1.54386	1.73297	1.67333	1.5105	1.90982	0.0483485	9	0.00220426
12.6538	12.1632	UBCD	3.44932	1.85818	1.64038	1.62082	1.65929	NA	NA	1.70168	2.58293	1.5439	1.73376	1.67335	1.51073	1.90985	0.0388409	16	0.00124378
0.865485	-2.05536	NPCc	3.45372	1.85855	1.64088	1.62093	1.65937	NA	NA	1.7024	2.58419	1.54394	1.73559	1.67349	1.51121	1.91174	0.0244773	3	0
-4.37525	-1.01653	NPCb	3.45998	1.85872	1.641	1.62137	1.65952	NA	NA	1.70357	2.58492	1.54401	1.73564	1.67381	1.51173	1.9131	0.0420103	2	0
-2.06921	-0.0794571	NPCb	3.46559	1.85887	1.64135	1.62161	1.65973	NA	NA	1.70387	2.58562	1.54495	1.73603	1.67418	1.51187	1.91351	0.0456367	2	0.001443
2.95736	6.1956	PTA	3.46649	1.85895	1.64166	1.62192	1.6599	NA	NA	1.7049	2.58681	1.54506	1.73747	1.67451	1.51187	1.91369	0.0217955	29	0
1.45537	7.43274	PTA	3.46778	1.85906	1.64193	1.62205	1.66028	NA	NA	1.70544	2.58869	1.54514	1.73772	1.67466	1.5123	1.91424	0.0240816	29	0.220661
-17.1665	-6.43594	ICb	3.48068	1.86	1.64208	1.62206	1.66045	NA	NA	1.7062	2.58889	1.54526	1.73781	1.67469	1.51238	1.91485	0.0212832	9	0.00631136
-15.108	5.14015	End	3.48732	1.86012	1.64214	1.62267	1.66225	NA	NA	1.70685	2.58932	1.54543	1.73799	1.67484	1.51268	1.91644	0.0269868	13	0.000632911
-12.4595	-3.05802	ICa	3.48988	1.86013	1.64257	1.62275	1.66243	NA	NA	1.70736	2.58953	1.54577	1.738	1.67503	1.51275	1.91697	0.037054	11	0.00062383
-18.4242	-6.16817	ICb	3.50702	1.86022	1.64287	1.62315	1.66408	NA	NA	1.70754	2.5896	1.54588	1.73801	1.67517	1.51342	1.91703	0.0244	9	0.0107066
-16.7979	-9.46881	ICb	3.51323	1.86032	1.64303	1.6233	1.66498	NA	NA	1.70779	2.58967	1.54622	1.73809	1.67535	1.51396	1.91928	0.039548	9	0.0701403
5.35652	2.89031	RVCSBa	3.51611	1.86089	1.64339	1.62382	1.66589	NA	NA	1.70965	2.59014	1.54639	1.73841	1.6754	1.5144	1.91981	0.0178933	27	0
5.83816	3.61264	RVCSBb	3.55548	1.86232	1.64343	1.62424	1.66749	NA	NA	1.70978	2.59069	1.54641	1.73926	1.6754	1.51511	1.92026	0.0241705	25	0
-1.92116	-6.79559	NPCa	3.56089	1.8635	1.64347	1.62435	1.66801	NA	NA	1.71005	2.59108	1.54734	1.74016	1.6756	1.51536	1.92063	0.0206044	1	0.00394322
-0.169418	-6.25764	NPCa	3.57859	1.86417	1.64397	1.62462	1.66802	NA	NA	1.71093	2.59176	1.5477	1.74022	1.67581	1.51542	1.92132	0.0144025	1	0.0229696
15.1014	4.17504	ErPrT	3.60064	1.86629	1.64417	1.62471	1.66892	NA	NA	1.7112	2.59234	1.54788	1.74162	1.67593	1.51544	1.92471	0.0324138	18	0.00791139
15.9324	3.97886	ErPrT	3.66622	1.86768	1.64433	1.62549	1.66924	NA	NA	1.71197	2.59255	1.54806	1.74251	1.67666	1.51601	1.9261	0.0361702	17	0
-13.1356	-3.48456	ICa	3.68183	1.86775	1.64444	1.62551	1.66945	NA	NA	1.71385	2.59288	1.54892	1.74259	1.67714	1.51638	1.92616	0.0408624	12	0.000722543
11.9361	-7.15624	Pod	3.68616	1.86804	1.64454	1.62605	1.66969	NA	NA	1.71416	2.5935	1.54896	1.74307	1.6772	1.51659	1.92629	0.0257815	5	0.0124672
13.0997	12.0725	UBCD	3.69319	1.86816	1.64458	1.62629	1.67037	NA	NA	1.71694	2.59393	1.54915	1.7435	1.67723	1.51661	1.92632	0.0327314	16	0.00146092
-15.7883	-9.93139	ICb	3.71456	1.86838	1.64463	1.62631	1.67104	NA	NA	1.71773	2.59466	1.54919	1.74404	1.67747	1.51672	1.92646	0.0398047	9	0
-4.13508	5.01356	IPC	3.72333	1.87059	1.64495	1.62696	1.67105	NA	NA	1.71805	2.5953	1.54952	1.74505	1.67796	1.51675	1.9269	0.0494927	8	0.334171
-9.66659	-6.61447	Mes	3.73462	1.87123	1.64496	1.62758	1.67134	NA	NA	1.71863	2.59556	1.54983	1.74513	1.67798	1.51731	1.92802	0.0280509	10	0.00131579
5.75704	-4.68712	RVCSBb	3.7373	1.87176	1.64597	1.62795	1.67167	NA	NA	1.71868	2.59691	1.54997	1.74525	1.67814	1.51741	1.92825	0.0306551	7	0.0372051
-2.20553	-7.65895	NPCa	3.76616	1.87192	1.64613	1.62797	1.67172	NA	NA	1.71871	2.59749	1.55015	1.74565	1.67824	1.51764	1.93011	0.0191471	1	0.0173502
-0.828761	6.86281	PTA	3.77569	1.87204	1.64618	1.62839	1.67268	NA	NA	1.72013	2.59835	1.55027	1.74584	1.67831	1.51777	1.93019	0.0318672	29	0.391946
11.4612	-7.11468	Pod	3.79307	1.87247	1.6481	1.6284	1.67298	NA	NA	1.72061	2.5994	1.55044	1.74639	1.67886	1.51782	1.93114	0.0381375	5	0.00205903
1.05334	-0.820455	NPCc	3.79333	1.8728	1.64826	1.62868	1.67303	NA	NA	1.72063	2.5998	1.55052	1.74647	1.67893	1.51789	1.93637	0.016499	3	0
0.679997	-0.815395	NPCc	3.80872	1.87321	1.6484	1.62877	1.67303	NA	NA	1.72065	2.59989	1.55066	1.7465	1.67965	1.51823	1.937	0.0309609	3	0.00186567
-14.6105	5.17393	End	3.82486	1.87387	1.64859	1.62894	1.67315	NA	NA	1.72072	2.60036	1.5508	1.74656	1.68005	1.51861	1.9373	0.0274429	13	0.417864
15.4628	5.02646	ErPrT	3.834	1.87404	1.64902	1.62924	1.67505	NA	NA	1.72132	2.60073	1.55086	1.74674	1.68066	1.51862	1.9375	0.0288046	18	0.0522388
9.3563	-4.05664	SSBpod	3.856	1.87413	1.64986	1.62931	1.67535	NA	NA	1.7218	2.60108	1.5511	1.74687	1.68114	1.5188	1.93761	0.0199161	6	0.00974252
-1.56815	5.5696	NPCd	3.86011	1.87429	1.6499	1.62939	1.67536	NA	NA	1.72214	2.60234	1.55122	1.74837	1.6815	1.51885	1.93779	0.0169257	28	0.608404
1.63978	10.7946	Prolif	3.86117	1.87449	1.65065	1.62939	1.67581	NA	NA	1.72307	2.60292	1.55125	1.74849	1.68162	1.51955	1.93916	0.0170867	24	0
3.8103	5.37001	RVCSBa	3.87424	1.87475	1.65093	1.62967	1.67664	NA	NA	1.72309	2.60378	1.55141	1.74866	1.68227	1.51958	1.93934	0.0218414	27	0
-0.894751	5.03432	NPCd	3.87848	1.87569	1.65101	1.6304	1.67714	NA	NA	1.72389	2.60466	1.55158	1.74982	1.68254	1.51961	1.9404	0.0108965	28	0.252404
-2.40696	-0.262241	NPCb	3.90212	1.87614	1.6511	1.63086	1.67721	NA	NA	1.72433	2.60472	1.55163	1.7505	1.68285	1.51991	1.94216	0.0486986	2	0
-11.2689	-4.53481	ICa	3.90246	1.87717	1.65129	1.63096	1.67741	NA	NA	1.72467	2.60489	1.55242	1.75065	1.68295	1.52004	1.94321	0.0443038	11	0
-12.407	-2.42639	ICa	3.9209	1.87734	1.65136	1.63282	1.67771	NA	NA	1.72543	2.60558	1.55299	1.75108	1.6836	1.5203	1.94335	0.0488946	11	0.142266
9.43632	-4.2325	SSBpod	3.9368	1.87741	1.65166	1.63343	1.67796	NA	NA	1.72668	2.60569	1.55308	1.75113	1.68375	1.52043	1.94359	0.0282249	6	0
16.3642	4.09225	ErPrT	3.96706	1.87881	1.65226	1.63372	1.67968	NA	NA	1.72671	2.60616	1.55343	1.75195	1.68383	1.52043	1.94382	0.041987	17	0.0213102
-17.3509	-5.15947	ICb	3.97787	1.88062	1.65234	1.63372	1.68007	NA	NA	1.72681	2.60693	1.55411	1.75284	1.68389	1.52074	1.94414	0.0337207	9	0.0151515
9.81994	6.31074	SSBm/d	3.97797	1.88111	1.65244	1.63402	1.68046	NA	NA	1.72747	2.60726	1.5544	1.75312	1.6839	1.5209	1.94477	0.0419775	21	0.000765111
12.2516	12.1986	UBCD	3.98392	1.88159	1.65305	1.63417	1.68097	NA	NA	1.72758	2.60988	1.5549	1.75371	1.68391	1.52094	1.94679	0.0338406	16	0.00345543
2.26933	7.11061	PTA	4.01363	1.88236	1.65325	1.63503	1.6815	NA	NA	1.72791	2.61051	1.5549	1.75417	1.68396	1.52195	1.94692	0.0241713	29	0.0175077
4.06131	4.28374	RVCSBa	4.01757	1.88375	1.65348	1.63509	1.68173	NA	NA	1.72948	2.61275	1.55505	1.75456	1.68399	1.5221	1.94716	0.0225325	27	0
5.55484	4.2455	RVCSBb	4.01837	1.8845	1.65356	1.63526	1.68191	NA	NA	1.72975	2.61348	1.5551	1.75479	1.68425	1.52216	1.94757	0.0331668	25	0
-18.3889	-6.89755	ICb	4.03401	1.88542	1.65371	1.63545	1.68223	NA	NA	1.72994	2.6144	1.55528	1.75495	1.68433	1.52275	1.94782	0.0275311	9	0.00538048
10.324	-5.48344	SSBpod	4.04763	1.88584	1.65387	1.63594	1.68343	NA	NA	1.7305	2.61483	1.55535	1.75577	1.68453	1.52281	1.94825	0.0194456	6	0.00373972
-17.0908	-6.00501	ICb	4.05674	1.88614	1.65388	1.63628	1.6836	NA	NA	1.73062	2.61493	1.55539	1.75594	1.68458	1.52299	1.94827	0.0265722	9	0
-14.3972	-6.40507	ICa	4.06661	1.88716	1.65403	1.63698	1.68421	NA	NA	1.73119	2.61496	1.55544	1.75594	1.6851	1.52302	1.9483	0.0483126	12	0.0887346
13.0889	12.048	UBCD	4.08716	1.88746	1.65436	1.63699	1.68608	NA	NA	1.73297	2.61554	1.55567	1.75605	1.68539	1.52364	1.94835	0.0408509	16	0.00159617
12.2124	12.648	UBCD	4.09024	1.8878	1.65489	1.63759	1.6861	NA	NA	1.73363	2.61651	1.55576	1.75614	1.68549	1.52385	1.94845	0.0472406	16	0.000762777
-0.332617	-5.64904	NPCa	4.11322	1.8882	1.65537	1.63823	1.68667	NA	NA	1.73372	2.61751	1.5558	1.75703	1.68601	1.52386	1.94882	0.014885	1	0.0135135
12.2691	11.4468	UBCD	4.1288	1.88852	1.65555	1.63823	1.68694	NA	NA	1.73456	2.61791	1.55582	1.75727	1.68608	1.52387	1.94918	0.0359239	16	0.10874
12.835	6.32859	SSBpr	4.13074	1.88856	1.65579	1.6389	1.68797	NA	NA	1.73479	2.61961	1.55622	1.75762	1.68621	1.52392	1.94958	0.0353654	20	0.00398936
-16.4486	-7.80227	ICb	4.13478	1.88858	1.65701	1.63918	1.68806	NA	NA	1.73501	2.62	1.55643	1.75764	1.68663	1.52449	1.94979	0.0401262	9	0.129228
13.5716	13.8949	UBCD	4.1389	1.88955	1.65714	1.6394	1.68872	NA	NA	1.73605	2.62125	1.55674	1.75844	1.68665	1.5247	1.95065	0.0445371	15	0.0111628
1.52866	3.30973	PTA	4.17111	1.89028	1.65717	1.63951	1.68972	NA	NA	1.73642	2.62195	1.55706	1.75978	1.68717	1.52496	1.95067	0.0182741	26	0.402985
8.73601	8.23504	CnT	4.20387	1.89231	1.65725	1.63953	1.69012	NA	NA	1.73677	2.62215	1.55715	1.75978	1.68742	1.52504	1.95296	0.0427846	22	0
-3.65148	-1.54405	NPCb	4.22216	1.89251	1.65762	1.64038	1.69122	NA	NA	1.7383	2.6225	1.55748	1.76023	1.68751	1.52514	1.95314	0.0416914	2	0
0.357505	-6.1846	NPCa	4.22635	1.89304	1.65762	1.64041	1.69231	NA	NA	1.73877	2.62334	1.55788	1.76055	1.68758	1.52543	1.95333	0.0136023	1	0.00463883
10.669	-4.84994	SSBpod	4.24422	1.89321	1.65764	1.6405	1.69259	NA	NA	1.73898	2.62379	1.55792	1.76081	1.68792	1.52571	1.95356	0.0319285	6	0.0161765
-15.1614	-8.11473	ICb	4.26415	1.894	1.65807	1.64075	1.6927	NA	NA	1.73969	2.62391	1.55822	1.76121	1.68805	1.52608	1.95376	0.0452694	9	0.0111199
9.60844	-3.40088	SSBpod	4.26986	1.896	1.65839	1.64123	1.69286	NA	NA	1.74022	2.62442	1.55911	1.76142	1.68851	1.52663	1.95398	0.0255319	6	0
11.2888	-6.19438	Pod	4.28332	1.89607	1.65853	1.64163	1.69359	NA	NA	1.74178	2.62448	1.55944	1.7617	1.6886	1.527	1.95444	0.0199606	5	0.00204638
-2.76652	-7.6835	NPCa	4.28777	1.8971	1.65884	1.64335	1.69534	NA	NA	1.74252	2.62492	1.56008	1.76211	1.68872	1.52717	1.95538	0.0359528	1	0.00923788
12.0143	-6.48234	Pod	4.29296	1.8979	1.65912	1.64397	1.69537	NA	NA	1.74271	2.62526	1.56048	1.76221	1.68875	1.52732	1.95565	0.0285714	5	0.0697674
10.6481	-5.53291	SSBpod	4.30414	1.89833	1.65933	1.6442	1.69613	NA	NA	1.74286	2.62532	1.56052	1.76252	1.68891	1.52779	1.95595	0.03701	6	0.000664894
-15.8634	-6.54687	ICb	4.3112	1.89881	1.65952	1.64458	1.69659	NA	NA	1.74307	2.6286	1.56083	1.76279	1.68938	1.52787	1.95625	0.042488	9	0.00962963
-10.0997	-2.42664	ICa	4.31561	1.89968	1.65968	1.64463	1.69772	NA	NA	1.74312	2.63032	1.56108	1.76303	1.6896	1.52802	1.9587	0.0170015	12	0
-2.96262	-3.92894	NPCa	4.31912	1.90019	1.65981	1.64571	1.69772	NA	NA	1.74354	2.63048	1.56157	1.7635	1.68972	1.52839	1.95937	0.0419759	1	0.000962464
8.13864	-1.74452	RVCSBb	4.33264	1.90026	1.6599	1.64613	1.69787	NA	NA	1.74371	2.63075	1.56221	1.76373	1.68986	1.52845	1.95946	0.0297816	25	0
-2.03957	-7.99119	NPCa	4.35887	1.9005	1.66008	1.64645	1.69811	NA	NA	1.74419	2.63086	1.56228	1.76381	1.69011	1.52859	1.96108	0.0196078	1	0.00596421
-18.0067	-7.19434	ICb	4.38153	1.90166	1.66043	1.64668	1.69826	NA	NA	1.74531	2.63122	1.56237	1.76452	1.69017	1.5286	1.96171	0.0154052	9	0.0053313
1.84194	6.75119	PTA	4.39295	1.90286	1.66043	1.64674	1.69974	NA	NA	1.74533	2.63234	1.56286	1.76469	1.69055	1.52863	1.96301	0.0184185	29	0.0139027
1.15425	-2.61029	NPCc	4.39899	1.90368	1.66071	1.64789	1.69989	NA	NA	1.74598	2.63327	1.56298	1.76476	1.69081	1.52895	1.96371	0.0179313	3	0
-2.86531	5.58426	NPCd	4.42064	1.90479	1.66098	1.64859	1.70022	NA	NA	1.74668	2.63364	1.56301	1.76502	1.69091	1.52899	1.96441	0.0390016	28	0.447444
-1.53924	-8.11836	NPCa	4.44027	1.90526	1.66103	1.64867	1.70071	NA	NA	1.7475	2.63665	1.56313	1.76557	1.69138	1.52933	1.96481	0.0164609	1	0.0475352
8.20531	4.93337	Prolif	4.44508	1.90732	1.66172	1.6487	1.70255	NA	NA	1.74769	2.63753	1.56361	1.76558	1.6919	1.52958	1.96489	0.0194367	23	0
12.0038	11.9758	UBCD	4.44856	1.9076	1.66198	1.64986	1.70347	NA	NA	1.74837	2.63779	1.56399	1.76594	1.6919	1.52989	1.96598	0.0306294	16	0
0.856406	-2.37325	NPCc	4.45937	1.90805	1.66243	1.6499	1.70367	NA	NA	1.74853	2.63786	1.56454	1.76623	1.6922	1.52994	1.9667	0.0199905	3	0
1.12951	-1.79633	NPCc	4.46259	1.90814	1.66244	1.65065	1.70452	NA	NA	1.74898	2.63905	1.56461	1.76862	1.69254	1.53117	1.96695	0.0180144	3	0.00164474
10.3121	-5.19204	SSBpod	4.47278	1.90826	1.66282	1.65109	1.70465	NA	NA	1.74935	2.64016	1.56536	1.76898	1.69267	1.53189	1.96713	0.0246068	6	0
-0.15557	-6.30693	NPCa	4.47805	1.90839	1.66347	1.65118	1.70503	NA	NA	1.74994	2.64019	1.56595	1.76921	1.69307	1.53204	1.97034	0.0131628	1	0.00287356
6.42137	13.594	Leu	4.48853	1.90955	1.66361	1.65129	1.70575	NA	NA	1.75105	2.64042	1.5663	1.76927	1.69308	1.53245	1.97056	0.0429321	14	0
-1.24991	-6.4552	NPCa	4.49041	1.9101	1.66399	1.65136	1.70636	NA	NA	1.75283	2.64043	1.56638	1.76964	1.69389	1.53294	1.97114	0.0152801	1	0.000662252
-15.6589	5.51702	End	4.50131	1.91138	1.66437	1.65166	1.70646	NA	NA	1.75307	2.64197	1.56686	1.77017	1.6939	1.53323	1.97191	0.0446676	13	0
-4.40801	-3.47389	NPCb	4.50435	1.91174	1.66459	1.65202	1.7076	NA	NA	1.75308	2.64303	1.56716	1.77029	1.6939	1.53329	1.97241	0.0388251	2	0
-17.0756	-7.25911	ICb	4.50446	1.9133	1.66472	1.65208	1.70796	NA	NA	1.75345	2.64336	1.56717	1.77072	1.69435	1.5335	1.97314	0.0373717	9	0.0258107
-15.2743	5.02792	End	4.51533	1.9136	1.6648	1.6522	1.70862	NA	NA	1.75403	2.64539	1.56735	1.77272	1.69449	1.53353	1.97539	0.0399033	13	0.0064433
-14.9671	-5.44159	ICa	4.52147	1.91405	1.6649	1.65263	1.70902	NA	NA	1.75455	2.64644	1.56831	1.77274	1.69537	1.5336	1.97702	0.0322978	12	0.00216294
-15.5507	-8.59156	ICb	4.52501	1.91475	1.66511	1.65314	1.71005	NA	NA	1.75495	2.64725	1.56843	1.77338	1.6954	1.53381	1.97887	0.0315992	9	0.00548697
-0.248014	0.914942	NPCc	4.527	1.91526	1.66605	1.65371	1.71006	NA	NA	1.75596	2.64745	1.56853	1.77383	1.69544	1.53393	1.97929	0.023926	3	0
-0.140166	7.27434	PTA	4.52972	1.91532	1.66625	1.65388	1.71035	NA	NA	1.75613	2.64795	1.5686	1.77416	1.69549	1.53416	1.98005	0.0164209	29	0.501049
-15.733	-5.73611	ICa	4.533	1.91728	1.66694	1.65403	1.71077	NA	NA	1.75614	2.64797	1.56863	1.77517	1.69572	1.53429	1.9809	0.0330418	12	0.132459
-5.83065	3.86289	NPCd	4.53577	1.91732	1.66761	1.65436	1.71229	NA	NA	1.75622	2.64804	1.56899	1.77553	1.69573	1.53451	1.98098	0.034081	28	0.00497512
0.676633	-7.27179	NPCa	4.54946	1.91855	1.66771	1.65459	1.71268	NA	NA	1.7581	2.64858	1.56923	1.77736	1.69613	1.53456	1.98207	0.025871	1	0.00228137
16.2254	4.31517	ErPrT	4.56091	1.91871	1.66806	1.65472	1.71282	NA	NA	1.75868	2.64904	1.56923	1.77751	1.69626	1.53523	1.98272	0.0249042	17	0.00673149
13.3059	13.3433	UBCD	4.56868	1.91901	1.66857	1.65512	1.71315	NA	NA	1.76066	2.64925	1.56934	1.77775	1.69647	1.53534	1.98487	0.0428737	15	0.000688705
-14.3832	-5.86275	ICa	4.57534	1.91949	1.66901	1.65523	1.71382	NA	NA	1.76076	2.65016	1.56963	1.77778	1.6967	1.53557	1.98587	0.0497672	12	0.0155709
-15.1039	-5.9317	ICa	4.58243	1.91949	1.66952	1.65556	1.71409	NA	NA	1.76116	2.65103	1.56976	1.77815	1.69723	1.53568	1.98646	0.0489561	12	0
1.13033	-2.86623	NPCc	4.58366	1.91958	1.66961	1.65579	1.71438	NA	NA	1.76223	2.65138	1.57029	1.77822	1.69811	1.5359	1.98708	0.0215624	3	0
-16.6352	-8.2498	ICb	4.59362	1.91991	1.66961	1.65685	1.71487	NA	NA	1.76327	2.65249	1.57127	1.7785	1.69814	1.53611	1.98736	0.0402553	9	0.0236407
8.66065	8.01559	CnT	4.60347	1.9203	1.67112	1.65688	1.71488	NA	NA	1.76335	2.65268	1.57143	1.77891	1.69851	1.53637	1.98869	0.0322878	22	0
1.32894	10.2296	Prolif	4.61288	1.92257	1.67172	1.65714	1.71553	NA	NA	1.76378	2.65284	1.57145	1.77941	1.69894	1.53638	1.98891	0.026538	24	0.343234
-3.25263	-1.57271	NPCb	4.6164	1.92346	1.67252	1.65809	1.71659	NA	NA	1.76405	2.65312	1.5715	1.78211	1.69906	1.53641	1.98941	0.0428972	2	0
-17.2054	-7.66288	ICb	4.6289	1.92377	1.67308	1.65908	1.71747	NA	NA	1.76448	2.65401	1.57185	1.78234	1.69911	1.53647	1.98949	0.030976	9	0.0240066
-13.9511	5.62506	End	4.65104	1.92544	1.67313	1.65925	1.71805	NA	NA	1.76461	2.65417	1.57191	1.78323	1.69974	1.53659	1.99016	0.0328451	13	0.335704
10.9767	3.39913	SSBpr	4.65408	1.92593	1.6735	1.6593	1.71811	NA	NA	1.76599	2.65428	1.57276	1.78363	1.69998	1.53663	1.99035	0.0213864	20	0.00398724
0.0196913	2.88132	NPCc	4.65813	1.92598	1.67375	1.6599	1.71822	NA	NA	1.76623	2.65436	1.57283	1.785	1.7002	1.53785	1.99109	0.0261341	3	0.0017452
-15.5958	-3.96399	ICa	4.67257	1.92682	1.67412	1.65994	1.71862	NA	NA	1.76655	2.65547	1.57338	1.78627	1.70038	1.53815	1.9922	0.0258652	12	0.00204638
1.5789	-1.93833	NPCc	4.69253	1.92712	1.67484	1.66205	1.71877	NA	NA	1.76797	2.65558	1.57393	1.78651	1.7008	1.53863	1.99255	0.017819	3	0.00140647
0.313978	-5.05732	NPCc	4.73514	1.92752	1.67518	1.66217	1.71888	NA	NA	1.76823	2.65619	1.57403	1.7869	1.70099	1.53879	1.99333	0.0240783	3	0.0151878
12.2926	-8.73464	Pod	4.74153	1.92924	1.67524	1.66229	1.71981	NA	NA	1.76831	2.65771	1.57449	1.78819	1.70124	1.5389	1.99463	0.0381551	4	0.0208333
-15.7155	-5.10544	ICa	4.7419	1.92965	1.67529	1.66253	1.71983	NA	NA	1.76834	2.65782	1.57529	1.78839	1.70182	1.5392	1.99539	0.0381791	12	0.00880759
1.74186	-0.812466	NPCc	4.76548	1.92978	1.6754	1.66266	1.72046	NA	NA	1.76876	2.65831	1.57583	1.78857	1.70205	1.53933	1.99549	0.0233636	3	0.00307456
8.64968	8.07515	CnT	4.7672	1.92993	1.67703	1.66274	1.72118	NA	NA	1.76954	2.65856	1.57601	1.78923	1.70269	1.53959	1.99612	0.0290015	22	0.00065189
-14.9027	-4.7336	ICa	4.78087	1.93	1.67848	1.6632	1.72148	NA	NA	1.77074	2.65894	1.57607	1.78927	1.70279	1.53961	1.99715	0.0341157	12	0.0128721
-9.26494	1.6771	IPC	4.78685	1.93015	1.67857	1.66409	1.72203	NA	NA	1.77224	2.65934	1.57611	1.78949	1.70299	1.53974	1.99768	0.0462963	8	0.634839
13.5893	13.9126	UBCD	4.81241	1.93072	1.6786	1.66456	1.7222	NA	NA	1.77295	2.65961	1.57614	1.78979	1.703	1.54064	1.99804	0.0389381	15	0.00474383
0.371055	3.32226	PTA	4.81974	1.93084	1.67888	1.66569	1.72309	NA	NA	1.77366	2.66084	1.5762	1.78982	1.70311	1.54074	1.99821	0.0137472	26	0
-1.53596	4.26756	NPCd	4.83182	1.93164	1.67963	1.66574	1.72344	NA	NA	1.7737	2.66177	1.5762	1.78991	1.70325	1.54095	1.9987	0.0221239	28	0.02
-14.3267	-5.55567	ICa	4.83651	1.93241	1.67965	1.66617	1.72363	NA	NA	1.7739	2.66242	1.57627	1.78994	1.70391	1.54097	2.00241	0.0292004	12	0.0986395
-16.1496	-7.58974	ICb	4.84401	1.93245	1.67968	1.66712	1.72433	NA	NA	1.77392	2.66336	1.57628	1.79037	1.70393	1.54146	2.00533	0.0321036	9	0.00385356
-11.3841	-4.19248	ICa	4.84485	1.93415	1.67977	1.66732	1.72483	NA	NA	1.775	2.66339	1.57646	1.79072	1.70421	1.54184	2.00538	0.042606	11	0
9.52763	-5.22332	SSBpod	4.86658	1.93653	1.67985	1.66733	1.72618	NA	NA	1.77572	2.66367	1.5765	1.7908	1.70465	1.54194	2.0057	0.0247831	6	0.000909091
-3.49261	-1.40694	NPCb	4.8746	1.93767	1.67985	1.66875	1.72633	NA	NA	1.77614	2.66373	1.57686	1.79113	1.70466	1.54202	2.00614	0.0492996	2	0
1.44345	10.4606	Prolif	4.87695	1.93906	1.68031	1.66994	1.72676	NA	NA	1.77715	2.66381	1.57725	1.79122	1.70485	1.54209	2.00828	0.0190686	24	0.0902461
-16.3559	-4.68075	ICa	4.8851	1.93925	1.68168	1.67141	1.72735	NA	NA	1.77778	2.66403	1.57768	1.7919	1.7049	1.54217	2.00837	0.0200642	12	0.00114416
1.82354	-0.342207	NPCc	4.88628	1.93963	1.68175	1.67179	1.72865	NA	NA	1.77823	2.66439	1.57774	1.79211	1.70498	1.54235	2.00896	0.0194625	3	0
9.4864	-4.34963	SSBpod	4.88733	1.93999	1.68224	1.67219	1.72904	NA	NA	1.77844	2.66472	1.57789	1.79223	1.70512	1.54235	2.00916	0.0192719	6	0
11.8837	5.1851	SSBm/d	4.90977	1.94168	1.68227	1.67222	1.72932	NA	NA	1.7785	2.66533	1.57791	1.79295	1.70521	1.54255	2.01002	0.0436341	21	0.00058309
12.9385	-8.99448	Pod	4.92881	1.94173	1.68241	1.67243	1.72992	NA	NA	1.77892	2.66558	1.57798	1.79303	1.70546	1.54282	2.01036	0.042796	4	0.0036846
12.5208	11.9529	UBCD	4.93145	1.94485	1.68254	1.67278	1.731	NA	NA	1.77938	2.66884	1.57798	1.79317	1.70548	1.54297	2.0116	0.0465498	16	0.00497512
10.2272	6.33124	SSBm/d	4.93166	1.94493	1.68285	1.67289	1.73112	NA	NA	1.78162	2.66898	1.578	1.79423	1.7058	1.5434	2.01266	0.0283078	21	0.00168067
4.13357	8.48615	PTA	4.95116	1.94639	1.68396	1.67335	1.73159	NA	NA	1.7827	2.66927	1.57802	1.79443	1.70625	1.5435	2.01375	0.0372331	29	0.579039
8.14322	5.61872	RVCSBa	4.97596	1.949	1.68543	1.67336	1.73169	NA	NA	1.78498	2.66956	1.57822	1.79452	1.70646	1.54371	2.01442	0.0375098	27	0.0134892
10.987	0.406611	RVCSBb	5.03648	1.94901	1.68569	1.67358	1.73178	NA	NA	1.78556	2.66984	1.57823	1.79474	1.70656	1.54445	2.01581	0.0489328	7	0
12.6378	11.8376	UBCD	5.03791	1.94968	1.68592	1.67365	1.7324	NA	NA	1.7856	2.67092	1.57839	1.79474	1.70698	1.5445	2.01709	0.0495385	16	0.019954
-16.9739	-9.07586	ICb	5.04413	1.95341	1.68601	1.674	1.73267	NA	NA	1.78705	2.67141	1.57859	1.79505	1.70731	1.54458	2.01724	0.0316726	9	0.005386
6.47897	4.651	RVCSBa	5.06936	1.95353	1.68727	1.67452	1.73274	NA	NA	1.7872	2.67151	1.57867	1.79552	1.70779	1.54465	2.0189	0.0260381	27	0.0300231
10.9688	5.90571	SSBm/d	5.07539	1.95463	1.68774	1.67474	1.73316	NA	NA	1.78923	2.67185	1.57869	1.79582	1.70798	1.54465	2.01934	0.0318592	21	0.00121655
-0.879661	2.70367	NPCc	5.07607	1.95577	1.68781	1.67484	1.73358	NA	NA	1.78928	2.67217	1.57873	1.79655	1.708	1.54472	2.02017	0.0136949	3	0
1.69197	7.42309	PTA	5.09057	1.95671	1.68811	1.67503	1.73386	NA	NA	1.7899	2.67271	1.57877	1.79663	1.70818	1.54482	2.02501	0.0169745	29	0.254917
8.5302	7.97151	CnT	5.11228	1.95722	1.68858	1.67503	1.73408	NA	NA	1.79062	2.67346	1.57901	1.79688	1.7082	1.54522	2.02781	0.0363375	22	0.00179533
0.174001	-5.93367	NPCa	5.11774	1.95741	1.68862	1.67529	1.73409	NA	NA	1.79217	2.67353	1.58013	1.79718	1.70854	1.54542	2.02874	0.0153186	1	0.0251012
0.553327	-0.829038	NPCc	5.15314	1.95863	1.68898	1.67561	1.73438	NA	NA	1.79221	2.67356	1.58017	1.79752	1.7089	1.54582	2.03022	0.0237168	3	0
14.6831	5.17915	ErPrT	5.15434	1.95938	1.68972	1.67652	1.73456	NA	NA	1.79297	2.6741	1.5803	1.79833	1.70903	1.54583	2.03116	0.036292	18	0.0164931
10.3772	6.25646	SSBm/d	5.15443	1.9596	1.68987	1.67687	1.73544	NA	NA	1.79423	2.67414	1.58057	1.7987	1.70909	1.54584	2.03334	0.028082	21	0.000630915
9.00912	-7.14966	SSBpod	5.15563	1.96083	1.69027	1.67796	1.73548	NA	NA	1.79479	2.67524	1.5809	1.79932	1.7095	1.54649	2.03384	0.0287825	6	0.0304077
-17.6218	-7.9576	ICb	5.16983	1.96141	1.69033	1.67848	1.73556	NA	NA	1.79534	2.67571	1.58091	1.79958	1.70954	1.54667	2.03398	0.0320647	9	0.000607533
-0.652976	-5.52852	NPCa	5.17084	1.96148	1.69107	1.67886	1.73603	NA	NA	1.79591	2.67588	1.58174	1.7996	1.70995	1.54668	2.03498	0.0222959	1	0.00206044
-13.8038	-5.18299	ICa	5.19474	1.96165	1.69161	1.67913	1.7372	NA	NA	1.79615	2.6778	1.58257	1.8022	1.71	1.54673	2.03585	0.0365464	12	0.00506146
1.49346	-1.43521	NPCc	5.20618	1.96316	1.69202	1.6794	1.7377	NA	NA	1.79663	2.67915	1.58276	1.80239	1.71024	1.54676	2.03616	0.0233932	3	0.00170794
-15.2727	5.35466	End	5.20919	1.96367	1.69216	1.67959	1.73799	NA	NA	1.79693	2.67958	1.58303	1.80284	1.71049	1.54816	2.03677	0.0403101	13	0
4.99931	2.18648	RVCSBa	5.23606	1.9638	1.69354	1.6802	1.73972	NA	NA	1.79743	2.68026	1.58358	1.80358	1.71089	1.54822	2.03818	0.0207412	27	0
-2.8977	-4.1998	NPCa	5.24617	1.96443	1.694	1.68031	1.73991	NA	NA	1.79743	2.68043	1.58364	1.80377	1.71099	1.54892	2.03924	0.035046	1	0.0278293
-9.23854	1.52711	IPC	5.25088	1.9654	1.69469	1.68168	1.74008	NA	NA	1.79756	2.68087	1.58375	1.80419	1.71154	1.54919	2.03926	0.0429293	8	0.595338
-4.15128	-1.69382	NPCb	5.26743	1.96542	1.69471	1.68215	1.74159	NA	NA	1.79769	2.68159	1.58429	1.80442	1.71159	1.54929	2.03983	0.0462662	2	0
14.4807	4.5576	ErPrT	5.31608	1.96606	1.69537	1.68295	1.7416	NA	NA	1.79797	2.68184	1.58503	1.80447	1.712	1.55022	2.04062	0.0324921	18	0.022409
12.0068	-8.25849	Pod	5.31738	1.96662	1.69543	1.68545	1.74162	NA	NA	1.79813	2.6827	1.58548	1.80499	1.71229	1.55131	2.04152	0.043015	4	0.00186683
14.3043	3.84163	ErPrT	5.32113	1.96885	1.69553	1.68565	1.7431	NA	NA	1.79932	2.68281	1.58596	1.80574	1.71231	1.55163	2.04289	0.0206383	18	0.00118765
12.979	11.8391	UBCD	5.33587	1.96901	1.69613	1.68635	1.74313	NA	NA	1.80059	2.68287	1.58636	1.80625	1.71268	1.55196	2.04304	0.0487851	16	0.011786
-1.84718	4.39604	NPCd	5.38447	1.96903	1.69627	1.68685	1.74322	NA	NA	1.80162	2.68348	1.58647	1.8065	1.71284	1.55267	2.04389	0.0164835	28	0.264889
-15.0949	-4.83772	ICa	5.38535	1.97029	1.6965	1.68704	1.74337	NA	NA	1.80318	2.68366	1.58684	1.80708	1.71294	1.55305	2.04439	0.0413043	12	0.0241306
-1.13476	6.72266	NPCd	5.38591	1.97065	1.69683	1.68783	1.74379	NA	NA	1.80446	2.68431	1.58726	1.80711	1.71316	1.55353	2.04443	0.0319198	28	0.513924
11.5608	4.06836	SSBpr	5.38811	1.97134	1.6984	1.68787	1.74425	NA	NA	1.8055	2.6846	1.58749	1.80805	1.71324	1.55357	2.0445	0.0150388	20	0
-10.1951	-2.3851	ICa	5.39405	1.97135	1.69851	1.6881	1.74486	NA	NA	1.80581	2.68531	1.58749	1.80871	1.71336	1.55362	2.0451	0.0252045	12	0
-11.2601	-2.6704	ICa	5.40646	1.97216	1.69852	1.68878	1.74495	NA	NA	1.80668	2.68536	1.5876	1.80994	1.71364	1.5538	2.04532	0.0241212	11	0
0.168951	-4.60564	NPCc	5.4142	1.97298	1.69872	1.68915	1.74632	NA	NA	1.80689	2.68593	1.58787	1.80999	1.7137	1.5548	2.0468	0.0192692	3	0.000606061
-2.74909	-6.95086	NPCa	5.44916	1.97306	1.69951	1.68972	1.74687	NA	NA	1.8078	2.68624	1.58814	1.81	1.71378	1.55483	2.04711	0.038674	1	0.0142429
4.46004	4.68188	RVCSBa	5.45551	1.97312	1.69997	1.68974	1.7469	NA	NA	1.80781	2.68677	1.58845	1.81015	1.71379	1.55511	2.05121	0.0227228	27	0
-17.8925	-6.46775	ICb	5.46852	1.97315	1.70002	1.68976	1.74699	NA	NA	1.80809	2.68771	1.5885	1.81016	1.71384	1.55515	2.05141	0.0267686	9	0.0772727
-16.9325	-10.2194	ICb	5.47532	1.97383	1.70033	1.69027	1.74713	NA	NA	1.81083	2.68794	1.58872	1.81054	1.71409	1.55528	2.05161	0.0363815	9	0.068097
-14.8745	5.07971	End	5.5096	1.9752	1.70039	1.69043	1.74725	NA	NA	1.81151	2.688	1.58916	1.81099	1.71411	1.55537	2.05161	0.0453989	13	0.0113107
0.202914	-3.14136	NPCc	5.51812	1.97566	1.70054	1.69136	1.74757	NA	NA	1.81251	2.68818	1.58918	1.81152	1.71488	1.55546	2.05184	0.0129156	3	0
6.43303	13.6186	Leu	5.5256	1.97568	1.70065	1.69218	1.74829	NA	NA	1.8132	2.68829	1.58927	1.81214	1.71504	1.55594	2.05184	0.0422197	14	0.00157356
-2.38588	7.81076	NPCd	5.53714	1.97593	1.70069	1.6924	1.74834	NA	NA	1.81377	2.68851	1.58938	1.81261	1.71513	1.55621	2.05192	0.0399631	28	0.626866
10.7503	-6.6402	Pod	5.54378	1.97626	1.70135	1.69319	1.74837	NA	NA	1.81492	2.68909	1.58963	1.81347	1.71517	1.55622	2.05199	0.0494123	5	0.000572082
2.90319	6.16103	PTA	5.54768	1.97629	1.70202	1.69334	1.74871	NA	NA	1.81519	2.68946	1.58992	1.81358	1.71534	1.5563	2.05276	0.0201106	29	0
-17.7649	-9.94076	ICb	5.54813	1.97639	1.70218	1.694	1.74903	NA	NA	1.8154	2.68974	1.59	1.81441	1.71551	1.55635	2.05286	0.0168664	9	0
-1.71838	4.25464	NPCd	5.55589	1.97747	1.70305	1.69493	1.75025	NA	NA	1.81652	2.68978	1.59025	1.81456	1.71638	1.55667	2.05351	0.0179988	28	0.00386598
10.5171	-4.54411	SSBpod	5.57412	1.97775	1.70307	1.69506	1.75041	NA	NA	1.81681	2.68994	1.59025	1.81505	1.71643	1.55689	2.05374	0.0369444	6	0.0219178
12.9115	12.0929	UBCD	5.57792	1.97854	1.70383	1.69549	1.75073	NA	NA	1.81719	2.69007	1.59026	1.81521	1.71659	1.55715	2.05491	0.0402251	16	0
-0.200008	-5.29066	NPCa	5.59624	1.97901	1.70392	1.69553	1.75105	NA	NA	1.81755	2.6904	1.5903	1.81538	1.71698	1.55715	2.05543	0.0234282	1	0
6.91614	-4.64684	RVCSBb	5.62515	1.9807	1.70485	1.69666	1.75119	NA	NA	1.81806	2.69076	1.59042	1.81554	1.71702	1.55737	2.05713	0.0315274	7	0.0149371
-16.4054	-9.45516	ICb	5.66017	1.98171	1.70486	1.69668	1.75144	NA	NA	1.81858	2.69094	1.59047	1.81612	1.71717	1.55805	2.05874	0.0459906	9	0.14962
-14.85	4.6194	End	5.66053	1.98185	1.70494	1.69689	1.75174	NA	NA	1.8191	2.69129	1.59053	1.81694	1.71749	1.55812	2.06034	0.0475153	13	0.00631579
-1.19601	-7.61512	NPCa	5.67155	1.98213	1.70548	1.6971	1.75188	NA	NA	1.8192	2.6914	1.59059	1.81694	1.71763	1.55814	2.06102	0.023968	1	0.00642055
-1.69234	-6.72263	NPCa	5.67674	1.98256	1.70633	1.69738	1.75195	NA	NA	1.82026	2.69373	1.59073	1.81707	1.71779	1.55897	2.06185	0.0211033	1	0
14.8232	4.8584	ErPrT	5.72282	1.98406	1.708	1.69876	1.75221	NA	NA	1.82203	2.69405	1.5914	1.81719	1.71785	1.55942	2.06216	0.0381058	18	0.0414365
0.587408	1.93676	NPCc	5.73513	1.98512	1.708	1.69973	1.75283	NA	NA	1.82216	2.69613	1.59144	1.81725	1.71791	1.55981	2.0622	0.0339327	3	0.0106693
-11.9874	-0.982698	ICa	5.73518	1.98536	1.70812	1.69996	1.75328	NA	NA	1.82323	2.69623	1.59192	1.81825	1.71811	1.55995	2.06332	0.0400584	12	0
-2.75546	-7.70106	NPCa	5.74635	1.98684	1.70826	1.70002	1.75334	NA	NA	1.82388	2.69653	1.59263	1.81884	1.71825	1.56097	2.06633	0.0366848	1	0.00158983
14.6092	5.15116	ErPrT	5.76862	1.98733	1.7088	1.70013	1.7535	NA	NA	1.82394	2.69668	1.59282	1.81894	1.71825	1.56128	2.06707	0.0274828	18	0.0190931
10.6863	6.35493	SSBm/d	5.77409	1.98736	1.7089	1.70066	1.75388	NA	NA	1.82505	2.69671	1.5935	1.81895	1.71853	1.56142	2.06753	0.028841	21	0.000669344
-10.18	0.563831	IPC	5.78686	1.98862	1.70995	1.70124	1.75404	NA	NA	1.82557	2.69876	1.59365	1.81932	1.71863	1.56157	2.06769	0.0300649	8	0.389125
13.9304	5.07472	ErPrT	5.81113	1.98906	1.71006	1.7024	1.75417	NA	NA	1.82611	2.69918	1.59374	1.82026	1.71888	1.56186	2.06824	0.0314417	18	0.0964551
-15.0387	-6.01232	ICa	5.81474	1.9897	1.71095	1.70241	1.75443	NA	NA	1.82755	2.6998	1.59376	1.82054	1.7189	1.5628	2.07016	0.0397588	12	0.00234375
8.50663	-0.147757	RVCSBb	5.82063	1.99004	1.71098	1.70254	1.75455	NA	NA	1.82947	2.70036	1.59399	1.82094	1.71925	1.56313	2.0717	0.0251636	7	0.000622665
-9.55926	1.00035	IPC	5.82165	1.99042	1.71141	1.70385	1.7548	NA	NA	1.82969	2.70252	1.59415	1.82116	1.71965	1.5634	2.07214	0.035641	8	0.128942
-15.2258	5.33396	End	5.82891	1.99086	1.71166	1.70392	1.75508	NA	NA	1.83132	2.70323	1.59423	1.82166	1.71969	1.56403	2.07216	0.02693	13	0.0261646
-0.957963	-5.74918	NPCa	5.84517	1.9911	1.71171	1.70433	1.75577	NA	NA	1.83287	2.70348	1.59433	1.82193	1.71981	1.56465	2.07223	0.0169344	1	0.0172956
-0.453533	4.02381	NPCc	5.84866	1.99158	1.7131	1.70484	1.7568	NA	NA	1.83329	2.70399	1.59447	1.82218	1.72012	1.5664	2.07334	0.0286446	3	0
0.643848	-4.27822	NPCc	5.85275	1.99167	1.71316	1.70486	1.75711	NA	NA	1.83464	2.70542	1.59502	1.82247	1.72019	1.56653	2.07363	0.0159736	3	0.00507185
11.5514	-7.47182	Pod	5.86233	1.99183	1.71466	1.70503	1.75822	NA	NA	1.83574	2.70714	1.59504	1.82248	1.72033	1.56659	2.07491	0.0433896	5	0.0413223
0.0740918	5.51954	NPCc	5.86912	1.9921	1.71488	1.7055	1.75864	NA	NA	1.83578	2.70726	1.59537	1.82322	1.72046	1.56672	2.07587	0.0201501	3	0.0211817
16.0685	3.70501	ErPrT	5.86992	1.99216	1.71495	1.70625	1.75868	NA	NA	1.83765	2.70762	1.59567	1.82327	1.72056	1.56675	2.07626	0.0238622	17	0.00615655
0.845192	0.609453	NPCc	5.87238	1.99245	1.71534	1.70628	1.75903	NA	NA	1.83786	2.70785	1.59616	1.82383	1.72072	1.56729	2.07693	0.0345353	3	0.00179211
10.6476	-5.99996	Pod	5.90023	1.99259	1.71638	1.70655	1.7595	NA	NA	1.83813	2.70801	1.59629	1.82425	1.72075	1.5674	2.07695	0.0288784	5	0
-3.18395	-7.18146	NPCa	5.90368	1.99261	1.71659	1.70663	1.75978	NA	NA	1.8409	2.70893	1.59671	1.82526	1.72086	1.56744	2.07754	0.045045	1	0.0715596
1.31484	-0.905626	NPCc	5.9039	1.99272	1.7166	1.70683	1.76046	NA	NA	1.84182	2.70895	1.59673	1.82526	1.72113	1.56818	2.07826	0.0127037	3	0.000745156
9.33528	-1.38763	RVCSBb	5.90566	1.99388	1.71737	1.70684	1.76085	NA	NA	1.84273	2.70915	1.59692	1.82572	1.72145	1.56845	2.07827	0.0357698	25	0.00125786
1.53433	10.8456	Prolif	5.91367	1.99426	1.71781	1.70692	1.76167	NA	NA	1.84562	2.71015	1.59723	1.82572	1.72148	1.56907	2.07834	0.0257891	24	0.0675422
-3.67429	-5.26452	NPCa	5.92477	1.99467	1.71785	1.70712	1.76244	NA	NA	1.84569	2.71028	1.5975	1.82573	1.7217	1.56995	2.07889	0.0396077	1	0.00228484
-1.07125	7.49718	PTA	5.92688	1.99491	1.71788	1.70769	1.76261	NA	NA	1.84591	2.71117	1.59754	1.8267	1.72184	1.57041	2.07947	0.0496916	29	0.49748
9.97806	-4.37781	SSBpod	5.9372	1.99505	1.71805	1.7078	1.76308	NA	NA	1.8465	2.71298	1.5976	1.82673	1.72213	1.57083	2.08008	0.0240683	6	0
-17.2416	-4.96729	ICb	5.93874	1.99549	1.71805	1.70876	1.76346	NA	NA	1.84651	2.71324	1.5979	1.82763	1.72217	1.57154	2.08021	0.027683	9	0.0199501
14.9657	4.22012	ErPrT	5.96024	1.99566	1.71853	1.70909	1.7644	NA	NA	1.84895	2.71347	1.59793	1.82779	1.72261	1.57158	2.08105	0.0238971	18	0.000718907
-16.9505	-9.06574	ICb	5.96139	1.99625	1.71924	1.70972	1.76469	NA	NA	1.84901	2.71399	1.59798	1.82883	1.72269	1.57183	2.08132	0.0368344	9	0.0319066
12.9194	12.416	UBCD	5.96821	1.9963	1.71925	1.70987	1.76544	NA	NA	1.84946	2.71462	1.59812	1.82998	1.72278	1.57188	2.08177	0.0403933	16	0
-16.6679	-6.79377	ICb	5.97566	1.99647	1.71942	1.71013	1.76558	NA	NA	1.85042	2.71503	1.59821	1.83115	1.72309	1.57191	2.08189	0.0304054	9	0.00688791
-15.9866	-3.71373	ICa	5.97701	1.99727	1.71955	1.71095	1.76598	NA	NA	1.8512	2.71505	1.59823	1.83207	1.72322	1.57236	2.08224	0.0239963	12	0.000697837
-12.0847	-3.46924	ICa	5.98097	1.99766	1.71988	1.71098	1.76604	NA	NA	1.85174	2.71592	1.5983	1.83244	1.72344	1.57288	2.08326	0.0365741	11	0.0352388
-14.9886	-6.86851	ICa	5.98337	1.99795	1.72033	1.71104	1.76611	NA	NA	1.85214	2.71639	1.59853	1.83251	1.72347	1.57288	2.08463	0.0409302	12	0.0126263
-0.201201	5.62837	NPCc	6.01477	1.99881	1.72049	1.71121	1.76682	NA	NA	1.85229	2.71647	1.59854	1.83293	1.72359	1.57318	2.08594	0.0149384	3	0.0921919
8.81159	-3.59999	SSBpod	6.01742	1.99926	1.72076	1.71195	1.76697	NA	NA	1.85394	2.71692	1.59874	1.83329	1.72388	1.57331	2.0882	0.0227611	6	0.000651042
11.6197	12.3306	UBCD	6.02047	1.99947	1.72091	1.71291	1.76699	NA	NA	1.85507	2.71703	1.59917	1.83349	1.72418	1.57355	2.08852	0.0482464	16	0.059322
-0.365686	2.01586	NPCc	6.03316	1.99957	1.72117	1.71318	1.76719	NA	NA	1.85519	2.71711	1.59934	1.83393	1.72419	1.57396	2.08975	0.0218503	3	0
-0.198273	-3.02068	NPCc	6.05471	2.00049	1.72124	1.71389	1.76734	NA	NA	1.85547	2.71807	1.59993	1.83394	1.72432	1.574	2.09221	0.0191327	3	0
7.63163	6.6522	PTA	6.06998	2.00077	1.72135	1.71487	1.76752	NA	NA	1.85731	2.71888	1.60009	1.83449	1.72433	1.57406	2.093	0.0394094	29	0.125854
8.03497	-0.496781	RVCSBb	6.08765	2.00094	1.72184	1.71522	1.76844	NA	NA	1.85969	2.71998	1.60031	1.83477	1.72499	1.57441	2.09309	0.0226757	25	0
1.43298	5.74829	PTA	6.09032	2.00101	1.72225	1.7153	1.76865	NA	NA	1.8623	2.7201	1.60034	1.83528	1.72514	1.57452	2.09334	0.0401229	29	0.039807
-15.9804	-7.92137	ICb	6.11563	2.0013	1.72261	1.71559	1.76912	NA	NA	1.8664	2.72017	1.60041	1.83532	1.72519	1.57458	2.0943	0.0354823	9	0.000595948
-2.5784	7.94084	NPCd	6.11697	2.00147	1.72262	1.71596	1.7693	NA	NA	1.86684	2.7216	1.60111	1.83556	1.72543	1.57472	2.09484	0.0203528	28	0.312631
-9.71856	-6.56249	Mes	6.13005	2.00346	1.72263	1.71632	1.77007	NA	NA	1.86758	2.72203	1.60136	1.8359	1.72549	1.57476	2.09744	0.0454871	10	0.00281096
10.5932	-5.32805	SSBpod	6.14694	2.00393	1.72268	1.71668	1.77016	NA	NA	1.86837	2.72301	1.60141	1.8361	1.72553	1.57497	2.09829	0.0323105	6	0
-5.67486	3.90077	NPCd	6.15875	2.00424	1.72325	1.71673	1.77017	NA	NA	1.87118	2.7231	1.60154	1.83625	1.72557	1.57529	2.09856	0.0238218	28	0.00596421
-16.0445	-8.08402	ICb	6.16229	2.00427	1.72403	1.71726	1.77034	NA	NA	1.87427	2.72417	1.60164	1.8368	1.72618	1.5755	2.09882	0.0425401	9	0.0306193
12.9667	7.63713	DTLH	6.17654	2.00554	1.72442	1.71737	1.77081	NA	NA	1.87566	2.72549	1.60178	1.83702	1.72631	1.5757	2.0991	0.0339684	19	0
14.6245	5.15647	ErPrT	6.17855	2.00579	1.72499	1.71777	1.77172	NA	NA	1.87634	2.72593	1.60186	1.83706	1.72633	1.57573	2.10076	0.0246101	18	0.0464886
-3.49324	-3.29942	NPCa	6.17908	2.0062	1.72502	1.71819	1.77189	NA	NA	1.87749	2.72685	1.60207	1.83786	1.72633	1.57599	2.10178	0.0349008	1	0
-9.56549	-6.59234	Mes	6.18421	2.00643	1.72556	1.71924	1.77221	NA	NA	1.87798	2.72832	1.60215	1.83826	1.72681	1.57634	2.10243	0.0459395	10	0.0364855
-0.74305	2.94042	NPCc	6.18493	2.00701	1.72566	1.71947	1.77224	NA	NA	1.87805	2.72983	1.60266	1.83862	1.72709	1.57635	2.10259	0.0184109	3	0
-10.0274	-2.43512	ICa	6.19785	2.00737	1.72588	1.71955	1.77349	NA	NA	1.8782	2.73028	1.60333	1.83864	1.72718	1.57646	2.10302	0.02112	12	0.0020284
1.9409	6.54129	PTA	6.20764	2.00754	1.72618	1.71973	1.77378	NA	NA	1.88357	2.73151	1.60344	1.83924	1.72728	1.57685	2.10458	0.0184949	29	0.00200803
-3.51803	-0.807991	NPCb	6.22098	2.00825	1.7266	1.71976	1.7739	NA	NA	1.88526	2.73296	1.6038	1.8397	1.72741	1.57736	2.10487	0.0455975	2	0
-16.4199	-5.04298	ICb	6.23427	2.00873	1.72687	1.72019	1.77428	NA	NA	1.886	2.73531	1.60382	1.84	1.72744	1.5776	2.10518	0.0202877	9	0.0683333
-16.4494	-10.1281	ICb	6.262	2.00897	1.72743	1.72035	1.77524	NA	NA	1.8878	2.73543	1.60406	1.84069	1.72806	1.57776	2.10536	0.048569	9	0.0265487
-2.9545	-6.56635	NPCa	6.27148	2.01052	1.72791	1.72037	1.77534	NA	NA	1.88938	2.736	1.60408	1.84097	1.7281	1.578	2.10563	0.0282738	1	0.0222063
3.35435	8.1381	PTA	6.30368	2.01075	1.72796	1.72048	1.77551	NA	NA	1.89023	2.7361	1.60422	1.84168	1.72818	1.57802	2.10669	0.038994	29	0.48687
-12.1609	-3.4069	ICa	6.31866	2.01124	1.72902	1.72049	1.77562	NA	NA	1.89067	2.73652	1.6043	1.842	1.72832	1.57813	2.10951	0.0499251	11	0.0016835
12.2685	-8.70437	Pod	6.3202	2.0116	1.72909	1.72101	1.77574	NA	NA	1.89325	2.73685	1.60477	1.84205	1.7285	1.57833	2.10967	0.0497238	4	0.00088968
-11.2063	-2.25125	ICa	6.33696	2.01277	1.7291	1.72135	1.77611	NA	NA	1.89499	2.73711	1.60479	1.8431	1.72907	1.57865	2.11032	0.0332348	11	0.000584795
10.5427	-2.32288	RVCSBb	6.35156	2.01292	1.72995	1.72217	1.777	NA	NA	1.89619	2.73712	1.60507	1.84311	1.72919	1.57908	2.11122	0.0277247	7	0.00504686
-17.5754	-7.68194	ICb	6.36508	2.0136	1.73029	1.72238	1.77804	NA	NA	1.8966	2.73773	1.60527	1.84318	1.72975	1.57955	2.11223	0.0281645	9	0.000676133
3.52577	5.84488	RVCSBa	6.371	2.01365	1.73065	1.72401	1.7782	NA	NA	1.89709	2.7387	1.60527	1.84338	1.73027	1.57962	2.11234	0.0212041	27	0
-3.62862	-1.71741	NPCb	6.39042	2.01383	1.73129	1.72408	1.77823	NA	NA	1.89799	2.73877	1.60527	1.84345	1.73055	1.57968	2.1125	0.0457859	2	0.000905797
13.9618	5.63299	ErPrT	6.39393	2.01415	1.7313	1.72432	1.7784	NA	NA	1.89807	2.74019	1.60542	1.84348	1.73065	1.57981	2.11323	0.0199115	18	0.00406504
-15.3537	-3.51654	ICa	6.39732	2.01458	1.7317	1.72465	1.77892	NA	NA	1.89843	2.74131	1.60555	1.84418	1.73082	1.58017	2.1138	0.0298654	12	0.00546875
15.865	4.33621	ErPrT	6.40043	2.0148	1.73371	1.72502	1.77936	NA	NA	1.89881	2.74215	1.606	1.84434	1.73113	1.58018	2.11475	0.0289916	17	0.026149
5.75533	1.11422	PTA	6.40433	2.01483	1.73393	1.72517	1.77968	NA	NA	1.89966	2.74343	1.6063	1.84482	1.73127	1.58072	2.11537	0.0207882	26	0.0101902
11.5991	12.1784	UBCD	6.48278	2.01515	1.73409	1.72549	1.77995	NA	NA	1.90014	2.74523	1.60661	1.84554	1.7313	1.58079	2.11612	0.046579	16	0.108414
12.4384	-7.79231	Pod	6.48537	2.01566	1.73448	1.72601	1.78021	NA	NA	1.90255	2.74772	1.60719	1.84633	1.73244	1.5809	2.11661	0.0498546	4	0.000857633
1.6983	5.21156	NPCd	6.49869	2.01575	1.73456	1.72641	1.78033	NA	NA	1.90331	2.74918	1.60726	1.84664	1.73307	1.58097	2.11669	0.0171798	28	0.000999001
0.942304	-3.28954	NPCc	6.51395	2.0173	1.73461	1.72768	1.78034	NA	NA	1.90345	2.74937	1.60742	1.84779	1.73316	1.581	2.1172	0.0188216	3	0
-16.9282	-10.1037	ICb	6.52228	2.01747	1.73494	1.72793	1.78238	NA	NA	1.90476	2.74963	1.60767	1.84796	1.73378	1.58106	2.11739	0.0381018	9	0.014966
-17.1868	-9.78833	ICb	6.54181	2.02068	1.73564	1.72902	1.78246	NA	NA	1.90705	2.74999	1.6077	1.84866	1.73393	1.58158	2.119	0.0365535	9	0.0278824
-16.5722	-10.2098	ICb	6.56983	2.02074	1.73605	1.72915	1.78262	NA	NA	1.9077	2.75032	1.60802	1.85042	1.73409	1.58169	2.12037	0.0398583	9	0.0348078
-13.895	-5.00549	ICa	6.57645	2.02107	1.73629	1.72927	1.78278	NA	NA	1.90824	2.75048	1.60842	1.85133	1.73425	1.5818	2.12086	0.0499764	12	0.0070609
16.2047	3.79158	ErPrT	6.61525	2.02176	1.73848	1.72931	1.7831	NA	NA	1.90843	2.7517	1.60846	1.85164	1.73455	1.58215	2.12455	0.0239192	17	0.0107438
2.37636	6.8771	PTA	6.62638	2.02366	1.73883	1.73018	1.78358	NA	NA	1.91192	2.75246	1.60848	1.85185	1.73469	1.58275	2.12492	0.0170874	29	0.00111607
-15.3408	-5.36811	ICa	6.648	2.02509	1.73907	1.73019	1.78532	NA	NA	1.91278	2.75347	1.60893	1.85194	1.73476	1.58275	2.12514	0.0271623	12	0.000646831
1.15886	6.45341	PTA	6.65521	2.02566	1.7392	1.7305	1.78539	NA	NA	1.91299	2.75352	1.60903	1.85245	1.73523	1.58297	2.1268	0.0178475	29	0.150376
12.9861	-8.92775	Pod	6.68101	2.02684	1.73929	1.73061	1.78544	NA	NA	1.91351	2.75352	1.6096	1.85275	1.73523	1.58304	2.12836	0.0441726	4	0.00227964
12.7151	11.8102	UBCD	6.68755	2.02725	1.7395	1.73101	1.78549	NA	NA	1.91481	2.75415	1.60974	1.85276	1.73543	1.58359	2.12865	0.0467411	16	0
-15.5074	4.28303	End	6.69784	2.02927	1.73961	1.73252	1.7856	NA	NA	1.91706	2.75444	1.6098	1.85322	1.73544	1.58364	2.12874	0.0357143	13	0.00608365
-3.27973	0.374913	NPCb	6.76238	2.02959	1.73973	1.7326	1.78561	NA	NA	1.91799	2.75449	1.60982	1.85407	1.73556	1.58391	2.12901	0.0359002	2	0.000809061
11.727	-7.3403	Pod	6.76312	2.03009	1.73982	1.73371	1.78568	NA	NA	1.92085	2.75544	1.60984	1.85423	1.73559	1.58395	2.12945	0.0494143	4	0.00527506
11.8085	4.5386	SSBpr	6.77603	2.03014	1.73994	1.73393	1.7857	NA	NA	1.92321	2.75612	1.60992	1.85441	1.73569	1.58461	2.13038	0.0236876	20	0.0168453
-15.7931	-9.12232	ICb	6.80182	2.0307	1.74065	1.73447	1.78614	NA	NA	1.92372	2.75703	1.61056	1.85505	1.73605	1.58487	2.13049	0.0392509	9	0
3.66586	2.16395	RVCSBa	6.80989	2.0312	1.74312	1.73508	1.78624	NA	NA	1.92438	2.75753	1.61072	1.8551	1.73617	1.58521	2.13067	0.0275898	27	0
-17.9193	-8.98582	ICb	6.81732	2.03241	1.74337	1.7351	1.78665	NA	NA	1.92543	2.75763	1.61083	1.8554	1.73647	1.58529	2.13077	0.0389436	9	0.15754
-3.0165	5.61586	NPCd	6.82145	2.03261	1.74357	1.73556	1.78734	NA	NA	1.92654	2.7585	1.61089	1.85542	1.73663	1.58531	2.13081	0.0373406	28	0.412979
-1.96852	4.88103	NPCd	6.84305	2.03299	1.74419	1.73564	1.78747	NA	NA	1.9275	2.75872	1.61118	1.85559	1.73677	1.58565	2.13207	0.0215122	28	0.490547
10.7642	-8.29519	Pod	6.86107	2.03456	1.74495	1.73629	1.78807	NA	NA	1.9276	2.75915	1.61148	1.8559	1.73685	1.58664	2.13265	0.0298824	5	0.00510204
10.8193	4.67092	SSBpr	6.8883	2.03552	1.74538	1.73637	1.78839	NA	NA	1.92963	2.7601	1.61151	1.85604	1.73692	1.58683	2.13265	0.031094	20	0.00255918
-0.240938	0.487599	NPCc	6.93788	2.03557	1.74555	1.73697	1.7884	NA	NA	1.93002	2.76059	1.6117	1.85613	1.73697	1.58705	2.13406	0.0349005	3	0
-1.57483	6.16773	NPCd	6.94413	2.03564	1.7459	1.737	1.7889	NA	NA	1.93046	2.76077	1.61182	1.85642	1.7372	1.5875	2.13442	0.0293811	28	0.498986
11.7794	-6.87626	Pod	6.96706	2.03643	1.74665	1.73749	1.78903	NA	NA	1.93053	2.76281	1.61198	1.85708	1.7372	1.58783	2.13465	0.0247042	5	0.011583
-14.5996	-4.79296	ICa	7.0315	2.03655	1.74668	1.73875	1.79039	NA	NA	1.9319	2.76318	1.61259	1.85725	1.73736	1.58845	2.13471	0.0318973	12	0.0793522
0.872013	-3.26069	NPCc	7.0468	2.03749	1.74685	1.74145	1.79184	NA	NA	1.93232	2.76377	1.61266	1.85778	1.73747	1.58896	2.13577	0.0197598	3	0
-10.7149	1.30763	IPC	7.10175	2.03804	1.74685	1.74178	1.7919	NA	NA	1.93246	2.76511	1.61316	1.85855	1.73749	1.5895	2.13603	0.021079	8	0.566879
-0.52764	2.39641	NPCc	7.17401	2.03818	1.7469	1.74246	1.79277	NA	NA	1.93398	2.76529	1.61327	1.85928	1.73772	1.58958	2.13796	0.0178456	3	0
-2.18665	-7.55166	NPCa	7.22395	2.03854	1.74705	1.74271	1.79526	NA	NA	1.93456	2.76559	1.61335	1.85957	1.73781	1.59009	2.14095	0.0284872	1	0.0617384
-2.73878	-0.689351	NPCb	7.29228	2.03882	1.74722	1.74292	1.7957	NA	NA	1.93704	2.76592	1.61357	1.86066	1.73847	1.59022	2.14212	0.0419708	2	0.0266413
-10.1785	-6.32755	Mes	7.29654	2.04039	1.7475	1.74292	1.79582	NA	NA	1.93721	2.76612	1.61366	1.86084	1.73848	1.59036	2.1432	0.0204828	10	0.00140351
0.0203885	5.16296	NPCd	7.30715	2.04104	1.74786	1.74297	1.796	NA	NA	1.93736	2.76668	1.61374	1.86089	1.73858	1.59044	2.14456	0.0191638	28	0.118943
-17.0754	-6.81848	ICb	7.32615	2.04118	1.7483	1.74337	1.79636	NA	NA	1.93871	2.76845	1.61385	1.86118	1.73863	1.59092	2.14515	0.0414053	9	0.00541638
11.263	-5.36594	Pod	7.33907	2.04136	1.74902	1.744	1.79649	NA	NA	1.94059	2.76878	1.61399	1.86142	1.73883	1.59114	2.14609	0.0235035	5	0.00731707
14.2576	4.00766	ErPrT	7.40659	2.04172	1.74906	1.74409	1.79663	NA	NA	1.9411	2.77058	1.61403	1.86155	1.73901	1.59125	2.14674	0.0221288	18	0.011336
-18.2459	-8.90694	ICb	7.40981	2.043	1.7495	1.74453	1.79683	NA	NA	1.94153	2.77101	1.61422	1.86184	1.73932	1.59178	2.14676	0.0208562	9	0.00325521
10.3271	5.8864	SSBm/d	7.47004	2.0434	1.7508	1.74456	1.7971	NA	NA	1.94171	2.7714	1.61444	1.8628	1.73938	1.59183	2.14683	0.0312659	21	0.000766871
-17.0695	-5.49643	ICb	7.50937	2.04387	1.75108	1.74553	1.79721	NA	NA	1.94299	2.77152	1.61459	1.86292	1.73954	1.59192	2.14759	0.0214459	9	0.0334282
-0.818299	-0.967146	NPCc	7.52283	2.04522	1.7526	1.74596	1.79757	NA	NA	1.94323	2.77191	1.61465	1.86328	1.73991	1.59209	2.14764	0.0340716	3	0.00539568
-17.6018	-3.61992	ICa	7.53115	2.04538	1.75283	1.74699	1.79781	NA	NA	1.94335	2.77256	1.61472	1.86354	1.74044	1.59232	2.14775	0.0416766	12	0
8.85571	-1.19377	RVCSBb	7.54332	2.0454	1.75301	1.7472	1.79815	NA	NA	1.94526	2.77274	1.61478	1.8636	1.7406	1.59282	2.14951	0.0204082	25	0
1.97348	-1.22292	NPCc	7.58072	2.04544	1.75308	1.74759	1.79864	NA	NA	1.948	2.77317	1.61484	1.86392	1.74074	1.59344	2.15177	0.0139263	3	0.000625782
-1.60293	-6.44532	NPCa	7.61904	2.04608	1.75397	1.74866	1.79867	NA	NA	1.94856	2.77406	1.61496	1.86423	1.74167	1.5937	2.15197	0.0189286	1	0.00473186
-2.28292	-4.7283	NPCa	7.63529	2.04686	1.75416	1.7487	1.7991	NA	NA	1.94891	2.77461	1.61518	1.86498	1.74224	1.59433	2.15278	0.0247978	1	0.0230714
-10.9144	-0.293462	IPC	7.67256	2.04999	1.75504	1.7495	1.79958	NA	NA	1.94901	2.77513	1.61523	1.8652	1.74256	1.59446	2.15286	0.0417726	8	0.00740741
11.6822	4.44178	SSBpr	7.6752	2.05015	1.7554	1.75185	1.7997	NA	NA	1.94918	2.77538	1.61524	1.86566	1.74271	1.59458	2.15291	0.0372594	20	0.0569948
-13.0071	-2.90766	ICa	7.68255	2.0508	1.75562	1.75203	1.79987	NA	NA	1.95072	2.7767	1.61535	1.86651	1.74281	1.59517	2.15434	0.046542	11	0.00250209
-11.873	-2.32162	ICa	7.71181	2.05088	1.756	1.75283	1.80107	NA	NA	1.95128	2.77678	1.61541	1.86664	1.74292	1.59607	2.15525	0.0449956	11	0
-13.3821	-3.0041	ICa	7.71628	2.05158	1.75614	1.75295	1.80152	NA	NA	1.95175	2.77728	1.6162	1.86727	1.74292	1.59616	2.15628	0.0382965	11	0.00517751
13.0699	11.9129	UBCD	7.73229	2.05219	1.75623	1.75308	1.80162	NA	NA	1.95243	2.7781	1.61753	1.86812	1.74312	1.59639	2.1563	0.0488671	16	0
-10.5766	1.45356	IPC	7.77982	2.0541	1.75641	1.75454	1.80212	NA	NA	1.95277	2.77892	1.61774	1.86826	1.74337	1.59723	2.15703	0.0268544	8	0.620732
-2.78943	-1.63207	NPCb	7.81553	2.05496	1.75685	1.75476	1.80218	NA	NA	1.95378	2.77943	1.61812	1.86907	1.74368	1.59763	2.15707	0.042483	2	0.00439239
0.965909	-0.158693	NPCc	7.81716	2.0551	1.75762	1.75553	1.80233	NA	NA	1.95592	2.7801	1.61842	1.86981	1.74389	1.5979	2.15841	0.0221574	3	0.0101758
-17.6754	-7.11487	ICb	7.82166	2.05578	1.7577	1.75623	1.80261	NA	NA	1.95602	2.78053	1.61864	1.86999	1.74392	1.59799	2.15976	0.0266362	9	0.00792507
-15.9307	-6.83725	ICb	7.83383	2.05622	1.75868	1.75734	1.80287	NA	NA	1.95645	2.78123	1.6191	1.87047	1.744	1.59819	2.15987	0.0365041	9	0
-17.7263	-10.5021	ICb	7.85105	2.05625	1.75903	1.75747	1.80318	NA	NA	1.95898	2.78235	1.61927	1.87085	1.74425	1.59821	2.16075	0.0327358	9	0.0763666
-12.1994	-0.397017	ICa	7.85258	2.05643	1.75986	1.7577	1.80357	NA	NA	1.95927	2.78332	1.61992	1.87115	1.74456	1.59823	2.161	0.0270964	12	0
-11.8475	-3.64326	ICa	7.86682	2.0565	1.76013	1.7583	1.80399	NA	NA	1.95933	2.78385	1.61994	1.87118	1.7447	1.59853	2.16114	0.0427713	11	0.00631413
-1.64853	6.40351	NPCd	7.88129	2.05655	1.76023	1.75844	1.80474	NA	NA	1.96084	2.78434	1.61995	1.87125	1.74501	1.59866	2.16191	0.0356331	28	0.481965
-15.5118	-7.85822	ICb	7.9002	2.05696	1.76072	1.75868	1.80506	NA	NA	1.96309	2.7844	1.6201	1.87176	1.74505	1.59882	2.16267	0.0458691	9	0.0324859
10.8667	6.70577	SSBm/d	7.91775	2.05711	1.76102	1.75886	1.80546	NA	NA	1.96351	2.78448	1.62047	1.87299	1.74513	1.59916	2.16304	0.0416514	21	0.00205479
-15.5725	4.15772	End	7.94772	2.05729	1.76121	1.76098	1.80583	NA	NA	1.96483	2.78451	1.6205	1.87313	1.74545	1.59932	2.16456	0.0237028	13	0.00627178
10.971	0.326719	RVCSBb	7.97849	2.05754	1.76163	1.76124	1.80623	NA	NA	1.96534	2.78499	1.62069	1.87352	1.74547	1.59954	2.16477	0.0401869	7	0
-0.556748	-2.69741	NPCc	7.97976	2.05807	1.76167	1.76135	1.80642	NA	NA	1.96636	2.78556	1.62072	1.87496	1.7455	1.5997	2.16479	0.0188945	3	0
-15.5998	-7.34557	ICb	8.0032	2.05871	1.76187	1.76153	1.80653	NA	NA	1.96701	2.78707	1.62093	1.87502	1.74602	1.59983	2.16485	0.0370242	9	0.0128315
12.4797	-8.91894	Pod	8.07586	2.06037	1.76217	1.76187	1.80656	NA	NA	1.9676	2.78749	1.62176	1.87583	1.74647	1.59996	2.16662	0.0448557	4	0
7.39426	4.47264	RVCSBa	8.13971	2.06089	1.76226	1.76229	1.80703	NA	NA	1.96876	2.78752	1.62199	1.87653	1.74649	1.60001	2.16696	0.0140086	27	0.00246711
10.5659	-5.74205	Pod	8.17072	2.06091	1.76256	1.7624	1.80773	NA	NA	1.96919	2.78771	1.62236	1.87717	1.74664	1.60032	2.16843	0.0415477	5	0
10.7248	6.05423	SSBm/d	8.18675	2.06261	1.76349	1.76256	1.80779	NA	NA	1.96958	2.78791	1.6224	1.87863	1.74699	1.60052	2.16915	0.0314875	21	0.00140548
4.39077	5.0816	RVCSBa	8.34981	2.06339	1.76373	1.76296	1.80825	NA	NA	1.97037	2.788	1.62315	1.87887	1.74725	1.60089	2.16929	0.0234856	27	0
-17.1206	-3.52433	ICa	8.3633	2.06354	1.76394	1.76336	1.80896	NA	NA	1.97083	2.78836	1.6234	1.87927	1.74738	1.60136	2.16957	0.0435775	12	0.00266489
-17.6891	-3.74023	ICa	8.4521	2.064	1.76397	1.76356	1.80907	NA	NA	1.97191	2.78889	1.62569	1.88025	1.74765	1.60149	2.16978	0.0404432	12	0.00128041
10.441	-6.99963	Pod	8.51077	2.06659	1.76409	1.76406	1.80999	NA	NA	1.97226	2.7891	1.62601	1.88049	1.74812	1.60171	2.17003	0.0342201	5	0.030303
-19.3523	-8.81113	ICb	8.56347	2.0667	1.76596	1.76448	1.81	NA	NA	1.97461	2.79111	1.62667	1.88109	1.74832	1.60229	2.17087	0.0356798	9	0.000554939
0.330675	4.06384	NPCb	8.56786	2.06751	1.76676	1.7657	1.81016	NA	NA	1.97539	2.79139	1.62684	1.88133	1.7484	1.60235	2.17092	0.0345642	2	0
-19.0127	-8.6631	ICb	8.75411	2.06814	1.76682	1.76596	1.81041	NA	NA	1.976	2.79175	1.62717	1.88147	1.74853	1.6026	2.17134	0.0215893	9	0
7.49186	-0.700136	RVCSBb	8.76145	2.0696	1.76722	1.76715	1.81067	NA	NA	1.9761	2.79181	1.62759	1.8819	1.74853	1.60328	2.17153	0.021227	25	0
11.8333	4.37796	SSBpr	8.78037	2.07002	1.76739	1.76823	1.81113	NA	NA	1.97701	2.7933	1.62765	1.88236	1.74857	1.60337	2.17163	0.0261029	20	0.0139918
8.53735	4.82555	Prolif	8.8447	2.07281	1.76882	1.76825	1.81133	NA	NA	1.97704	2.79351	1.62781	1.88276	1.74888	1.60429	2.17467	0.028102	23	0.00198216
-12.266	-3.55255	ICa	NA	2.0739	1.76889	1.76831	1.81134	NA	NA	1.97718	2.79457	1.62797	1.88321	1.74929	1.60437	2.17575	0.0443417	11	0.0339967
12.4543	-9.06605	Pod	NA	2.07425	1.76928	1.76854	1.81139	NA	NA	1.97725	2.7955	1.62814	1.88348	1.75025	1.60446	2.17703	0.0468384	4	0.00334448
12.7996	13.1527	UBCD	NA	2.07548	1.77095	1.76889	1.81158	NA	NA	1.97819	2.79635	1.6285	1.88387	1.75037	1.60471	2.17715	0.042423	16	0
15.2326	4.57678	ErPrT	NA	2.07571	1.77144	1.76912	1.81177	NA	NA	1.97842	2.79802	1.62887	1.88406	1.75123	1.60477	2.17853	0.0250808	18	0.0751494
12.0687	-8.32413	Pod	NA	2.07572	1.77145	1.76931	1.8123	NA	NA	1.98343	2.79914	1.6293	1.88423	1.75133	1.60488	2.17869	0.0482981	4	0.0100719
-13.7651	-5.03986	ICa	NA	2.076	1.77164	1.76941	1.81241	NA	NA	1.9837	2.80026	1.62937	1.88526	1.75155	1.60517	2.1789	0.0264716	12	0
-3.54606	-1.7569	NPCb	NA	2.07734	1.77224	1.77007	1.8125	NA	NA	1.98373	2.80058	1.6294	1.8854	1.75161	1.60538	2.17913	0.0468332	2	0.000785546
16.1429	3.74808	ErPrT	NA	2.07754	1.77232	1.77017	1.81279	NA	NA	1.98415	2.80174	1.62993	1.88655	1.75215	1.60554	2.17925	0.0300311	17	0.000798722
-16.0054	-6.99042	ICb	NA	2.07853	1.77271	1.7719	1.81292	NA	NA	1.98459	2.80199	1.63031	1.8871	1.75244	1.60575	2.18074	0.0453046	9	0.0140217
9.99007	4.08375	SSBpr	NA	2.07867	1.77296	1.77218	1.81348	NA	NA	1.98473	2.80292	1.63075	1.88712	1.75307	1.60598	2.183	0.0223791	20	0
0.67681	-1.74375	NPCc	NA	2.07993	1.77346	1.77224	1.81373	NA	NA	1.99029	2.804	1.63088	1.88775	1.75334	1.60601	2.18314	0.0264414	3	0.0407031
-16.2777	-6.28695	ICb	NA	2.08063	1.77368	1.77232	1.81377	NA	NA	1.99038	2.80441	1.63252	1.8878	1.75337	1.60652	2.18396	0.0304252	9	0.0288277
-14.8481	4.61998	End	NA	2.08107	1.77524	1.77254	1.81381	NA	NA	1.99137	2.80632	1.63253	1.88808	1.75339	1.60661	2.18489	0.0439387	13	0.00927247
-19.9972	-8.28973	ICb	NA	2.08116	1.7756	1.77368	1.81404	NA	NA	1.99174	2.80716	1.63265	1.88829	1.75354	1.60673	2.18648	0.0310333	9	0.171311
-3.50192	-1.4981	NPCb	NA	2.08201	1.77605	1.77383	1.81502	NA	NA	1.99183	2.8073	1.63301	1.88835	1.75357	1.60685	2.18793	0.0479545	2	0
13.2802	7.65716	DTLH	NA	2.08301	1.77717	1.77431	1.81583	NA	NA	1.99426	2.80765	1.63316	1.88854	1.75364	1.60706	2.19073	0.0182561	19	0.0875527
-17.0617	-6.98949	ICb	NA	2.084	1.77733	1.77447	1.81633	NA	NA	1.99465	2.80789	1.63357	1.88882	1.75371	1.60746	2.19076	0.0269948	9	0.0087925
3.71989	8.55863	PTA	NA	2.08406	1.7774	1.7753	1.81638	NA	NA	1.99604	2.80872	1.63362	1.8891	1.75388	1.60766	2.19088	0.0387937	29	0.519001
16.0099	3.88654	ErPrT	NA	2.08414	1.77771	1.7756	1.81697	NA	NA	1.99676	2.80875	1.63401	1.88936	1.75403	1.6077	2.19388	0.0249693	17	0.00070373
9.8468	-3.6697	SSBpod	NA	2.08456	1.77818	1.77575	1.81719	NA	NA	1.99729	2.81014	1.63417	1.8898	1.75553	1.60825	2.19443	0.0191648	6	0.000787402
-1.35977	-6.10379	NPCa	NA	2.08557	1.77891	1.77615	1.81752	NA	NA	1.99832	2.81027	1.63468	1.89023	1.7556	1.60906	2.19522	0.0114268	1	0.0138889
-17.9529	-6.74089	ICb	NA	2.08705	1.77892	1.7762	1.81761	NA	NA	2.00289	2.81203	1.63556	1.89123	1.75623	1.60942	2.19568	0.0192916	9	0.0651668
11.3744	-6.2404	Pod	NA	2.08764	1.77895	1.77642	1.81781	NA	NA	2.00302	2.81227	1.63592	1.89142	1.7571	1.60984	2.19594	0.0322696	5	0
-15.7579	-8.02336	ICb	NA	2.08932	1.7794	1.77648	1.8197	NA	NA	2.00585	2.81272	1.63594	1.89149	1.7578	1.61008	2.19643	0.0442251	9	0.00130463
13.4466	3.58439	SSBpr	NA	2.08982	1.77984	1.77695	1.82026	NA	NA	2.00619	2.81272	1.63613	1.89159	1.75784	1.61149	2.19707	0.0444695	20	0.00396301
-1.2141	-5.91849	NPCa	NA	2.09279	1.78011	1.77731	1.82045	NA	NA	2.00675	2.814	1.63669	1.89198	1.75808	1.61158	2.19741	0.0215703	1	0.00957996
12.5362	8.02854	DTLH	NA	2.09387	1.7803	1.77733	1.82147	NA	NA	2.00765	2.81407	1.63674	1.89205	1.75829	1.6117	2.19757	0.0225046	19	0.0115254
-14.7062	-7.28528	ICb	NA	2.09566	1.78043	1.77892	1.82218	NA	NA	2.00907	2.81414	1.63684	1.89226	1.75839	1.61238	2.1993	0.0432705	9	0
-18.5241	-9.42268	ICb	NA	2.09605	1.78086	1.78035	1.82232	NA	NA	2.00973	2.8148	1.63699	1.89348	1.75868	1.61267	2.19957	0.0178869	9	0.126739
0.238631	7.47138	PTA	NA	2.09807	1.78142	1.78062	1.82247	NA	NA	2.01017	2.81502	1.63705	1.89372	1.75903	1.61275	2.1996	0.037491	29	0.393691
12.0748	-8.59679	Pod	NA	2.09812	1.78145	1.78178	1.82274	NA	NA	2.01036	2.81586	1.63722	1.8938	1.75951	1.6128	2.20094	0.0346392	4	0
2.92787	6.60647	RVCSBa	NA	2.09819	1.78205	1.78246	1.82305	NA	NA	2.01092	2.81615	1.6376	1.89444	1.75954	1.61517	2.20115	0.017611	27	0
-2.06878	-4.47228	NPCa	NA	2.09929	1.78278	1.78279	1.824	NA	NA	2.01219	2.81736	1.6377	1.89444	1.75957	1.61541	2.20166	0.0411191	1	0.000919963
-0.700863	-6.41397	NPCa	NA	2.09989	1.78288	1.78335	1.82421	NA	NA	2.01295	2.81776	1.6377	1.89474	1.75978	1.61581	2.20195	0.0210498	1	0.0306407
-17.0338	-3.60817	ICa	NA	2.10098	1.78292	1.78356	1.82473	NA	NA	2.01382	2.81797	1.63787	1.89508	1.75979	1.61639	2.20358	0.0457689	12	0.00197109
3.68425	2.19736	RVCSBa	NA	2.1021	1.78357	1.78434	1.82505	NA	NA	2.0151	2.8181	1.63788	1.89509	1.75999	1.61644	2.20427	0.0329913	27	0
8.86696	-2.42525	RVCSBb	NA	2.10221	1.78358	1.7856	1.82512	NA	NA	2.01522	2.81813	1.63815	1.89515	1.76004	1.61656	2.20656	0.0180233	25	0.00444444
-15.5651	-5.01012	ICa	NA	2.10236	1.78434	1.78627	1.826	NA	NA	2.01532	2.81832	1.639	1.89522	1.76019	1.61694	2.20722	0.0380512	12	0.0235479
15.5034	3.90774	ErPrT	NA	2.10255	1.78443	1.78705	1.82614	NA	NA	2.01954	2.8186	1.63915	1.89555	1.76118	1.61867	2.20768	0.0361632	17	0.002
-1.7447	4.66988	NPCd	NA	2.10257	1.78485	1.78764	1.82629	NA	NA	2.01971	2.81863	1.63926	1.89664	1.76119	1.61869	2.2081	0.016074	28	0.493243
6.55107	13.7671	Leu	NA	2.10349	1.7856	1.78821	1.82673	NA	NA	2.02025	2.82154	1.6394	1.89701	1.76122	1.61896	2.20887	0.042849	14	0.00166945
-15.1037	4.73383	End	NA	2.10387	1.7862	1.78835	1.82691	NA	NA	2.02164	2.82304	1.63953	1.89705	1.76124	1.61901	2.21016	0.029519	13	0.001287
2.31505	3.47891	PTA	NA	2.10405	1.78627	1.78859	1.82698	NA	NA	2.0222	2.82311	1.64066	1.89726	1.76184	1.6197	2.21143	0.0242515	26	0.296435
-1.53289	-7.54024	NPCa	NA	2.10588	1.78643	1.78955	1.82716	NA	NA	2.023	2.8232	1.64085	1.89727	1.76217	1.61979	2.21249	0.0141343	1	0.00540176
-0.358896	-6.72848	NPCa	NA	2.10589	1.7878	1.79023	1.82829	NA	NA	2.0247	2.82374	1.64088	1.89833	1.7624	1.62053	2.21281	0.0186081	1	0
10.8435	3.89655	SSBpr	NA	2.10595	1.79	1.79062	1.82914	NA	NA	2.02478	2.8239	1.641	1.89871	1.7624	1.62066	2.21295	0.0168016	20	0.00283487
12.9509	12.2774	UBCD	NA	2.10603	1.79016	1.7918	1.83024	NA	NA	2.02552	2.82404	1.64124	1.8989	1.76252	1.62145	2.21367	0.040878	16	0.00593472
-0.838584	5.20346	NPCc	NA	2.1077	1.79055	1.79214	1.83045	NA	NA	2.02601	2.82434	1.64173	1.89958	1.76255	1.62216	2.21625	0.030141	3	0.00212089
10.4503	-0.593973	RVCSBb	NA	2.1082	1.79062	1.79265	1.83052	NA	NA	2.02673	2.82487	1.64193	1.89978	1.76256	1.62288	2.21755	0.0395604	7	0.00266667
7.77416	6.59907	PTA	NA	2.10858	1.79077	1.79277	1.83063	NA	NA	2.02797	2.82574	1.64214	1.9001	1.76266	1.62337	2.21774	0.0333185	29	0.0145208
3.09441	5.70508	RVCSBa	NA	2.1092	1.79109	1.79378	1.83091	NA	NA	2.02884	2.82641	1.6423	1.90097	1.76279	1.62382	2.21891	0.0176802	27	0
6.42048	6.01346	RVCSBa	NA	2.10938	1.79154	1.79447	1.83207	NA	NA	2.02943	2.82745	1.64257	1.90164	1.76308	1.62396	2.22086	0.0179086	27	0
-15.6275	-5.10176	ICa	NA	2.11072	1.79173	1.79479	1.83287	NA	NA	2.0295	2.82748	1.64287	1.90202	1.76323	1.62417	2.22199	0.0403742	12	0.0134128
7.63585	0.129851	RVCSBb	NA	2.11092	1.79186	1.79483	1.83459	NA	NA	2.0304	2.82808	1.64291	1.90212	1.76327	1.62467	2.22296	0.0182155	25	0.00155521
-14.8012	-6.14094	ICa	NA	2.11153	1.79194	1.79746	1.83498	NA	NA	2.03126	2.82885	1.64303	1.90275	1.7635	1.62468	2.22348	0.0483871	12	0.00697134
11.1199	6.38888	SSBm/d	NA	2.11223	1.79203	1.79752	1.83505	NA	NA	2.03146	2.82891	1.64306	1.90317	1.76366	1.62527	2.22408	0.0338882	21	0.00420521
2.06262	-2.56462	NPCc	NA	2.11286	1.79214	1.79794	1.83573	NA	NA	2.03157	2.83043	1.6433	1.90341	1.76406	1.62549	2.2242	0.0289474	3	0
-14.3592	5.19766	End	NA	2.11313	1.79265	1.79806	1.83592	NA	NA	2.03341	2.83142	1.64337	1.90358	1.76422	1.62558	2.22739	0.0369983	13	0.129646
-2.75587	-7.69989	NPCa	NA	2.11342	1.79276	1.79895	1.83676	NA	NA	2.03494	2.83232	1.64386	1.90386	1.76433	1.62568	2.22745	0.0355078	1	0.00620636
5.86001	-4.62709	RVCSBb	NA	2.11359	1.79277	1.79932	1.83758	NA	NA	2.03541	2.833	1.64386	1.90406	1.7646	1.62637	2.23025	0.019475	7	0.0331179
9.73686	-5.22748	SSBpod	NA	2.11566	1.79295	1.80059	1.83786	NA	NA	2.03649	2.83517	1.64414	1.90484	1.76465	1.62673	2.23146	0.0203125	6	0.00379075
5.9454	-4.65889	RVCSBb	NA	2.11587	1.79349	1.80092	1.8387	NA	NA	2.03671	2.83545	1.64433	1.9053	1.76469	1.62713	2.23282	0.0227383	7	0.00725806
-0.0600149	-3.14016	NPCc	NA	2.11764	1.79369	1.80175	1.83923	NA	NA	2.03857	2.8359	1.64463	1.90543	1.76476	1.62717	2.23414	0.018071	3	0
-17.8343	-7.7462	ICb	NA	2.1184	1.79447	1.80239	1.83924	NA	NA	2.04193	2.83592	1.64465	1.90546	1.76487	1.62939	2.23491	0.0248492	9	0
0.746847	-2.37423	NPCc	NA	2.11908	1.79454	1.80257	1.8395	NA	NA	2.04261	2.83682	1.64496	1.90668	1.76492	1.62939	2.23594	0.0216755	3	0.00064433
-16.6068	-6.18019	ICb	NA	2.1193	1.79481	1.80455	1.83954	NA	NA	2.04283	2.83723	1.645	1.90711	1.76502	1.62944	2.23785	0.0303135	9	0
1.68853	1.65971	RVCSBa	NA	2.11931	1.79534	1.80491	1.84033	NA	NA	2.04427	2.83758	1.64525	1.90824	1.76517	1.62958	2.23793	0.032673	27	0
1.43347	10.4477	Prolif	NA	2.11957	1.79552	1.80621	1.84076	NA	NA	2.0445	2.83825	1.64537	1.90871	1.76544	1.62996	2.23867	0.0212459	24	0.0467112
-16.0693	-4.37948	ICa	NA	2.11992	1.79572	1.80704	1.8419	NA	NA	2.04705	2.83893	1.64571	1.90891	1.76548	1.63023	2.23881	0.0298963	12	0.00309598
0.45047	-4.74929	NPCc	NA	2.12391	1.79777	1.8074	1.84219	NA	NA	2.04766	2.84105	1.64628	1.90933	1.76567	1.6304	2.23917	0.0132682	3	0
3.42938	8.00376	PTA	NA	2.12447	1.79782	1.80835	1.84264	NA	NA	2.05092	2.84163	1.64665	1.90961	1.76574	1.63054	2.23988	0.0405726	29	0.15326
1.1315	-1.81386	NPCc	NA	2.12496	1.79797	1.80913	1.84294	NA	NA	2.05153	2.84236	1.64692	1.91076	1.76594	1.63093	2.24103	0.0179697	3	0
-15.0668	-6.69792	ICb	NA	2.12533	1.79861	1.80916	1.84318	NA	NA	2.05383	2.84326	1.64702	1.91119	1.76604	1.63152	2.24142	0.0416667	9	0.000680735
-2.72818	5.46433	NPCd	NA	2.12535	1.79881	1.81206	1.84364	NA	NA	2.05459	2.84449	1.64703	1.91131	1.7661	1.63173	2.24279	0.0394063	28	0.440275
-0.801316	-6.41152	NPCa	NA	2.12583	1.79895	1.8122	1.84394	NA	NA	2.05476	2.84494	1.64748	1.91259	1.76641	1.6322	2.24518	0.015299	1	0.0344545
-1.39518	-6.09245	NPCa	NA	2.12622	1.79908	1.81416	1.84411	NA	NA	2.05485	2.84849	1.64795	1.91299	1.76693	1.63226	2.24557	0.0154693	1	0.0039032
-0.149287	-6.13154	NPCa	NA	2.1268	1.79922	1.81493	1.84419	NA	NA	2.05717	2.84862	1.64798	1.91364	1.76765	1.63325	2.24622	0.0114761	1	0.0017585
-18.2993	-9.59804	ICb	NA	2.12688	1.79931	1.81577	1.84452	NA	NA	2.05795	2.84889	1.64803	1.91416	1.76814	1.63343	2.24643	0.0267495	9	0.00807955
3.61791	2.10075	RVCSBa	NA	2.12793	1.79932	1.81593	1.84478	NA	NA	2.05889	2.8492	1.6482	1.91512	1.76831	1.63348	2.24922	0.0398187	27	0
0.685181	7.07394	PTA	NA	2.12805	1.8	1.81689	1.84562	NA	NA	2.06167	2.84991	1.6484	1.91639	1.76882	1.63412	2.25001	0.0233365	29	0.443062
10.0315	-4.78364	SSBpod	NA	2.12818	1.80032	1.81725	1.84624	NA	NA	2.06222	2.85041	1.64854	1.91649	1.76883	1.63415	2.2519	0.0217455	6	0.00069735
12.0649	-7.82099	Pod	NA	2.12859	1.80059	1.81803	1.84648	NA	NA	2.06288	2.85093	1.64873	1.91675	1.76889	1.63417	2.25218	0.0380291	4	0.000638162
15.299	5.18582	ErPrT	NA	2.12899	1.80092	1.81837	1.84689	NA	NA	2.06347	2.85154	1.64878	1.91697	1.76947	1.63452	2.25323	0.0335479	18	0.00707965
-16.264	-9.11192	ICb	NA	2.12948	1.80211	1.81843	1.84727	NA	NA	2.06386	2.8525	1.64914	1.91704	1.7696	1.63526	2.25531	0.0351992	9	0.0522052
6.88026	4.91263	RVCSBa	NA	2.13015	1.80233	1.81857	1.84779	NA	NA	2.06484	2.8543	1.64923	1.91736	1.77003	1.63592	2.25696	0.0230652	27	0
6.52539	13.7423	Leu	NA	2.13022	1.80277	1.81875	1.8494	NA	NA	2.06511	2.85464	1.6501	1.91741	1.77032	1.63681	2.2573	0.0484988	14	0.00150038
-1.43553	-7.95399	NPCa	NA	2.13025	1.80352	1.81895	1.84948	NA	NA	2.06578	2.85477	1.65024	1.91814	1.77052	1.63698	2.26176	0.0209838	1	0.145894
-14.5243	5.06804	End	NA	2.13048	1.8044	1.81915	1.85013	NA	NA	2.0659	2.85584	1.65055	1.91923	1.77053	1.637	2.2618	0.0469734	13	0.204098
-3.41278	-1.28446	NPCb	NA	2.1308	1.80637	1.81932	1.85045	NA	NA	2.0668	2.85642	1.65059	1.91934	1.77072	1.63719	2.26277	0.0467236	2	0
-15.6273	-5.0525	ICa	NA	2.13126	1.80638	1.81962	1.8508	NA	NA	2.06695	2.85664	1.65078	1.92054	1.77072	1.6372	2.26403	0.0321309	12	0.019244
-15.8116	-9.50312	ICb	NA	2.13137	1.80657	1.82002	1.85138	NA	NA	2.06955	2.85795	1.65094	1.92112	1.77081	1.6374	2.26509	0.0406504	9	0.0062069
-0.959971	-7.28862	NPCa	NA	2.13173	1.80677	1.82116	1.85298	NA	NA	2.07002	2.85811	1.6511	1.92129	1.77095	1.63787	2.26539	0.0179475	1	0.00187852
-0.710057	-2.19709	NPCc	NA	2.13199	1.80804	1.82124	1.85345	NA	NA	2.071	2.8589	1.65129	1.92165	1.77134	1.63797	2.26553	0.0225031	3	0
8.65878	7.99956	CnT	NA	2.13233	1.80805	1.82184	1.85394	NA	NA	2.07297	2.85925	1.65132	1.92185	1.77137	1.63817	2.26788	0.031713	22	0.0014245
-2.88097	0.431356	NPCb	NA	2.1336	1.80873	1.82204	1.85425	NA	NA	2.07306	2.85971	1.65141	1.92202	1.77156	1.63825	2.26829	0.0278974	2	0
12.3523	-8.85882	Pod	NA	2.13396	1.80926	1.82367	1.85489	NA	NA	2.07312	2.86138	1.65158	1.9223	1.77166	1.63863	2.26843	0.041116	4	0.0142429
11.9424	-7.6438	Pod	NA	2.13425	1.80936	1.82424	1.85578	NA	NA	2.0739	2.86299	1.65202	1.92338	1.77189	1.6389	2.2685	0.0485723	4	0.000686342
-18.1222	-7.95709	ICb	NA	2.13466	1.80939	1.82482	1.85674	NA	NA	2.07434	2.86362	1.65248	1.92378	1.77221	1.63934	2.26955	0.0229008	9	0.00125945
-14.5883	-6.74873	ICa	NA	2.13479	1.81003	1.8249	1.85679	NA	NA	2.07599	2.8637	1.65252	1.92459	1.77265	1.64011	2.26968	0.0430242	12	0.00960219
11.903	-7.0156	Pod	NA	2.13511	1.81016	1.82557	1.85788	NA	NA	2.07764	2.86558	1.65345	1.9247	1.77291	1.64199	2.26991	0.0339598	5	0.00550964
12.362	4.24744	SSBpr	NA	2.13553	1.81035	1.82573	1.85792	NA	NA	2.07951	2.86671	1.65347	1.92488	1.773	1.64303	2.27131	0.0235285	20	0.000805802
7.02291	0.718067	RVCSBb	NA	2.13588	1.81083	1.8265	1.85827	NA	NA	2.07956	2.86873	1.65348	1.92598	1.7736	1.6435	2.273	0.0211039	25	0.0226284
1.31512	-1.62277	NPCc	NA	2.1364	1.81095	1.82697	1.86001	NA	NA	2.07993	2.86897	1.65369	1.92632	1.77364	1.6442	2.27499	0.0153796	3	0.0681284
0.322139	-2.99387	NPCc	NA	2.13661	1.81102	1.82783	1.86051	NA	NA	2.08292	2.87005	1.65388	1.92635	1.77398	1.64422	2.27553	0.0183885	3	0
-3.6889	-2.41673	NPCa	NA	2.13768	1.81214	1.828	1.86098	NA	NA	2.08327	2.87204	1.65398	1.92637	1.77408	1.64437	2.27655	0.0482241	1	0.00680693
-0.00275187	-4.89808	NPCc	NA	2.13777	1.81251	1.83029	1.861	NA	NA	2.08459	2.87276	1.65405	1.92734	1.7741	1.64458	2.27678	0.0183688	3	0.00227618
5.37235	2.73167	RVCSBa	NA	2.13796	1.81251	1.83064	1.86111	NA	NA	2.0849	2.87299	1.65408	1.92882	1.77421	1.64586	2.27691	0.0145695	27	0
6.71449	6.09666	RVCSBa	NA	2.13805	1.81392	1.83083	1.86123	NA	NA	2.08647	2.87328	1.65409	1.92985	1.77431	1.64647	2.27854	0.0270724	27	0.001
16.0275	3.92356	ErPrT	NA	2.13901	1.81496	1.83179	1.86155	NA	NA	2.08779	2.87349	1.65431	1.93	1.77464	1.64665	2.27915	0.0247758	17	0.0057995
-11.2065	-2.25218	ICa	NA	2.13918	1.81508	1.83223	1.86273	NA	NA	2.08887	2.87587	1.65441	1.93055	1.77505	1.64722	2.27947	0.0333431	11	0
-17.2617	-5.869	ICb	NA	2.13928	1.81512	1.83419	1.86283	NA	NA	2.09031	2.87595	1.65459	1.93105	1.77534	1.64907	2.28039	0.0333901	9	0.0735294
-1.55313	-6.46226	NPCa	NA	2.13985	1.81517	1.83454	1.8629	NA	NA	2.0905	2.8762	1.65486	1.93139	1.77539	1.64975	2.28281	0.0217734	1	0.00693241
-15.9521	-6.46538	ICb	NA	2.13991	1.8152	1.8349	1.86411	NA	NA	2.09097	2.87771	1.65489	1.93162	1.77543	1.64981	2.28347	0.0458874	9	0.00403691
-17.2986	-7.71317	ICb	NA	2.1412	1.81529	1.8351	1.86473	NA	NA	2.09225	2.87879	1.65496	1.93252	1.77549	1.65027	2.2844	0.0311784	9	0.0621508
-16.4247	-4.82244	ICa	NA	2.14279	1.8155	1.83511	1.86496	NA	NA	2.09576	2.88006	1.65498	1.93269	1.77603	1.65083	2.28524	0.019504	12	0.05
-15.8315	-6.11499	ICb	NA	2.14293	1.81559	1.83573	1.8658	NA	NA	2.09824	2.8804	1.65537	1.93339	1.77611	1.65166	2.28525	0.0430593	9	0
-16.5399	-4.3277	ICa	NA	2.14317	1.81593	1.8361	1.86689	NA	NA	2.099	2.88082	1.65555	1.93371	1.77639	1.65202	2.28563	0.0320979	12	0.00628931
-0.408385	-5.45514	NPCa	NA	2.14409	1.81605	1.8368	1.86713	NA	NA	2.10107	2.88139	1.65561	1.93442	1.77652	1.6527	2.28712	0.0186567	1	0.0164835
-0.625173	-6.78391	NPCa	NA	2.14469	1.81689	1.83937	1.86733	NA	NA	2.10142	2.88197	1.65579	1.93473	1.77674	1.65275	2.28726	0.017611	1	0.00281889
1.28253	-0.521381	NPCc	NA	2.14486	1.81694	1.83995	1.86776	NA	NA	2.102	2.88224	1.65606	1.93477	1.77692	1.65293	2.28798	0.0184567	3	0
1.03827	6.56676	PTA	NA	2.14503	1.81702	1.84	1.8686	NA	NA	2.10203	2.88331	1.65611	1.93578	1.77705	1.65348	2.29078	0.0172723	29	0.0242024
10.1272	-2.02995	RVCSBb	NA	2.14751	1.81719	1.84087	1.86938	NA	NA	2.10321	2.88394	1.65627	1.9359	1.77733	1.65487	2.29199	0.0232291	7	0.0490534
5.46545	6.27077	RVCSBa	NA	2.14936	1.81759	1.84165	1.8698	NA	NA	2.10332	2.88427	1.65685	1.93653	1.77746	1.65523	2.29272	0.0346616	27	0.021021
12.1482	11.5323	UBCD	NA	2.14987	1.81852	1.84241	1.87009	NA	NA	2.10518	2.88508	1.65711	1.93838	1.77754	1.656	2.29324	0.0317604	16	0
1.82384	6.82693	PTA	NA	2.15006	1.81869	1.84246	1.87048	NA	NA	2.10534	2.88581	1.65714	1.9387	1.77775	1.65614	2.29348	0.0187793	29	0.0291667
-12.3524	-3.36801	ICa	NA	2.15017	1.81927	1.84305	1.87051	NA	NA	2.10602	2.88662	1.6573	1.93885	1.77797	1.65709	2.29421	0.0471154	11	0.0155918
-15.5254	-5.2848	ICa	NA	2.15376	1.81991	1.84382	1.87075	NA	NA	2.10688	2.88714	1.65762	1.93885	1.77814	1.65772	2.29442	0.0321898	12	0.00976909
-15.525	-9.22897	ICb	NA	2.15463	1.82002	1.84392	1.87168	NA	NA	2.10773	2.88774	1.65807	1.93893	1.77834	1.65782	2.2945	0.0461636	9	0.00153257
1.47347	8.26216	PTA	NA	2.15506	1.82026	1.84394	1.8718	NA	NA	2.10833	2.88787	1.65813	1.93895	1.77837	1.65792	2.29644	0.0221191	29	0.283154
0.392792	-4.92847	NPCc	NA	2.15545	1.82051	1.84418	1.8741	NA	NA	2.11065	2.8901	1.65816	1.93968	1.77851	1.65796	2.29801	0.0175701	3	0
9.54079	4.02579	SSBpr	NA	2.15572	1.82155	1.84484	1.87431	NA	NA	2.11158	2.89014	1.65832	1.93991	1.7786	1.65882	2.29808	0.0249827	20	0.00619675
-10.5075	-3.67871	ICa	NA	2.15597	1.82198	1.84507	1.87446	NA	NA	2.1137	2.89046	1.65878	1.94077	1.77885	1.65935	2.29986	0.0195035	11	0.000617665
10.3784	5.2221	SSBm/d	NA	2.15637	1.82218	1.84522	1.87456	NA	NA	2.11377	2.89076	1.65882	1.94111	1.77903	1.66034	2.30091	0.0367197	21	0
-0.543479	2.45301	NPCc	NA	2.15686	1.82228	1.84527	1.8748	NA	NA	2.11574	2.89114	1.65914	1.94183	1.77915	1.66103	2.30244	0.0188296	3	0
12.969	13.6028	UBCD	NA	2.15708	1.82245	1.84554	1.87501	NA	NA	2.11597	2.89212	1.65929	1.94296	1.7792	1.66143	2.30353	0.0421589	16	0.00198544
0.0190281	7.9532	PTA	NA	2.15731	1.82284	1.84749	1.87628	NA	NA	2.11652	2.8932	1.65953	1.94298	1.77946	1.66205	2.30439	0.0377017	29	0.464112
-15.3206	5.00431	End	NA	2.15818	1.82285	1.84807	1.87646	NA	NA	2.11691	2.8941	1.65968	1.94304	1.77953	1.66233	2.30664	0.0367745	13	0.000652742
8.6899	-0.66093	RVCSBb	NA	2.15858	1.82424	1.84866	1.8766	NA	NA	2.11893	2.89447	1.65974	1.94349	1.77965	1.66252	2.30689	0.0238191	7	0.000615764
-16.6397	-9.94677	ICb	NA	2.15865	1.82464	1.84948	1.87705	NA	NA	2.12089	2.89611	1.65995	1.9442	1.78013	1.66336	2.30952	0.0472069	9	0.0598007
-2.92289	-1.02912	NPCb	NA	2.16165	1.82465	1.85181	1.87733	NA	NA	2.12101	2.89618	1.66026	1.94422	1.78034	1.66347	2.30988	0.0448753	2	0.000803213
12.4685	-8.96813	Pod	NA	2.16183	1.82484	1.85276	1.87735	NA	NA	2.12534	2.89723	1.66035	1.9446	1.78038	1.66437	2.31014	0.0487583	4	0.00158479
1.85766	-1.43423	NPCc	NA	2.16207	1.82544	1.85404	1.87785	NA	NA	2.12573	2.89749	1.66051	1.94496	1.78111	1.66511	2.31015	0.0140573	3	0.00228137
-12.4797	-4.17766	ICa	NA	2.16304	1.82557	1.855	1.87942	NA	NA	2.12589	2.89808	1.66063	1.94679	1.78186	1.66705	2.31166	0.0225794	11	0
0.717474	5.78488	PTA	NA	2.16309	1.82572	1.85574	1.88165	NA	NA	2.12621	2.8981	1.66091	1.94692	1.78205	1.66712	2.31386	0.0212082	29	0.0223881
-16.7336	-8.59911	ICb	NA	2.16426	1.82573	1.85667	1.88216	NA	NA	2.12696	2.89947	1.66098	1.94718	1.78278	1.66751	2.3141	0.0376803	9	0.247941
-11.1014	-2.69169	ICa	NA	2.16572	1.82588	1.85703	1.88296	NA	NA	2.12739	2.89959	1.66103	1.94833	1.78305	1.66754	2.31413	0.0402534	11	0
8.67588	8.23345	CnT	NA	2.1664	1.82656	1.85784	1.88302	NA	NA	2.12776	2.90001	1.66169	1.94853	1.78316	1.66831	2.31886	0.035547	22	0
-0.960963	7.44065	PTA	NA	2.16722	1.82746	1.85826	1.8836	NA	NA	2.1282	2.90006	1.66177	1.94882	1.78321	1.66994	2.31948	0.0382992	29	0.498742
-11.4521	0.191696	IPC	NA	2.16736	1.82964	1.85844	1.8854	NA	NA	2.12908	2.90039	1.66181	1.94922	1.78335	1.67178	2.32048	0.0252544	8	0
-15.2255	5.39015	End	NA	2.16844	1.82998	1.85904	1.88565	NA	NA	2.12977	2.9031	1.66233	1.94942	1.78337	1.67235	2.32121	0.0266066	13	0.0145847
-0.417595	7.61577	PTA	NA	2.16886	1.83053	1.85905	1.88575	NA	NA	2.12987	2.90349	1.66244	1.95044	1.78343	1.67242	2.32222	0.0341693	29	0.217939
3.76557	8.07415	PTA	NA	2.16994	1.83132	1.85911	1.88576	NA	NA	2.13264	2.90496	1.6626	1.95088	1.78356	1.67287	2.32243	0.0371942	29	0.456736
-0.835115	6.97971	PTA	NA	2.17022	1.83242	1.86118	1.88597	NA	NA	2.13327	2.9052	1.66268	1.95101	1.78396	1.67296	2.32258	0.0357536	29	0.495731
-1.73976	4.81245	NPCd	NA	2.17106	1.83242	1.86178	1.88625	NA	NA	2.13423	2.90525	1.66278	1.95109	1.78416	1.67318	2.32265	0.0166885	28	0.364716
13.5125	13.5527	UBCD	NA	2.17153	1.83251	1.86292	1.88632	NA	NA	2.13446	2.90552	1.66338	1.95109	1.78435	1.67328	2.32297	0.0298507	15	0.000919118
12.2924	3.37139	SSBpr	NA	2.17172	1.83257	1.86353	1.88862	NA	NA	2.13676	2.90645	1.66368	1.95219	1.78454	1.67358	2.32325	0.0376398	20	0.000646412
8.56929	-0.125499	RVCSBb	NA	2.1721	1.83329	1.86392	1.88879	NA	NA	2.13782	2.90668	1.6638	1.95268	1.78459	1.67362	2.32381	0.0138469	7	0.00791035
10.0855	6.09876	SSBm/d	NA	2.17315	1.83331	1.86417	1.88897	NA	NA	2.13904	2.90675	1.664	1.95348	1.78485	1.67412	2.32392	0.049848	21	0
-3.08833	-3.63837	NPCa	NA	2.17359	1.83422	1.86487	1.88973	NA	NA	2.13998	2.90714	1.66409	1.9536	1.78496	1.67533	2.32579	0.0322581	1	0.00557103
-17.0994	-5.55415	ICb	NA	2.17427	1.83441	1.86515	1.88978	NA	NA	2.14067	2.90729	1.66429	1.95366	1.78509	1.67535	2.32778	0.0301921	9	0.0283487
-15.8607	5.25043	End	NA	2.17465	1.83468	1.8656	1.8898	NA	NA	2.1412	2.90786	1.66437	1.95418	1.78513	1.67632	2.32889	0.0387836	13	0.0208193
10.656	-3.55776	RVCSBb	NA	2.17481	1.83548	1.86566	1.88988	NA	NA	2.14132	2.90802	1.66439	1.95443	1.7852	1.67687	2.33045	0.0339049	7	0.079288
-3.49132	-2.30508	NPCa	NA	2.17491	1.83556	1.86641	1.89065	NA	NA	2.14342	2.90807	1.6648	1.95525	1.78522	1.67782	2.33098	0.0426894	1	0.0201748
10.0804	6.49734	SSBm/d	NA	2.17683	1.83556	1.86664	1.89078	NA	NA	2.14362	2.90873	1.66482	1.95531	1.78532	1.67796	2.33108	0.0253314	21	0.00155642
12.8951	-8.22681	Pod	NA	2.17911	1.83578	1.86713	1.89105	NA	NA	2.14712	2.9104	1.6649	1.95768	1.78535	1.67901	2.33172	0.042508	4	0.00123001
13.0909	12.7765	UBCD	NA	2.1792	1.83615	1.86727	1.89181	NA	NA	2.14739	2.91045	1.66519	1.95884	1.78559	1.67902	2.33217	0.046496	16	0.000841751
2.0036	6.77975	PTA	NA	2.17943	1.83657	1.86751	1.89185	NA	NA	2.14778	2.911	1.66537	1.95946	1.78561	1.67965	2.33364	0.018173	29	0.0120482
-17.203	-6.03588	ICb	NA	2.17996	1.83726	1.86754	1.89244	NA	NA	2.14908	2.91398	1.66581	1.95961	1.78597	1.67974	2.33554	0.0174957	9	0.0185759
4.48229	6.62446	RVCSBa	NA	2.18143	1.83767	1.86776	1.89246	NA	NA	2.14928	2.9159	1.66609	1.95978	1.78607	1.6814	2.33573	0.0272096	27	0.0121827
6.42905	13.6064	Leu	NA	2.18163	1.83794	1.86911	1.89373	NA	NA	2.15001	2.91634	1.66632	1.95994	1.7862	1.68168	2.33634	0.0325328	14	0
6.64616	4.8336	RVCSBa	NA	2.18291	1.83862	1.86947	1.89409	NA	NA	2.15062	2.91756	1.66675	1.96178	1.78627	1.68212	2.33663	0.0163026	27	0.0025663
11.1567	6.41133	SSBm/d	NA	2.18527	1.83948	1.87038	1.89684	NA	NA	2.15227	2.91787	1.66686	1.962	1.78662	1.68458	2.33667	0.0324141	21	0
-12.6327	-3.73547	ICa	NA	2.18548	1.83949	1.87075	1.89728	NA	NA	2.15235	2.91916	1.66705	1.96217	1.78683	1.68481	2.33721	0.0242038	11	0
-2.42689	-0.294523	NPCb	NA	2.18549	1.83963	1.87098	1.8976	NA	NA	2.15282	2.91925	1.66723	1.96242	1.78705	1.6856	2.33775	0.0413985	2	0.0161943
11.7068	11.8509	UBCD	NA	2.18789	1.84004	1.87138	1.89765	NA	NA	2.15474	2.9193	1.66749	1.96251	1.78757	1.68562	2.33846	0.0466035	16	0
-18.9482	-7.35928	ICb	NA	2.18802	1.84021	1.8718	1.89765	NA	NA	2.1559	2.91952	1.66757	1.96299	1.7877	1.68595	2.33935	0.0203193	9	0.000578369
9.55382	-4.94103	SSBpod	NA	2.18805	1.84085	1.87202	1.89815	NA	NA	2.1595	2.92133	1.66767	1.9637	1.78784	1.68663	2.3399	0.0217803	6	0.0044287
-17.4529	-5.14825	ICb	NA	2.18932	1.84111	1.87204	1.89843	NA	NA	2.16387	2.92173	1.66788	1.96431	1.78806	1.68704	2.34218	0.0309815	9	0.00850785
-0.759463	2.78109	NPCc	NA	2.19021	1.84164	1.87327	1.89849	NA	NA	2.16393	2.92211	1.66794	1.96444	1.78815	1.68724	2.34383	0.0189844	3	0
7.54081	4.33919	RVCSBa	NA	2.19066	1.84165	1.8741	1.89868	NA	NA	2.16433	2.92281	1.66803	1.96464	1.7883	1.68732	2.3442	0.0179721	27	0.00307929
1.73874	7.43822	PTA	NA	2.19077	1.842	1.87431	1.8991	NA	NA	2.16437	2.92292	1.6681	1.96474	1.78835	1.68811	2.34437	0.031618	29	0.192997
0.33581	6.63932	PTA	NA	2.19152	1.84204	1.87476	1.89912	NA	NA	2.16507	2.92361	1.66838	1.96697	1.78839	1.68817	2.3444	0.0320909	29	0.571714
-0.805781	7.25333	PTA	NA	2.19208	1.84229	1.87634	1.89948	NA	NA	2.16538	2.92392	1.66857	1.96738	1.78857	1.68825	2.34605	0.0356809	29	0.216039
12.2112	-8.56436	Pod	NA	2.19229	1.84278	1.87643	1.90021	NA	NA	2.16588	2.92511	1.66868	1.96783	1.78913	1.6899	2.34725	0.0454545	4	0
-3.40659	5.85064	NPCd	NA	2.19239	1.84332	1.87653	1.90066	NA	NA	2.16852	2.92524	1.66871	1.96807	1.78923	1.6901	2.34771	0.0475814	28	0.510215
13.1597	12.7788	UBCD	NA	2.19598	1.84337	1.87864	1.90088	NA	NA	2.17035	2.92558	1.66947	1.96811	1.78945	1.69027	2.34808	0.0492604	16	0.000725163
-2.57695	-1.77307	NPCb	NA	2.19632	1.84344	1.8791	1.90108	NA	NA	2.17175	2.9259	1.66973	1.96872	1.78984	1.69099	2.34952	0.0334121	2	0.0024
-13.6525	-6.04279	ICa	NA	2.19634	1.84435	1.87925	1.90111	NA	NA	2.17515	2.92613	1.66987	1.96876	1.78991	1.6924	2.34971	0.0477517	12	0.168217
-16.2768	-8.20648	ICb	NA	2.19677	1.84437	1.8799	1.90133	NA	NA	2.17629	2.92634	1.67036	1.97068	1.78999	1.69293	2.34982	0.0475103	9	0.0298126
-14.9627	-5.53311	ICa	NA	2.1972	1.84459	1.88049	1.90288	NA	NA	2.17754	2.92639	1.67065	1.97075	1.79003	1.69349	2.35235	0.0371337	12	0.0151203
-15.4816	5.28175	End	NA	2.19769	1.84472	1.88081	1.90349	NA	NA	2.18148	2.92692	1.67074	1.97087	1.79013	1.69354	2.35256	0.0289416	13	0
7.08138	0.657119	RVCSBb	NA	2.19841	1.84633	1.88142	1.90355	NA	NA	2.18172	2.92713	1.67105	1.97093	1.79023	1.6937	2.35352	0.0202444	25	0.00228484
6.48309	13.6834	Leu	NA	2.19931	1.84655	1.8818	1.90378	NA	NA	2.18395	2.92891	1.67137	1.971	1.79064	1.69469	2.35365	0.034846	14	0.0108374
12.1486	11.6127	UBCD	NA	2.20035	1.8471	1.88181	1.90393	NA	NA	2.18617	2.92913	1.67166	1.97115	1.79077	1.69471	2.35393	0.0398318	16	0
-2.51542	-4.43163	NPCa	NA	2.20115	1.84749	1.88406	1.90484	NA	NA	2.1878	2.92986	1.6717	1.97129	1.79097	1.69563	2.35397	0.0313239	1	0
0.0354751	-1.23223	NPCc	NA	2.20646	1.84779	1.88517	1.90485	NA	NA	2.19155	2.93031	1.67179	1.97135	1.79106	1.69656	2.35441	0.0334389	3	0
3.26104	5.20977	PTA	NA	2.20722	1.84866	1.88529	1.90557	NA	NA	2.19322	2.93339	1.67188	1.97137	1.79109	1.69668	2.35483	0.012987	29	0
-11.7081	-5.00079	ICa	NA	2.20897	1.84875	1.88559	1.90566	NA	NA	2.19598	2.93377	1.67258	1.97185	1.79139	1.69674	2.356	0.0306834	11	0.011713
9.57636	-3.57429	SSBpod	NA	2.20906	1.84957	1.88566	1.90894	NA	NA	2.19634	2.93401	1.67298	1.9721	1.79143	1.69699	2.35624	0.0236277	6	0
1.95373	-3.63182	NPCc	NA	2.20984	1.84983	1.88592	1.90913	NA	NA	2.1969	2.93457	1.67303	1.97238	1.7918	1.69699	2.35634	0.0157189	3	0.0102848
12.1225	12.2982	UBCD	NA	2.21008	1.84997	1.88614	1.90976	NA	NA	2.19957	2.93487	1.67313	1.97255	1.79184	1.69739	2.35689	0.0490643	16	0
13.1419	-8.62715	Pod	NA	2.21081	1.85012	1.88721	1.90994	NA	NA	2.20042	2.9353	1.67318	1.97291	1.79188	1.69784	2.357	0.0372093	4	0.0130095
10.6077	-5.85193	Pod	NA	2.21123	1.85063	1.88867	1.90999	NA	NA	2.20056	2.936	1.67326	1.97329	1.79211	1.6982	2.35763	0.0221093	5	0.0041806
8.08214	5.95963	RVCSBa	NA	2.21163	1.85164	1.88884	1.91096	NA	NA	2.20214	2.93606	1.67328	1.97398	1.79239	1.6982	2.36129	0.0331019	27	0.0176644
-1.01903	-6.08998	NPCa	NA	2.21173	1.85181	1.8892	1.91126	NA	NA	2.203	2.93757	1.67349	1.97398	1.79248	1.69852	2.3618	0.0179754	1	0.00590717
-12.3676	-4.38806	ICa	NA	2.21206	1.85185	1.88922	1.91184	NA	NA	2.2072	2.93791	1.67363	1.97412	1.79271	1.6995	2.36271	0.0270182	11	0.00123305
-17.463	-6.13058	ICb	NA	2.21317	1.8521	1.89099	1.91205	NA	NA	2.20801	2.93806	1.67474	1.97438	1.79284	1.69973	2.36336	0.0250308	9	0.00423729
12.1912	4.16736	SSBpr	NA	2.21353	1.85227	1.89269	1.91317	NA	NA	2.21042	2.93814	1.67484	1.97475	1.79297	1.70038	2.36475	0.0295114	20	0.000776398
-15.2933	5.00357	End	NA	2.21385	1.85276	1.8936	1.91456	NA	NA	2.21135	2.93855	1.67518	1.97519	1.79345	1.70053	2.36533	0.0489412	13	0.0303618
0.322482	-4.88948	NPCc	NA	2.216	1.85276	1.894	1.9155	NA	NA	2.21368	2.93865	1.67523	1.97551	1.79358	1.70124	2.36727	0.0155741	3	0
8.73979	-1.43695	RVCSBb	NA	2.21665	1.8534	1.8947	1.91581	NA	NA	2.21793	2.93885	1.6753	1.97562	1.79369	1.70143	2.36785	0.023396	25	0.00135777
-3.72455	-1.50979	NPCb	NA	2.21706	1.85438	1.89492	1.91595	NA	NA	2.2218	2.9394	1.67571	1.97566	1.79418	1.70173	2.36804	0.0412402	2	0.000772201
-16.3301	-9.0463	ICb	NA	2.21827	1.85453	1.89537	1.91604	NA	NA	2.22202	2.9396	1.67628	1.97618	1.79428	1.70266	2.36849	0.0410215	9	0.000686342
-3.17624	5.95784	NPCd	NA	2.22101	1.85547	1.8964	1.91741	NA	NA	2.22388	2.94065	1.67666	1.97652	1.79443	1.7032	2.37018	0.0431229	28	0.504326
-1.55772	-8.13043	NPCa	NA	2.2223	1.85624	1.89705	1.91885	NA	NA	2.2287	2.94097	1.67667	1.97678	1.79454	1.70387	2.37352	0.0195281	1	0.0824074
-3.40147	0.0423451	NPCb	NA	2.22309	1.85654	1.89718	1.91908	NA	NA	2.2301	2.94108	1.6768	1.97722	1.79485	1.70486	2.37485	0.0483019	2	0
1.50242	10.7381	Prolif	NA	2.22329	1.85659	1.89771	1.91985	NA	NA	2.23124	2.94145	1.67723	1.97822	1.79503	1.70494	2.3756	0.0288991	24	0.0723684
0.255627	-3.29327	NPCc	NA	2.22384	1.85667	1.89848	1.92044	NA	NA	2.23388	2.94184	1.67796	1.97916	1.7953	1.70554	2.3757	0.0181914	3	0
-14.8016	4.93644	End	NA	2.22653	1.85794	1.89978	1.92111	NA	NA	2.23389	2.94229	1.67814	1.97953	1.7955	1.7058	2.37696	0.0366379	13	0.00349854
1.78454	3.52344	PTA	NA	2.22693	1.85798	1.90115	1.92157	NA	NA	2.24112	2.94254	1.67828	1.98128	1.79571	1.70659	2.37861	0.0306604	26	0.70258
-2.44082	-6.82051	NPCa	NA	2.22705	1.8584	1.90192	1.92165	NA	NA	2.24357	2.94284	1.67839	1.9822	1.79604	1.70685	2.3798	0.0332147	1	0
10.7963	-9.55904	Pod	NA	2.22762	1.8584	1.90219	1.92255	NA	NA	2.24676	2.94329	1.67857	1.98306	1.7961	1.70747	2.3801	0.0449932	5	0.000622665
-19.2657	-7.7973	ICb	NA	2.22785	1.85844	1.90314	1.92292	NA	NA	2.25086	2.94406	1.67911	1.9831	1.79611	1.70812	2.38016	0.0231803	9	0.0481221
-8.79213	1.44412	IPC	NA	2.22856	1.85904	1.90338	1.92326	NA	NA	2.25146	2.94497	1.67913	1.98367	1.79627	1.70872	2.38104	0.0423522	8	0.592989
-10.7922	-0.543499	IPC	NA	2.22886	1.8591	1.9037	1.92327	NA	NA	2.25355	2.94519	1.67934	1.98459	1.79663	1.70972	2.38211	0.0362954	8	0.0899796
0.200181	-6.51592	NPCa	NA	2.23005	1.85995	1.904	1.92335	NA	NA	2.25748	2.94607	1.6795	1.98479	1.79667	1.70972	2.38268	0.0161996	1	0.0298229
0.612208	7.28502	PTA	NA	2.23009	1.86089	1.90455	1.92345	NA	NA	2.25754	2.9461	1.67955	1.98514	1.79679	1.70986	2.3828	0.0252001	29	0.364181
-3.67267	-2.41953	NPCa	NA	2.23117	1.86092	1.90524	1.92354	NA	NA	2.26138	2.94655	1.67963	1.98537	1.79718	1.70987	2.383	0.0475638	1	0.0043573
10.543	-4.90775	SSBpod	NA	2.23213	1.8616	1.90553	1.92398	NA	NA	2.26315	2.94689	1.67977	1.98596	1.79757	1.70995	2.38323	0.0246686	6	0.0119314
-15.2692	5.18307	End	NA	2.23268	1.86178	1.90614	1.92457	NA	NA	2.27176	2.94818	1.68012	1.98662	1.79782	1.71005	2.38357	0.0319806	13	0.000578369
8.8335	-1.11887	RVCSBb	NA	2.23309	1.86179	1.90746	1.92506	NA	NA	2.27527	2.94848	1.68044	1.98763	1.79793	1.71098	2.38375	0.0281879	7	0.0019305
10.7561	-8.28195	Pod	NA	2.23579	1.86225	1.90926	1.92512	NA	NA	2.27535	2.94964	1.68046	1.98862	1.79833	1.71142	2.3839	0.0340678	5	0.0121951
8.77928	-0.479889	RVCSBb	NA	2.23757	1.8631	1.90978	1.92673	NA	NA	2.27737	2.94971	1.68159	1.98918	1.79833	1.71259	2.38409	0.0177756	7	0.00200938
12.1129	-7.66966	Pod	NA	2.24244	1.86334	1.91126	1.92817	NA	NA	2.28202	2.95064	1.68161	1.98937	1.79835	1.71365	2.38504	0.0375	4	0.000658762
-2.76464	-7.68636	NPCa	NA	2.243	1.86353	1.91127	1.92828	NA	NA	2.28222	2.95072	1.68162	1.98984	1.79839	1.71385	2.38671	0.0334347	1	0.00704777
-1.95688	-6.39045	NPCa	NA	2.24333	1.86471	1.91291	1.92852	NA	NA	2.28285	2.95347	1.68178	1.99001	1.79861	1.71407	2.38691	0.0227048	1	0
-18.1678	-8.84483	ICb	NA	2.24608	1.8652	1.91317	1.9288	NA	NA	2.28493	2.95387	1.68215	1.99015	1.79894	1.7153	2.38965	0.0302067	9	0.0202429
-17.7997	-10.4718	ICb	NA	2.24811	1.86566	1.91331	1.92893	NA	NA	2.28733	2.9541	1.68271	1.99044	1.79895	1.71607	2.39174	0.0265604	9	0.304462
-16.3897	-7.77565	ICb	NA	2.24841	1.86583	1.91421	1.92959	NA	NA	2.2884	2.95427	1.68301	1.99053	1.79895	1.71656	2.39476	0.0353957	9	0.0708237
13.2637	7.69224	DTLH	NA	2.24936	1.86699	1.91627	1.92973	NA	NA	2.28874	2.95514	1.68343	1.99064	1.7991	1.7166	2.39521	0.0153846	19	0.176403
-10.7004	-3.08523	ICa	NA	2.25245	1.86703	1.91902	1.92978	NA	NA	2.28875	2.95586	1.6836	1.9912	1.79922	1.71749	2.39615	0.0336698	11	0
-2.13222	4.78278	NPCd	NA	2.25323	1.86749	1.91923	1.93002	NA	NA	2.29009	2.95665	1.68383	1.99209	1.79932	1.71788	2.39703	0.0181574	28	0.528889
-2.04663	-1.76215	NPCb	NA	2.2534	1.86751	1.91985	1.93026	NA	NA	2.29087	2.9569	1.68388	1.99266	1.79955	1.72012	2.39859	0.0307293	2	0.000956023
12.7817	13.1825	UBCD	NA	2.25654	1.86767	1.91988	1.93051	NA	NA	2.29511	2.95707	1.68398	1.9928	1.7996	1.72033	2.40008	0.0341463	16	0.00703325
-0.11963	-5.68665	NPCc	NA	2.25681	1.86776	1.92037	1.93069	NA	NA	2.29735	2.95756	1.6841	1.99286	1.79997	1.72037	2.40088	0.0191928	3	0.00149925
6.13706	1.20211	PTA	NA	2.25895	1.86801	1.92111	1.93085	NA	NA	2.29901	2.95812	1.68414	1.99314	1.80017	1.72073	2.40143	0.0203291	26	0.00690608
11.6767	-8.20214	Pod	NA	2.25922	1.86812	1.9219	1.93131	NA	NA	2.30035	2.95833	1.68426	1.99335	1.80022	1.72132	2.40169	0.0432983	4	0.0189573
8.65244	-2.49073	RVCSBb	NA	2.2602	1.86814	1.92209	1.93152	NA	NA	2.30065	2.95862	1.68446	1.99383	1.8003	1.72209	2.40336	0.0248942	25	0.0191571
-13.9516	5.62469	End	NA	2.26046	1.86918	1.92369	1.93184	NA	NA	2.30193	2.95914	1.68456	1.99388	1.80045	1.72212	2.40381	0.0237914	13	0.340441
-12.7904	-3.2801	ICa	NA	2.26161	1.8692	1.92371	1.93192	NA	NA	2.30226	2.95914	1.6848	1.99437	1.80074	1.72263	2.40439	0.043862	11	0.0177384
-16.3768	-8.43703	ICb	NA	2.26239	1.87017	1.92438	1.93257	NA	NA	2.3038	2.9601	1.68482	1.99467	1.80107	1.7248	2.40448	0.0443983	9	0.0278035
1.88581	6.39147	PTA	NA	2.2624	1.87018	1.92506	1.93468	NA	NA	2.30448	2.96116	1.68483	1.99485	1.80109	1.72628	2.40483	0.0163934	29	0
2.01098	8.09452	PTA	NA	2.26244	1.87021	1.92652	1.93565	NA	NA	2.30713	2.96133	1.68488	1.9953	1.80161	1.72743	2.40485	0.0266212	29	0.00695134
-4.22209	4.69003	IPC	NA	2.26417	1.8703	1.92745	1.93865	NA	NA	2.30923	2.96183	1.6856	1.99587	1.80182	1.7286	2.40511	0.0249221	8	0.590313
-13.7333	-1.8363	ICa	NA	2.26423	1.87075	1.9277	1.9391	NA	NA	2.31033	2.96209	1.68565	1.99593	1.80194	1.72869	2.40515	0.0272929	12	0.0047043
-18.2019	-9.07921	ICb	NA	2.26424	1.87077	1.92778	1.94027	NA	NA	2.31085	2.9621	1.68603	1.99598	1.80211	1.72902	2.4056	0.0281052	9	0.0256065
-18.4193	-9.67889	ICb	NA	2.26491	1.87133	1.92781	1.94059	NA	NA	2.31395	2.96368	1.68657	1.99612	1.80269	1.72915	2.40582	0.0213556	9	0.0123035
-15.3782	-5.66182	ICa	NA	2.26651	1.87164	1.9294	1.94087	NA	NA	2.31403	2.96489	1.68669	1.99677	1.80288	1.72932	2.40803	0.0370984	12	0.000615006
-15.4323	-4.93369	ICa	NA	2.26702	1.87204	1.92973	1.94104	NA	NA	2.31425	2.96516	1.68709	1.99687	1.80308	1.72958	2.40838	0.0241387	12	0.00440252
0.920898	0.310974	NPCc	NA	2.26803	1.87229	1.93088	1.94117	NA	NA	2.31782	2.96538	1.68737	1.99706	1.80318	1.72994	2.4088	0.0240586	3	0.0419162
7.72194	-1.4092	RVCSBb	NA	2.26815	1.87262	1.9314	1.94274	NA	NA	2.31826	2.96547	1.68739	1.99711	1.80352	1.7305	2.409	0.0340011	25	0
-2.81711	-4.49766	NPCa	NA	2.26885	1.87281	1.93198	1.94353	NA	NA	2.31896	2.96651	1.68759	1.99836	1.80353	1.73061	2.40935	0.0270944	1	0.00566038
12.9217	-8.85711	Pod	NA	2.26982	1.87298	1.93246	1.94354	NA	NA	2.31957	2.96715	1.68845	1.99858	1.80371	1.7323	2.41287	0.0464349	4	0.0035137
-0.418811	7.64749	PTA	NA	2.27009	1.87358	1.93269	1.94422	NA	NA	2.32513	2.9672	1.68851	1.99913	1.80374	1.73297	2.41298	0.0275058	29	0.448198
13.1393	-8.54806	Pod	NA	2.27024	1.87387	1.93331	1.94429	NA	NA	2.32594	2.96739	1.68875	1.99932	1.80399	1.73398	2.41331	0.0375033	4	0.00233645
-0.510327	-0.582244	NPCc	NA	2.27054	1.87392	1.93432	1.94431	NA	NA	2.32683	2.96751	1.68878	1.99969	1.80415	1.73435	2.41471	0.0234205	3	0.00403551
-9.30094	1.87759	IPC	NA	2.27099	1.87425	1.93667	1.94504	NA	NA	2.32787	2.96843	1.68889	2.00186	1.80442	1.73456	2.41507	0.0339746	8	0.665545
-13.8014	-5.02042	ICa	NA	2.27105	1.87476	1.937	1.94556	NA	NA	2.33252	2.9686	1.68909	2.00207	1.80485	1.7352	2.41549	0.0229483	12	0.00244101
13.0953	12.9336	UBCD	NA	2.27108	1.87486	1.93712	1.94637	NA	NA	2.33267	2.96989	1.68917	2.00216	1.80523	1.73556	2.41652	0.0474082	16	0
2.37846	4.913	RVCSBa	NA	2.27176	1.87557	1.9375	1.94641	NA	NA	2.33364	2.97065	1.68936	2.00259	1.80538	1.73564	2.418	0.0168446	27	0
-17.3454	-6.18063	ICb	NA	2.27225	1.87599	1.94094	1.9471	NA	NA	2.33471	2.9711	1.68972	2.00346	1.8055	1.73637	2.42033	0.0213249	9	0.002457
7.97154	2.77536	SSBpr	NA	2.2729	1.87637	1.94176	1.94883	NA	NA	2.34083	2.97282	1.68974	2.00392	1.80557	1.73643	2.42159	0.0269958	20	0.0261682
-0.453361	4.52343	NPCc	NA	2.27307	1.8764	1.9422	1.94929	NA	NA	2.34628	2.97331	1.68983	2.00406	1.80571	1.73697	2.42206	0.028407	3	0.00304569
-13.9508	5.6251	End	NA	2.27335	1.87724	1.94325	1.94935	NA	NA	2.3475	2.97385	1.68991	2.00486	1.8058	1.73792	2.42224	0.0309487	13	0.332615
0.971985	-1.39756	NPCc	NA	2.27449	1.87746	1.94442	1.94961	NA	NA	2.34778	2.97457	1.69008	2.00502	1.80599	1.73796	2.42275	0.0191316	3	0
1.0498	5.35443	NPCd	NA	2.27475	1.87822	1.94656	1.95127	NA	NA	2.34811	2.97522	1.69021	2.00548	1.806	1.73828	2.42495	0.018855	28	0.0215264
12.4043	-8.81011	Pod	NA	2.27572	1.87839	1.94825	1.95181	NA	NA	2.35174	2.97626	1.69024	2.00658	1.80625	1.73883	2.42911	0.0458916	4	0.00282287
-3.31099	5.28669	NPCd	NA	2.27647	1.87853	1.94905	1.95196	NA	NA	2.35199	2.97691	1.69053	2.00665	1.80638	1.73917	2.42927	0.0277008	28	0.348252
-14.8612	4.52237	End	NA	2.27987	1.87884	1.94979	1.95242	NA	NA	2.35365	2.97822	1.6912	2.01119	1.80677	1.73955	2.4293	0.0327353	13	0
14.9691	3.80471	ErPrT	NA	2.28005	1.8791	1.95091	1.95256	NA	NA	2.3553	2.9802	1.69202	2.01272	1.80686	1.73969	2.42951	0.0248884	18	0.000764526
0.865042	7.30386	PTA	NA	2.28314	1.8795	1.95175	1.95432	NA	NA	2.35542	2.98115	1.69218	2.01304	1.80708	1.73994	2.42974	0.0261168	29	0.396192
-1.42939	4.70593	NPCd	NA	2.28319	1.88021	1.95576	1.95474	NA	NA	2.35856	2.98179	1.69293	2.01341	1.8076	1.7409	2.43119	0.0154674	28	0.0538302
8.26498	-2.38081	RVCSBb	NA	2.28365	1.88025	1.95664	1.95516	NA	NA	2.35984	2.98247	1.69307	2.0141	1.80788	1.74246	2.43226	0.0228115	25	0
4.18831	1.07543	PTA	NA	2.2841	1.88133	1.95696	1.95579	NA	NA	2.36217	2.9834	1.69336	2.01416	1.80808	1.74292	2.43302	0.0106504	26	0.000601685
5.0044	5.93214	RVCSBa	NA	2.2864	1.88139	1.95738	1.95642	NA	NA	2.36289	2.98451	1.69349	2.01416	1.80835	1.74305	2.43329	0.0296677	27	0.14794
-14.8595	-4.80374	ICa	NA	2.28756	1.88147	1.95753	1.95683	NA	NA	2.3757	2.98486	1.69355	2.0145	1.80846	1.74337	2.43992	0.0428756	12	0.109478
3.97544	3.60419	RVCSBa	NA	2.28781	1.8818	1.95887	1.95721	NA	NA	2.37572	2.98615	1.6938	2.01452	1.80859	1.74365	2.4401	0.0180481	27	0
2.57697	4.73133	RVCSBa	NA	2.28799	1.88181	1.96064	1.95794	NA	NA	2.37994	2.98666	1.69399	2.01454	1.80871	1.74586	2.44011	0.0238095	27	0
-15.8624	-3.54396	ICa	NA	2.28822	1.88191	1.96182	1.95816	NA	NA	2.3818	2.98697	1.69537	2.0147	1.80877	1.74604	2.44061	0.0336655	12	0.00267023
1.06969	-0.178945	NPCc	NA	2.28829	1.88201	1.96242	1.95978	NA	NA	2.38784	2.98789	1.69539	2.01531	1.80925	1.74622	2.44068	0.0260167	3	0.0119904
1.24028	-3.99815	NPCc	NA	2.28883	1.88241	1.96361	1.96017	NA	NA	2.38856	2.98916	1.69581	2.01556	1.80953	1.74625	2.44299	0.0223616	3	0.00562249
14.46	4.61909	ErPrT	NA	2.28887	1.8845	1.96464	1.96045	NA	NA	2.38881	2.98938	1.6959	2.01619	1.80994	1.74645	2.44301	0.0246931	18	0.000790514
5.32629	4.36551	RVCSBb	NA	2.28894	1.88456	1.96672	1.96076	NA	NA	2.38918	2.98976	1.69605	2.0162	1.81015	1.74668	2.44365	0.0173641	25	0
0.813767	-4.10981	NPCc	NA	2.28999	1.88494	1.96695	1.96151	NA	NA	2.38956	2.99059	1.69638	2.01626	1.81016	1.74674	2.44388	0.0256844	3	0.0086145
5.73815	-4.68588	RVCSBb	NA	2.29203	1.88519	1.96701	1.96239	NA	NA	2.38975	2.99101	1.69673	2.01637	1.811	1.74696	2.44445	0.0192966	7	0.0190871
-11.8735	-2.32032	ICa	NA	2.29256	1.8853	1.96746	1.96286	NA	NA	2.39318	2.99176	1.69686	2.0166	1.81113	1.74772	2.44508	0.0425241	11	0.000772798
3.57468	5.8568	RVCSBa	NA	2.29278	1.88542	1.96819	1.96389	NA	NA	2.39374	2.99196	1.69693	2.01756	1.81177	1.74853	2.44604	0.017669	27	0
-2.04483	-5.44267	NPCa	NA	2.29336	1.88584	1.96876	1.96431	NA	NA	2.39391	2.99338	1.6971	2.01788	1.81189	1.74919	2.45095	0.0364987	1	0.0200348
-12.9586	-2.89061	ICa	NA	2.29372	1.88602	1.96934	1.96482	NA	NA	2.39416	2.99381	1.69713	2.01799	1.8119	1.7495	2.45125	0.0465572	11	0.00460829
-11.8737	-2.32124	ICa	NA	2.29541	1.88614	1.97026	1.96521	NA	NA	2.39432	2.99535	1.69723	2.0194	1.81214	1.74974	2.45149	0.0478912	11	0.000773395
-2.56341	-5.00436	NPCa	NA	2.29549	1.888	1.97065	1.96526	NA	NA	2.39548	2.99535	1.69749	2.0198	1.81218	1.75043	2.45164	0.0333333	1	0
1.63037	10.7956	Prolif	NA	2.29644	1.88881	1.97133	1.9667	NA	NA	2.39581	2.99542	1.69758	2.01986	1.81232	1.7508	2.45212	0.017101	24	0
-15.4338	-4.45345	ICa	NA	2.29655	1.88969	1.97174	1.96746	NA	NA	2.4003	2.99575	1.69787	2.02019	1.81241	1.75084	2.4526	0.0436217	12	0.0416298
-15.2938	5.00647	End	NA	2.29693	1.88973	1.97213	1.96805	NA	NA	2.4013	2.99616	1.69796	2.0207	1.81251	1.75155	2.45309	0.0491705	13	0.0238727
15.1824	4.51737	ErPrT	NA	2.29821	1.88993	1.97255	1.96852	NA	NA	2.40571	2.99655	1.69808	2.02179	1.81251	1.75213	2.45555	0.0176398	18	0.0393013
1.35147	-1.55872	NPCc	NA	2.29887	1.88997	1.97342	1.96996	NA	NA	2.40721	2.99729	1.69811	2.0222	1.81261	1.75213	2.45643	0.015804	3	0
-2.50483	-5.36524	NPCa	NA	2.29896	1.89023	1.97367	1.97069	NA	NA	2.41041	2.9979	1.6982	2.02256	1.81279	1.75221	2.45851	0.0207234	1	0.030025
10.5221	-7.92176	Pod	NA	2.30176	1.89051	1.97369	1.9708	NA	NA	2.41243	2.99792	1.69855	2.0227	1.81303	1.75283	2.45879	0.0436969	5	0.00477816
-17.0989	-5.83704	ICb	NA	2.30278	1.89056	1.97438	1.97108	NA	NA	2.41245	2.99855	1.69863	2.02321	1.81314	1.75312	2.45889	0.0206264	9	0
-1.9403	-7.64883	NPCa	NA	2.30302	1.89091	1.97471	1.972	NA	NA	2.41441	2.99931	1.69896	2.0238	1.81354	1.75365	2.45894	0.0239391	1	0.00825764
-16.1297	-4.0344	ICa	NA	2.30484	1.89142	1.97483	1.97291	NA	NA	2.41678	2.9996	1.69906	2.02437	1.81357	1.75565	2.45979	0.0329148	12	0.000752445
12.3459	12.005	UBCD	NA	2.30515	1.89223	1.97706	1.97324	NA	NA	2.41818	2.99995	1.69912	2.02455	1.81393	1.75844	2.46044	0.0472734	16	0.00272109
6.46193	13.6421	Leu	NA	2.30713	1.89245	1.97738	1.97343	NA	NA	2.41854	3.00067	1.69921	2.02513	1.81436	1.75868	2.46191	0.0401201	14	0.00180505
0.952502	-7.04332	NPCa	NA	2.30774	1.89357	1.97961	1.97355	NA	NA	2.41892	3.00108	1.6994	2.02521	1.81449	1.76037	2.4622	0.015748	1	0.000849618
-1.17648	-6.67789	NPCa	NA	2.30899	1.89384	1.98005	1.97427	NA	NA	2.41959	3.00368	1.6998	2.02543	1.81468	1.76098	2.46353	0.0171596	1	0.163946
-0.796952	-6.64548	NPCa	NA	2.30935	1.89395	1.9816	1.97443	NA	NA	2.42293	3.00463	1.70013	2.02559	1.81492	1.76211	2.46435	0.0223272	1	0
9.79847	4.13403	SSBpr	NA	2.30973	1.894	1.9837	1.97536	NA	NA	2.42442	3.00496	1.70022	2.02642	1.81499	1.76336	2.46452	0.0227212	20	0
1.34767	-0.441547	NPCc	NA	2.30984	1.89405	1.98459	1.97577	NA	NA	2.42595	3.00515	1.70051	2.02713	1.81508	1.76349	2.46462	0.0264582	3	0
-0.986118	4.73816	NPCd	NA	2.31004	1.89469	1.98693	1.97776	NA	NA	2.4263	3.00586	1.70065	2.02758	1.81509	1.76404	2.46492	0.0127629	28	0.097035
15.7741	4.79081	ErPrT	NA	2.31092	1.89482	1.98807	1.97913	NA	NA	2.42842	3.00596	1.70124	2.02817	1.81528	1.76409	2.46507	0.0167183	18	0.0111576
0.114563	-4.47413	NPCc	NA	2.31122	1.89508	1.99064	1.97972	NA	NA	2.43142	3.00651	1.70136	2.02841	1.81529	1.76525	2.4662	0.0191422	3	0
9.64515	-4.92883	SSBpod	NA	2.31161	1.89553	1.99252	1.97994	NA	NA	2.4325	3.00655	1.70168	2.02886	1.81533	1.76526	2.46624	0.0276984	6	0.00141844
12.433	12.8108	UBCD	NA	2.31203	1.89569	1.99286	1.98039	NA	NA	2.43434	3.00881	1.70205	2.02933	1.81539	1.76568	2.46694	0.0476646	16	0
-13.9556	-3.62788	ICa	NA	2.31239	1.89654	1.99314	1.98076	NA	NA	2.43611	3.00954	1.70225	2.02935	1.81542	1.7657	2.46726	0.0444167	12	0.00391389
10.0224	6.19469	SSBm/d	NA	2.31293	1.89844	1.99411	1.98145	NA	NA	2.43998	3.00959	1.7024	2.02995	1.81558	1.76596	2.46832	0.0417842	21	0
12.3905	-8.88042	Pod	NA	2.31348	1.8986	1.99474	1.98167	NA	NA	2.44237	3.00973	1.70254	2.03022	1.81585	1.766	2.46909	0.0413012	4	0.00139179
0.77584	7.74945	PTA	NA	2.31387	1.8987	1.99494	1.98198	NA	NA	2.44426	3.00987	1.70255	2.03036	1.81599	1.76799	2.472	0.0168344	29	0.157635
0.479275	6.63171	PTA	NA	2.31434	1.8997	1.99689	1.98242	NA	NA	2.44609	3.00996	1.70269	2.03037	1.81614	1.76912	2.47295	0.0221239	29	0.519787
-0.0429074	-2.953	NPCc	NA	2.31596	1.90155	1.99705	1.98265	NA	NA	2.44982	3.01029	1.7027	2.03054	1.81615	1.76948	2.47444	0.0131187	3	0
0.145489	5.28365	NPCd	NA	2.31613	1.90214	2.00007	1.98349	NA	NA	2.4501	3.0107	1.70302	2.03066	1.81669	1.77127	2.47769	0.0157404	28	0.134948
13.0911	12.1103	UBCD	NA	2.31639	1.90268	2.00015	1.98378	NA	NA	2.45218	3.0111	1.70311	2.03076	1.81689	1.77154	2.47835	0.0435967	16	0.00088968
10.3247	-4.81662	SSBpod	NA	2.31653	1.90328	2.0014	1.985	NA	NA	2.45268	3.01164	1.70323	2.0319	1.81694	1.77221	2.47867	0.0255226	6	0.169558
0.725782	-1.84566	NPCc	NA	2.31654	1.90339	2.00147	1.98608	NA	NA	2.45307	3.01165	1.70324	2.03255	1.81698	1.77224	2.47926	0.018018	3	0.00309358
-10.883	-2.98756	ICa	NA	2.31752	1.90403	2.00187	1.9867	NA	NA	2.45564	3.01323	1.70337	2.03277	1.81719	1.77232	2.47992	0.0293753	11	0.00382848
12.4204	-8.88294	Pod	NA	2.31765	1.90407	2.00189	1.98682	NA	NA	2.45699	3.01328	1.70358	2.03333	1.81752	1.77264	2.48048	0.047619	4	0.0167866
12.1036	-8.48266	Pod	NA	2.31826	1.90499	2.0044	1.98865	NA	NA	2.458	3.01388	1.70386	2.03371	1.81759	1.77266	2.48229	0.0438247	4	0.0241052
-16.9096	-10.2324	ICb	NA	2.31864	1.90552	2.00684	1.98895	NA	NA	2.46401	3.01426	1.70421	2.03393	1.81856	1.77388	2.48354	0.0370235	9	0.037037
-15.6154	-5.28876	ICa	NA	2.31946	1.90615	2.00719	1.98912	NA	NA	2.46799	3.01522	1.7045	2.03507	1.81896	1.77549	2.48385	0.0288881	12	0.00517751
8.22821	-0.110797	RVCSBb	NA	2.3199	1.90711	2.00819	1.9892	NA	NA	2.46799	3.01562	1.70452	2.03639	1.81912	1.77564	2.48648	0.0201396	7	0.00358166
9.22046	-4.33444	SSBpod	NA	2.32069	1.90728	2.009	1.98939	NA	NA	2.46966	3.01687	1.70465	2.03649	1.81918	1.77605	2.48725	0.0358736	6	0.0103986
-0.196816	-6.66313	NPCa	NA	2.32459	1.90739	2.00944	1.98962	NA	NA	2.47486	3.01817	1.7049	2.03797	1.81927	1.77608	2.48779	0.0135287	1	0.00126984
2.26743	-4.1158	NPCc	NA	2.32597	1.90768	2.01018	1.99121	NA	NA	2.47604	3.01855	1.70512	2.03901	1.8198	1.77648	2.48821	0.0375489	3	0.109535
13.1086	12.8609	UBCD	NA	2.32691	1.90911	2.01072	1.9913	NA	NA	2.47776	3.01888	1.70521	2.03955	1.81995	1.77717	2.49212	0.0445067	16	0
0.833455	5.49554	NPCd	NA	2.32839	1.90926	2.01231	1.99137	NA	NA	2.47867	3.01934	1.70546	2.03993	1.82001	1.77777	2.49261	0.0200753	28	0.116608
-17.5381	-9.67432	ICb	NA	2.32981	1.9106	2.01239	1.99177	NA	NA	2.47956	3.01957	1.70583	2.0404	1.82026	1.77835	2.49422	0.025299	9	0.000668003
-5.97432	3.81288	NPCd	NA	2.33283	1.91123	2.01265	1.99183	NA	NA	2.47956	3.01975	1.70633	2.04099	1.8206	1.77889	2.49665	0.0309423	28	0.0513308
-13.2286	-3.57208	ICa	NA	2.33312	1.91292	2.01286	1.99338	NA	NA	2.48133	3.02112	1.70681	2.04114	1.82064	1.77892	2.49685	0.0331504	11	0.0100154
5.75258	1.82192	PTA	NA	2.33352	1.91307	2.01458	1.99371	NA	NA	2.48269	3.02118	1.70739	2.04143	1.82119	1.77925	2.49912	0.0243717	26	0
1.74816	7.14212	PTA	NA	2.33355	1.91317	2.01602	1.99566	NA	NA	2.4867	3.02121	1.70769	2.04195	1.8212	1.7794	2.50001	0.0195427	29	0.182384
-13.6792	-2.74774	ICa	NA	2.33476	1.91327	2.01655	1.99692	NA	NA	2.48916	3.02122	1.70801	2.04205	1.82134	1.78035	2.50005	0.0213263	11	0
-0.0541221	-4.95709	NPCc	NA	2.33636	1.91362	2.01676	1.99731	NA	NA	2.4903	3.02287	1.70871	2.04248	1.8215	1.78089	2.50018	0.0186353	3	0.00500357
6.95624	4.53687	RVCSBa	NA	2.33689	1.91443	2.01686	1.9975	NA	NA	2.49164	3.02307	1.70876	2.044	1.82198	1.78145	2.50402	0.0273478	27	0.0308483
-17.3019	-8.23048	ICb	NA	2.33699	1.91458	2.0177	1.99768	NA	NA	2.49869	3.02427	1.70966	2.04484	1.82218	1.78163	2.50462	0.0400925	9	0.00405405
11.846	4.28943	SSBpr	NA	2.3385	1.9155	2.0183	1.99781	NA	NA	2.49889	3.02447	1.71018	2.04492	1.82231	1.78178	2.50511	0.032516	20	0.307816
14.68	5.22655	ErPrT	NA	2.33925	1.91566	2.01834	1.99826	NA	NA	2.49905	3.02469	1.71052	2.04523	1.82233	1.78238	2.50633	0.0219966	18	0.0293454
13.0008	13.453	UBCD	NA	2.33978	1.91592	2.0218	1.99836	NA	NA	2.49945	3.02471	1.7107	2.04546	1.82253	1.78288	2.50638	0.0456397	16	0
11.614	-6.70621	Pod	NA	2.34178	1.91602	2.02192	1.99851	NA	NA	2.5038	3.02542	1.71093	2.04567	1.82274	1.78377	2.50654	0.0228202	5	0.00190961
11.5622	12.1802	UBCD	NA	2.34209	1.91609	2.02378	1.99892	NA	NA	2.50444	3.02553	1.71104	2.04595	1.82274	1.78519	2.5077	0.0496161	16	0.157643
0.571449	4.46794	NPCb	NA	2.34321	1.91677	2.02583	1.9995	NA	NA	2.50492	3.02554	1.71125	2.04605	1.82287	1.7856	2.50895	0.0294953	2	0
1.21379	7.50341	PTA	NA	2.34371	1.91744	2.02629	1.99954	NA	NA	2.50754	3.02907	1.71127	2.0461	1.82289	1.78576	2.50945	0.0223239	29	0.0272904
11.2307	-5.45153	Pod	NA	2.34442	1.91804	2.02684	1.99988	NA	NA	2.51499	3.0292	1.71229	2.04648	1.82322	1.7866	2.51036	0.0304659	5	0.0015163
-0.755574	2.75633	NPCc	NA	2.34478	1.91814	2.02755	2.00044	NA	NA	2.51663	3.02931	1.71291	2.04661	1.82355	1.78789	2.51265	0.0185972	3	0
12.8888	6.07065	SSBpr	NA	2.34596	1.91913	2.02807	2.00079	NA	NA	2.51807	3.0296	1.71293	2.04695	1.82424	1.78815	2.51551	0.0280008	20	0
-10.1774	-6.33381	Mes	NA	2.34846	1.91978	2.03013	2.0027	NA	NA	2.51955	3.03218	1.7131	2.04707	1.82484	1.78889	2.51584	0.0211688	10	0.000804505
-2.80249	-7.12219	NPCa	NA	2.35092	1.92002	2.03035	2.00286	NA	NA	2.52333	3.03391	1.71318	2.04715	1.8249	1.79084	2.51601	0.0349531	1	0.0255507
6.49419	13.6719	Leu	NA	2.35121	1.92073	2.03131	2.00396	NA	NA	2.52977	3.03486	1.71336	2.04747	1.8251	1.79121	2.51685	0.0296448	14	0.000801282
-0.40161	-4.59552	NPCa	NA	2.35179	1.92111	2.03136	2.00464	NA	NA	2.53452	3.03623	1.71384	2.04794	1.82557	1.79173	2.51765	0.0192367	1	0.00335121
10.2597	-3.12322	SSBpod	NA	2.35392	1.92135	2.03159	2.00499	NA	NA	2.53482	3.03662	1.71469	2.04833	1.82569	1.79186	2.51835	0.0299793	6	0.00218341
1.55852	10.6689	Prolif	NA	2.35471	1.9219	2.03263	2.00667	NA	NA	2.53627	3.03771	1.71522	2.04955	1.82573	1.7921	2.52276	0.019129	24	0.00397219
1.3065	7.0288	PTA	NA	2.35495	1.92232	2.0329	2.00736	NA	NA	2.53836	3.03859	1.71534	2.04967	1.82618	1.7921	2.52339	0.0217555	29	0.00893744
2.26384	10.8402	Prolif	NA	2.35558	1.92279	2.03675	2.00781	NA	NA	2.53917	3.03872	1.71596	2.05101	1.8265	1.79214	2.5239	0.0115813	23	0
-17.8658	-9.61888	ICb	NA	2.35622	1.92358	2.03747	2.00973	NA	NA	2.53985	3.03912	1.71601	2.05141	1.82656	1.79247	2.525	0.0244778	9	0.0235479
-3.15114	-5.40194	NPCa	NA	2.3563	1.92369	2.03785	2.00995	NA	NA	2.5554	3.03972	1.71643	2.05243	1.82662	1.79345	2.52576	0.0400481	1	0.0183016
-0.12941	-3.09585	NPCc	NA	2.35753	1.92371	2.03867	2.01026	NA	NA	2.55552	3.04102	1.71659	2.0526	1.82694	1.79369	2.52627	0.0272678	3	0
8.56918	-3.17915	SSBpod	NA	2.35874	1.92378	2.0412	2.01147	NA	NA	2.55601	3.04332	1.71661	2.053	1.82755	1.79423	2.52672	0.017265	6	0.000666223
-17.1376	-10.0782	ICb	NA	2.3599	1.92438	2.04219	2.01307	NA	NA	2.56799	3.04352	1.71663	2.05315	1.82756	1.79447	2.52788	0.0299479	9	0.00128535
-0.428214	-6.47372	NPCa	NA	2.36029	1.92441	2.04456	2.0136	NA	NA	2.57279	3.04385	1.71694	2.05327	1.82767	1.79479	2.52858	0.019003	1	0.00430416
-3.02309	-4.16177	NPCa	NA	2.36034	1.92451	2.0459	2.01378	NA	NA	2.57408	3.04528	1.71698	2.05349	1.82817	1.79553	2.52878	0.0356044	1	0.000858369
-11.3543	-4.03816	ICa	NA	2.3632	1.92456	2.04607	2.01441	NA	NA	2.57418	3.04577	1.71704	2.05389	1.8285	1.79573	2.52999	0.0311547	11	0
-13.4789	-6.40851	ICa	NA	2.36325	1.9249	2.04706	2.0145	NA	NA	2.58172	3.04749	1.71733	2.0547	1.82871	1.79643	2.53067	0.0398652	12	0.000678887
-2.51865	7.89107	NPCd	NA	2.36447	1.92557	2.04707	2.01465	NA	NA	2.59173	3.0486	1.71796	2.05483	1.82914	1.79743	2.5312	0.0354291	28	0.409826
-17.7349	-10.5169	ICb	NA	2.36451	1.92591	2.04768	2.01521	NA	NA	2.59231	3.04867	1.71822	2.055	1.82917	1.79752	2.53124	0.0357628	9	0.118431
-18.5424	-7.52102	ICb	NA	2.36474	1.92631	2.04841	2.01637	NA	NA	2.5935	3.04922	1.71824	2.05505	1.8297	1.79777	2.53326	0.0189573	9	0.0106686
11.7374	-7.91188	Pod	NA	2.36559	1.92637	2.04944	2.01788	NA	NA	2.59547	3.05003	1.71825	2.05565	1.82972	1.79809	2.53394	0.0438677	4	0.0110051
-15.5256	-5.37567	ICa	NA	2.36673	1.92717	2.0495	2.01867	NA	NA	2.60625	3.05088	1.71825	2.05573	1.83001	1.79824	2.5341	0.0451713	12	0.00390625
-15.3471	-4.94137	ICa	NA	2.36686	1.92752	2.05153	2.01877	NA	NA	2.60635	3.05152	1.71853	2.05591	1.83034	1.79903	2.53505	0.0375481	12	0.01473
-17.155	-7.20211	ICb	NA	2.36692	1.92834	2.05388	2.01894	NA	NA	2.60768	3.05182	1.71859	2.05671	1.83092	1.79903	2.53513	0.025593	9	0.0030303
-2.70571	7.86489	NPCd	NA	2.3672	1.9291	2.05461	2.01991	NA	NA	2.61149	3.05302	1.71862	2.05691	1.83115	1.79931	2.53837	0.0278342	28	0.446429
8.65046	8.07545	CnT	NA	2.36728	1.92957	2.05476	2.0207	NA	NA	2.61176	3.05382	1.71863	2.05704	1.83167	1.79941	2.53887	0.0325908	22	0.000659631
2.85333	6.04809	PTA	NA	2.36879	1.92996	2.05631	2.02184	NA	NA	2.61237	3.05408	1.71877	2.05738	1.83199	1.79967	2.53927	0.022184	29	0
11.3444	-7.53934	Pod	NA	2.3688	1.93063	2.05638	2.02192	NA	NA	2.61842	3.05417	1.71879	2.05774	1.83231	1.80059	2.54213	0.0483384	5	0.0129959
1.66696	10.8249	Prolif	NA	2.36948	1.93241	2.05701	2.02242	NA	NA	2.6223	3.05606	1.71888	2.05824	1.83243	1.80239	2.54359	0.0195896	24	0
-15.3174	-5.25421	ICa	NA	2.36999	1.93267	2.05792	2.02273	NA	NA	2.62464	3.0562	1.71913	2.05872	1.83329	1.80242	2.54585	0.0253921	12	0.206325
12.3463	-8.27938	Pod	NA	2.37007	1.93269	2.05811	2.02276	NA	NA	2.62911	3.05647	1.71915	2.05967	1.83348	1.8029	2.54723	0.0498483	4	0.00447227
13.6242	7.34149	DTLH	NA	2.3722	1.93325	2.05872	2.02277	NA	NA	2.62948	3.05779	1.71947	2.06131	1.83382	1.80519	2.54792	0.0152116	19	0.00545171
12.9305	13.5799	UBCD	NA	2.37295	1.93456	2.05914	2.02282	NA	NA	2.63033	3.05785	1.71955	2.06184	1.83435	1.80542	2.548	0.0388395	16	0.00245902
-12.4633	-0.867597	ICa	NA	2.37314	1.935	2.06231	2.0232	NA	NA	2.63161	3.05804	1.71961	2.06184	1.83435	1.80557	2.54844	0.0395984	12	0
-15.1438	5.06375	End	NA	2.37381	1.9357	2.06331	2.02361	NA	NA	2.63233	3.05852	1.71964	2.06224	1.83449	1.80557	2.54931	0.0385757	13	0.0357143
-4.23505	-1.51876	NPCb	NA	2.37458	1.93591	2.06347	2.02377	NA	NA	2.63296	3.0594	1.72001	2.06231	1.83454	1.80637	2.54944	0.0493003	2	0
-15.001	-6.47776	ICa	NA	2.3764	1.93693	2.06437	2.02423	NA	NA	2.6342	3.06119	1.72051	2.06417	1.83466	1.80657	2.5501	0.0439414	12	0.00145773
[truncated: 4,603 more rows]

## Sheet: Fig 2A 6B S6AB S10AB
HGNC symbol	Cell type	expr	expr.standardized	literature_set_2A	SSBpod_pod_markerset_6B	marker_set_S6A	keygenes_set_S6B	gwas_earlyNephron_S10a	gwas_SSBPod_S10b
OSR1	NPCa	1.59197	3.17869	TRUE	FALSE	FALSE	FALSE	FALSE	FALSE
SIX1	NPCa	2.39364	2.49275	TRUE	FALSE	FALSE	FALSE	FALSE	FALSE
SIX2	NPCa	1.96159	2.53317	TRUE	FALSE	FALSE	FALSE	FALSE	FALSE
CITED1	NPCa	2.93018	3.1221	TRUE	FALSE	FALSE	FALSE	FALSE	FALSE
EYA1	NPCa	2.03034	2.6834	TRUE	FALSE	FALSE	FALSE	FALSE	FALSE
SALL1	NPCa	1.66642	1.87711	TRUE	FALSE	FALSE	FALSE	TRUE	FALSE
MEOX1	NPCa	2.40049	3.3054	TRUE	FALSE	FALSE	FALSE	FALSE	FALSE
ETV4	NPCa	1.6616	1.29936	TRUE	FALSE	FALSE	FALSE	FALSE	FALSE
COL2A1	NPCa	2.17142	1.88865	TRUE	FALSE	FALSE	FALSE	FALSE	FALSE
HES1	NPCa	4.81456	0.570994	TRUE	FALSE	FALSE	FALSE	FALSE	FALSE
CRABP2	NPCa	3.63716	2.0244	TRUE	FALSE	TRUE	FALSE	FALSE	FALSE
ITGA8	NPCa	2.26071	2.00911	TRUE	FALSE	FALSE	FALSE	FALSE	FALSE
LHX1	NPCa	1.01324	-1.03369	TRUE	FALSE	TRUE	FALSE	FALSE	FALSE
WNT4	NPCa	1.01273	-0.746986	TRUE	FALSE	FALSE	FALSE	FALSE	FALSE
CCND1	NPCa	1.06069	-1.39529	TRUE	FALSE	TRUE	TRUE	FALSE	FALSE
PAX8	NPCa	1.08256	-1.26818	TRUE	FALSE	TRUE	FALSE	FALSE	TRUE
JAG1	NPCa	1.08064	-1.08405	TRUE	FALSE	FALSE	FALSE	FALSE	FALSE
PAX2	NPCa	2.47648	1.05816	TRUE	FALSE	FALSE	FALSE	FALSE	FALSE
SFRP2	NPCa	1.09401	-0.506388	TRUE	FALSE	TRUE	TRUE	FALSE	FALSE
DLL1	NPCa	1.06125	-0.411822	TRUE	FALSE	FALSE	FALSE	FALSE	FALSE
HNF1B	NPCa	1	-0.939287	TRUE	FALSE	FALSE	FALSE	FALSE	FALSE
POU3F3	NPCa	1	-0.668873	TRUE	FALSE	FALSE	FALSE	FALSE	FALSE
SIM2	NPCa	1.01895	-0.284575	TRUE	FALSE	FALSE	FALSE	FALSE	FALSE
SOX9	NPCa	1.08906	-0.659431	TRUE	FALSE	FALSE	FALSE	FALSE	FALSE
IRX2	NPCa	1.01733	-0.366076	TRUE	FALSE	FALSE	TRUE	FALSE	FALSE
IRX3	NPCa	1.00161	-0.689198	TRUE	FALSE	FALSE	FALSE	FALSE	FALSE
CDH6	NPCa	1.12093	-0.620772	TRUE	FALSE	FALSE	FALSE	FALSE	FALSE
HNF1A	NPCa	1.00893	-0.389492	TRUE	FALSE	FALSE	FALSE	FALSE	FALSE
AMN	NPCa	1.01509	-0.381229	TRUE	FALSE	FALSE	TRUE	FALSE	FALSE
FOXC2	NPCa	1.499	-0.476472	TRUE	TRUE	FALSE	FALSE	FALSE	FALSE
MAFB	NPCa	1.92153	-0.295316	TRUE	TRUE	FALSE	TRUE	FALSE	FALSE
OLFM3	NPCa	1.10132	-0.429342	TRUE	TRUE	TRUE	TRUE	FALSE	TRUE
WT1	NPCa	2.26964	0.28562	TRUE	TRUE	FALSE	FALSE	FALSE	FALSE
ALDH1A1	NPCa	1.03333	-0.929376	TRUE	FALSE	FALSE	FALSE	FALSE	FALSE
TACSTD2	NPCa	1.00325	-0.564396	TRUE	FALSE	FALSE	FALSE	FALSE	FALSE
CDH1	NPCa	1.01963	-0.535932	TRUE	FALSE	FALSE	FALSE	FALSE	FALSE
PAPPA2	NPCa	1.04736	-0.298302	TRUE	FALSE	FALSE	TRUE	FALSE	FALSE
MAL	NPCa	1.00092	-0.652973	TRUE	FALSE	TRUE	FALSE	FALSE	FALSE
CLCN5	NPCa	1.0892	-0.63394	TRUE	FALSE	FALSE	FALSE	FALSE	FALSE
SLC12A3	NPCa	1	-0.271095	TRUE	FALSE	FALSE	FALSE	FALSE	FALSE
UMOD	NPCa	1	-0.257521	TRUE	FALSE	FALSE	FALSE	FALSE	FALSE
SLC12A1	NPCa	1.00222	-0.298874	TRUE	FALSE	TRUE	TRUE	FALSE	FALSE
LRP2	NPCa	1.01625	-0.406001	TRUE	FALSE	FALSE	FALSE	FALSE	FALSE
ANPEP	NPCa	1.02392	-0.290624	TRUE	FALSE	FALSE	FALSE	FALSE	FALSE
SLC34A1	NPCa	1.0149	-0.187566	TRUE	FALSE	FALSE	FALSE	FALSE	FALSE
CLDN1	NPCa	1.01112	-0.908463	TRUE	FALSE	FALSE	FALSE	FALSE	FALSE
CLDN2	NPCa	1	-0.310875	TRUE	FALSE	FALSE	FALSE	FALSE	FALSE
SLC13A1	NPCa	1.00783	-0.28898	TRUE	FALSE	FALSE	FALSE	FALSE	FALSE
CUBN	NPCa	1.00671	-0.318728	TRUE	FALSE	TRUE	TRUE	FALSE	FALSE
PTPRO	NPCa	1.06636	-0.309721	TRUE	TRUE	TRUE	TRUE	FALSE	TRUE
NPHS2	NPCa	1.05025	-0.34889	TRUE	TRUE	FALSE	TRUE	FALSE	FALSE
NPHS1	NPCa	1.01826	-0.425944	TRUE	TRUE	FALSE	FALSE	FALSE	FALSE
PODXL	NPCa	1.1238	-0.377684	TRUE	TRUE	FALSE	FALSE	FALSE	FALSE
TGFBR3	NPCa	1.08282	-0.459005	TRUE	FALSE	FALSE	FALSE	FALSE	FALSE
CLIC5	NPCa	1.01127	-0.355014	TRUE	TRUE	FALSE	FALSE	FALSE	FALSE
CITED2	NPCa	2.25205	-0.465843	TRUE	FALSE	FALSE	FALSE	FALSE	FALSE
KRT18	NPCa	1.32066	-0.920091	TRUE	FALSE	FALSE	FALSE	FALSE	FALSE
KRT8	NPCa	1.10688	-0.81345	TRUE	FALSE	FALSE	FALSE	FALSE	FALSE
RET	NPCa	1	-0.346342	TRUE	FALSE	FALSE	FALSE	FALSE	FALSE
CLDN7	NPCa	1.00198	-0.993627	TRUE	FALSE	FALSE	FALSE	FALSE	FALSE
AQP2	NPCa	1	-0.297553	TRUE	FALSE	FALSE	TRUE	FALSE	FALSE
GATA2	NPCa	1.00877	-0.716221	TRUE	FALSE	FALSE	FALSE	FALSE	FALSE
MMP7	NPCa	1	-0.420177	TRUE	FALSE	FALSE	FALSE	FALSE	FALSE
CALB1	NPCa	1.00545	-0.337723	TRUE	FALSE	FALSE	FALSE	FALSE	FALSE
GDNF	NPCa	1.29822	0.875504	TRUE	FALSE	FALSE	FALSE	FALSE	FALSE
FOXD1	NPCa	1.2266	0.59156	TRUE	FALSE	FALSE	FALSE	FALSE	FALSE
DES	NPCa	1.09993	0.19243	TRUE	FALSE	FALSE	FALSE	FALSE	FALSE
COL3A1	NPCa	1.17826	-0.500813	TRUE	FALSE	FALSE	FALSE	FALSE	FALSE
COL1A1	NPCa	1.23201	-0.457343	TRUE	FALSE	FALSE	FALSE	FALSE	FALSE
SERPINE2	NPCa	1.22964	-0.808956	TRUE	FALSE	FALSE	FALSE	FALSE	FALSE
FGF7	NPCa	1.15399	-0.265814	TRUE	FALSE	TRUE	FALSE	FALSE	FALSE
LEF1	NPCa	1.20846	-0.289342	TRUE	FALSE	FALSE	FALSE	FALSE	FALSE
DCN	NPCa	1.61213	0.0365419	TRUE	FALSE	FALSE	FALSE	FALSE	FALSE
ACTA2	NPCa	1.18242	-0.369079	TRUE	FALSE	FALSE	FALSE	FALSE	FALSE
TPM2	NPCa	1.21919	-0.694397	TRUE	FALSE	FALSE	FALSE	FALSE	FALSE
PDGFRB	NPCa	1.04864	-0.543301	TRUE	FALSE	FALSE	FALSE	FALSE	FALSE
MCAM	NPCa	1.15815	-0.281327	TRUE	FALSE	FALSE	FALSE	FALSE	FALSE
CSPG4	NPCa	1	-0.440608	TRUE	FALSE	FALSE	FALSE	FALSE	FALSE
CD248	NPCa	1	-0.537329	TRUE	FALSE	FALSE	FALSE	FALSE	FALSE
KDR	NPCa	1	-0.263588	TRUE	FALSE	FALSE	FALSE	FALSE	FALSE
TEK	NPCa	1	-0.239334	TRUE	FALSE	FALSE	TRUE	FALSE	FALSE
FLT1	NPCa	1.01054	-0.319825	TRUE	FALSE	FALSE	FALSE	FALSE	FALSE
CDH5	NPCa	1.01038	-0.242128	TRUE	FALSE	FALSE	FALSE	FALSE	FALSE
PECAM1	NPCa	1.00475	-0.299675	TRUE	FALSE	FALSE	FALSE	FALSE	FALSE
CD37	NPCa	1	-0.260051	TRUE	FALSE	FALSE	FALSE	FALSE	FALSE
CD48	NPCa	1.00665	-0.20262	TRUE	FALSE	FALSE	TRUE	FALSE	FALSE
ITGB2	NPCa	1.01201	-0.219932	TRUE	FALSE	FALSE	FALSE	FALSE	FALSE
IFI30	NPCa	1.01237	-0.383102	TRUE	FALSE	FALSE	FALSE	FALSE	FALSE
IL1B	NPCa	1	-0.241889	TRUE	FALSE	FALSE	FALSE	FALSE	FALSE
SYNPO	NPCa	1.00866	-0.445156	FALSE	TRUE	FALSE	FALSE	FALSE	FALSE
THSD7A	NPCa	1.06512	-0.4789	FALSE	TRUE	TRUE	TRUE	FALSE	FALSE
MAGI2	NPCa	1.03769	-0.530568	FALSE	TRUE	FALSE	FALSE	FALSE	FALSE
MPP5	NPCa	1.21526	-0.374496	FALSE	TRUE	TRUE	FALSE	FALSE	FALSE
CD151	NPCa	2.07333	-0.280417	FALSE	TRUE	FALSE	FALSE	FALSE	FALSE
PDLIM2	NPCa	1.1313	-0.630421	FALSE	TRUE	FALSE	FALSE	FALSE	FALSE
ORC4	NPCa	1.84816	0.391827	FALSE	TRUE	FALSE	FALSE	FALSE	FALSE
GADD45A	NPCa	1.86889	-0.524704	FALSE	TRUE	FALSE	FALSE	FALSE	FALSE
FAM134B	NPCa	1.68656	0.52859	FALSE	TRUE	FALSE	FALSE	FALSE	FALSE
RPL22	NPCa	5.758	-0.381275	FALSE	FALSE	TRUE	FALSE	FALSE	FALSE
TINAGL1	NPCa	1.01339	-0.618221	FALSE	FALSE	TRUE	FALSE	FALSE	FALSE
C1orf210	NPCa	1	-0.701172	FALSE	FALSE	TRUE	FALSE	FALSE	FALSE
CD53	NPCa	1.01109	-0.192761	FALSE	FALSE	TRUE	FALSE	FALSE	FALSE
PIFO	NPCa	1.02985	-0.522155	FALSE	FALSE	TRUE	FALSE	FALSE	FALSE
CFAP126	NPCa	1.00817	-0.54757	FALSE	FALSE	TRUE	FALSE	FALSE	FALSE
CACYBP	NPCa	2.46917	-0.0711823	FALSE	FALSE	TRUE	FALSE	FALSE	FALSE
REN	NPCa	1.05002	-0.219848	FALSE	FALSE	TRUE	TRUE	FALSE	FALSE
CENPF	NPCa	1.10063	-0.535232	FALSE	FALSE	TRUE	TRUE	FALSE	FALSE
RRM2	NPCa	1.01184	-0.616335	FALSE	FALSE	TRUE	FALSE	TRUE	FALSE
IL1R1	NPCa	1.02469	-0.67308	FALSE	FALSE	TRUE	FALSE	FALSE	FALSE
TFCP2L1	NPCa	1	-0.365286	FALSE	FALSE	TRUE	FALSE	FALSE	FALSE
HOXD8	NPCa	1.52084	-0.0649181	FALSE	FALSE	TRUE	FALSE	FALSE	FALSE
MITF	NPCa	1.0659	-0.702894	FALSE	FALSE	TRUE	FALSE	FALSE	FALSE
SULT1E1	NPCa	1.12121	-0.501179	FALSE	FALSE	TRUE	TRUE	FALSE	FALSE
ADH1C	NPCa	1.00283	-0.323915	FALSE	FALSE	TRUE	FALSE	FALSE	FALSE
RPS3A	NPCa	11.5659	0.668047	FALSE	FALSE	TRUE	FALSE	FALSE	FALSE
HMGB2	NPCa	2.27576	-0.45257	FALSE	FALSE	TRUE	TRUE	FALSE	FALSE
IRX1	NPCa	1	-0.523948	FALSE	FALSE	TRUE	TRUE	FALSE	FALSE
CENPK	NPCa	1.06742	-0.807203	FALSE	FALSE	TRUE	FALSE	FALSE	FALSE
H2AFY	NPCa	2.25957	-0.523415	FALSE	FALSE	TRUE	FALSE	FALSE	FALSE
ECSCR	NPCa	1	-0.264209	FALSE	FALSE	TRUE	FALSE	FALSE	FALSE
LST1	NPCa	1	-0.261367	FALSE	FALSE	TRUE	TRUE	FALSE	FALSE
CD24	NPCa	3.21074	0.108632	FALSE	FALSE	TRUE	FALSE	FALSE	FALSE
RSPO3	NPCa	2.91707	3.48358	FALSE	FALSE	TRUE	FALSE	TRUE	FALSE
MOXD1	NPCa	1.06428	-0.558146	FALSE	FALSE	TRUE	FALSE	FALSE	FALSE
RPS12	NPCa	9.49661	-0.678844	FALSE	FALSE	TRUE	FALSE	FALSE	FALSE
MRPL18	NPCa	2.10505	-0.522001	FALSE	FALSE	TRUE	FALSE	FALSE	FALSE
ZFAND2A	NPCa	1.86905	0.148265	FALSE	FALSE	TRUE	FALSE	FALSE	FALSE
AKR1B1	NPCa	1.72952	-0.481077	FALSE	FALSE	TRUE	FALSE	FALSE	FALSE
SFRP1	NPCa	1.65363	-0.0773804	FALSE	FALSE	TRUE	TRUE	FALSE	FALSE
NKAIN3	NPCa	3.03261	3.20585	FALSE	FALSE	TRUE	FALSE	FALSE	FALSE
HAS2	NPCa	1.42138	0.905642	FALSE	FALSE	TRUE	FALSE	TRUE	FALSE
RPL35	NPCa	6.22156	-1.07213	FALSE	FALSE	TRUE	FALSE	FALSE	FALSE
EGFL7	NPCa	1.43932	-0.128773	FALSE	FALSE	TRUE	FALSE	FALSE	FALSE
MUC6	NPCa	1	-0.35241	FALSE	FALSE	TRUE	FALSE	FALSE	FALSE
LSP1	NPCa	1.04785	-0.206477	FALSE	FALSE	TRUE	FALSE	FALSE	FALSE
PHLDA2	NPCa	1.16033	-0.224679	FALSE	FALSE	TRUE	FALSE	FALSE	FALSE
CALCA	NPCa	1.04382	-0.600612	FALSE	FALSE	TRUE	TRUE	FALSE	FALSE
ELF5	NPCa	1.00092	-0.279081	FALSE	FALSE	TRUE	TRUE	FALSE	FALSE
MDK	NPCa	5.6329	0.510137	FALSE	FALSE	TRUE	FALSE	FALSE	FALSE
GLYAT	NPCa	1.01067	-0.26314	FALSE	FALSE	TRUE	TRUE	FALSE	FALSE
PRSS23	NPCa	1.09944	-0.620127	FALSE	FALSE	TRUE	FALSE	FALSE	FALSE
TAGLN	NPCa	1.11054	-0.623925	FALSE	FALSE	TRUE	TRUE	FALSE	FALSE
TSPAN15	NPCa	1.07678	-0.631597	FALSE	FALSE	TRUE	TRUE	FALSE	FALSE
FAM213A	NPCa	4.30574	2.88876	FALSE	FALSE	TRUE	FALSE	FALSE	FALSE
HOXC6	NPCa	2.04812	2.01114	FALSE	FALSE	TRUE	FALSE	FALSE	FALSE
NDUFA4L2	NPCa	1.00796	-0.309129	FALSE	FALSE	TRUE	FALSE	FALSE	FALSE
RAN	NPCa	3.07103	-0.52991	FALSE	FALSE	TRUE	FALSE	FALSE	FALSE
STXBP6	NPCa	1.04456	-0.628099	FALSE	FALSE	TRUE	FALSE	FALSE	FALSE
C14orf105	NPCa	1.01207	-0.89354	FALSE	FALSE	TRUE	FALSE	FALSE	FALSE
NUSAP1	NPCa	1.07579	-0.617011	FALSE	FALSE	TRUE	TRUE	FALSE	FALSE
CCNB2	NPCa	1.04901	-0.699137	FALSE	FALSE	TRUE	TRUE	FALSE	FALSE
PPIB	NPCa	3.22645	0.151669	FALSE	FALSE	TRUE	FALSE	FALSE	FALSE
KIAA0101	NPCa	1.16833	-0.815433	FALSE	FALSE	TRUE	TRUE	FALSE	FALSE
NUPR1	NPCa	1.00313	-0.559125	FALSE	FALSE	TRUE	FALSE	FALSE	FALSE
CORO1A	NPCa	1.04576	-0.273143	FALSE	FALSE	TRUE	FALSE	FALSE	FALSE
TPPP3	NPCa	1.0994	-0.400466	FALSE	FALSE	TRUE	FALSE	FALSE	FALSE
KRT17	NPCa	1.00091	-0.389369	FALSE	FALSE	TRUE	TRUE	FALSE	FALSE
RAMP2	NPCa	1.17438	-0.394503	FALSE	FALSE	TRUE	FALSE	FALSE	FALSE
TMEM100	NPCa	4.71897	3.16082	FALSE	FALSE	TRUE	TRUE	FALSE	FALSE
ICAM2	NPCa	1.03901	-0.247734	FALSE	FALSE	TRUE	FALSE	FALSE	FALSE
C17orf58	NPCa	1.51447	0.0877936	FALSE	FALSE	TRUE	FALSE	FALSE	FALSE
TYMS	NPCa	1.12964	-0.818375	FALSE	FALSE	TRUE	FALSE	FALSE	FALSE
LAMP5	NPCa	1	-0.805583	FALSE	FALSE	TRUE	FALSE	FALSE	FALSE
GNAS	NPCa	2.45294	-0.611883	FALSE	FALSE	TRUE	FALSE	FALSE	FALSE
SMIM24	NPCa	1	-0.524147	FALSE	FALSE	TRUE	FALSE	FALSE	FALSE
CAPS	NPCa	1.03903	-0.367184	FALSE	FALSE	TRUE	FALSE	FALSE	FALSE
DNAJB1	NPCa	3.16095	0.0468536	FALSE	FALSE	TRUE	TRUE	FALSE	FALSE
APOE	NPCa	1.26468	-0.561944	FALSE	FALSE	TRUE	FALSE	FALSE	FALSE
SNRPD2	NPCa	3.25844	-0.0110058	FALSE	FALSE	TRUE	FALSE	FALSE	FALSE
KLK6	NPCa	1.22581	-0.528955	FALSE	FALSE	TRUE	FALSE	FALSE	FALSE
RANBP1	NPCa	2.64268	-0.533245	FALSE	FALSE	TRUE	FALSE	FALSE	FALSE
EMID1	NPCa	1.30848	-0.834339	FALSE	FALSE	TRUE	FALSE	FALSE	FALSE
PCP4	NPCa	1.07231	-0.871436	FALSE	FALSE	TRUE	FALSE	FALSE	FALSE
ID3	NPCa	3.92936	-0.909077	FALSE	FALSE	FALSE	TRUE	FALSE	FALSE
HSPA6	NPCa	2.80367	1.67432	FALSE	FALSE	FALSE	TRUE	FALSE	FALSE
MALAT1	NPCa	39.8336	1.13685	FALSE	FALSE	FALSE	TRUE	FALSE	FALSE
RP11-609N14.1	NPCa	1.02819	4.41296	FALSE	FALSE	FALSE	TRUE	FALSE	FALSE
CA7	NPCa	1.0288	-0.16587	FALSE	FALSE	FALSE	TRUE	FALSE	FALSE
CTD-3126B10.4	NPCa	1	-0.286578	FALSE	FALSE	FALSE	TRUE	FALSE	FALSE
RTN1	NPCa	1.04368	0.159848	FALSE	FALSE	FALSE	TRUE	FALSE	FALSE
PTH	NPCa	1	-0.24034	FALSE	FALSE	FALSE	TRUE	FALSE	FALSE
IGFBP7	NPCa	1.30931	-1.3049	FALSE	FALSE	FALSE	TRUE	FALSE	FALSE
HES4	NPCa	1.36105	-1.6253	FALSE	FALSE	FALSE	TRUE	FALSE	FALSE
STMN2	NPCa	1	-0.242866	FALSE	FALSE	FALSE	TRUE	FALSE	FALSE
PIF1	NPCa	1.04053	-0.376588	FALSE	FALSE	FALSE	TRUE	FALSE	FALSE
HMMR	NPCa	1.03506	-0.5428	FALSE	FALSE	FALSE	TRUE	FALSE	FALSE
CCNB1	NPCa	1.15537	-0.528995	FALSE	FALSE	FALSE	TRUE	FALSE	FALSE
HMGA1	NPCa	1.28299	-1.33402	FALSE	FALSE	FALSE	TRUE	FALSE	FALSE
AURKB	NPCa	1	-0.60301	FALSE	FALSE	FALSE	TRUE	FALSE	FALSE
HIST1H4C	NPCa	1.62171	-0.806479	FALSE	FALSE	FALSE	TRUE	FALSE	FALSE
CRYM	NPCa	1	-0.717144	FALSE	FALSE	FALSE	TRUE	FALSE	FALSE
CXCR4	NPCa	1.6633	0.55082	FALSE	FALSE	FALSE	TRUE	FALSE	FALSE
CAV1	NPCa	1	-0.71399	FALSE	FALSE	FALSE	TRUE	FALSE	FALSE
ERP27	NPCa	1	-0.757509	FALSE	FALSE	FALSE	TRUE	FALSE	FALSE
KAAG1	NPCa	1	-0.661226	FALSE	FALSE	FALSE	TRUE	FALSE	FALSE
PNOC	NPCa	1.00909	-0.82952	FALSE	FALSE	FALSE	TRUE	FALSE	FALSE
WNT7B	NPCa	1.00281	-0.522601	FALSE	FALSE	FALSE	TRUE	FALSE	FALSE
LGALS2	NPCa	1.01963	-0.469999	FALSE	FALSE	FALSE	TRUE	FALSE	FALSE
CAV2	NPCa	1.00161	-1.0571	FALSE	FALSE	FALSE	TRUE	FALSE	FALSE
PSMA2	NPCa	2.27381	-0.627676	FALSE	FALSE	FALSE	TRUE	FALSE	FALSE
PDZK1	NPCa	1.01077	-0.534161	FALSE	FALSE	FALSE	TRUE	FALSE	FALSE
ARL4C	NPCa	1.06284	-1.30935	FALSE	FALSE	FALSE	TRUE	FALSE	FALSE
RP11-295M3.4	NPCa	1	-0.618849	FALSE	FALSE	FALSE	TRUE	FALSE	FALSE
BCAT1	NPCa	1.0087	-0.668765	FALSE	FALSE	FALSE	TRUE	FALSE	FALSE
ATP6V1B1	NPCa	1	-0.254544	FALSE	FALSE	FALSE	TRUE	FALSE	FALSE
KCNJ1	NPCa	1	-0.254569	FALSE	FALSE	FALSE	TRUE	FALSE	FALSE
DEFB1	NPCa	1.01879	-0.294983	FALSE	FALSE	FALSE	TRUE	FALSE	FALSE
HAO2	NPCa	1.00081	-0.285873	FALSE	FALSE	FALSE	TRUE	FALSE	FALSE
APOA1	NPCa	1.05082	-0.351058	FALSE	FALSE	FALSE	TRUE	FALSE	FALSE
APOM	NPCa	1.07834	-0.406588	FALSE	FALSE	FALSE	TRUE	FALSE	FALSE
AOC1	NPCa	1.01135	-0.234799	FALSE	FALSE	FALSE	TRUE	FALSE	FALSE
AGR2	NPCa	1	-0.407152	FALSE	FALSE	FALSE	TRUE	FALSE	FALSE
SMIM22	NPCa	1	-0.315511	FALSE	FALSE	FALSE	TRUE	FALSE	FALSE
LGALS1	NPCa	2.12425	-0.378199	FALSE	FALSE	FALSE	TRUE	FALSE	FALSE
PTN	NPCa	1.55845	-0.55169	FALSE	FALSE	FALSE	TRUE	FALSE	FALSE
MKI67	NPCa	1	-0.590771	FALSE	FALSE	FALSE	TRUE	FALSE	FALSE
UBE2C	NPCa	1.0486	-0.599236	FALSE	FALSE	FALSE	TRUE	FALSE	FALSE
SLC2A3	NPCa	1.18505	-0.53582	FALSE	FALSE	FALSE	TRUE	FALSE	FALSE
DKK1	NPCa	1.03694	-0.787583	FALSE	FALSE	FALSE	TRUE	FALSE	FALSE
CCL2	NPCa	1.06852	-0.525556	FALSE	FALSE	FALSE	TRUE	FALSE	FALSE
POSTN	NPCa	1.14758	-0.219743	FALSE	FALSE	FALSE	TRUE	FALSE	FALSE
COL1A2	NPCa	1.37082	-0.325744	FALSE	FALSE	FALSE	TRUE	FALSE	FALSE
CTSC	NPCa	1.12771	-0.776871	FALSE	FALSE	FALSE	TRUE	FALSE	FALSE
HIGD1B	NPCa	1	-0.235935	FALSE	FALSE	FALSE	TRUE	FALSE	FALSE
APLNR	NPCa	1.00098	-0.244708	FALSE	FALSE	FALSE	TRUE	FALSE	FALSE
RBP5	NPCa	1.05249	-0.211439	FALSE	FALSE	FALSE	TRUE	FALSE	FALSE
CRHBP	NPCa	1.00161	-0.247214	FALSE	FALSE	FALSE	TRUE	FALSE	FALSE
TM4SF18	NPCa	1	-0.269807	FALSE	FALSE	FALSE	TRUE	FALSE	FALSE
GIMAP7	NPCa	1.01127	-0.235089	FALSE	FALSE	FALSE	TRUE	FALSE	FALSE
FAM167B	NPCa	1.00633	-0.256375	FALSE	FALSE	FALSE	TRUE	FALSE	FALSE
KANK3	NPCa	1.01693	-0.210912	FALSE	FALSE	FALSE	TRUE	FALSE	FALSE
LYZ	NPCa	1	-0.228461	FALSE	FALSE	FALSE	TRUE	FALSE	FALSE
NCF4	NPCa	1	-0.224731	FALSE	FALSE	FALSE	TRUE	FALSE	FALSE
MT-CYB	NPCa	7.21752	-0.247425	FALSE	FALSE	FALSE	TRUE	FALSE	FALSE
MT-CO1	NPCa	11.5419	-0.141943	FALSE	FALSE	FALSE	TRUE	FALSE	FALSE
SLC15A1	NPCa	2.44107	3.38336	FALSE	FALSE	FALSE	FALSE	TRUE	FALSE
CDH7	NPCa	1.89207	2.1933	FALSE	FALSE	FALSE	FALSE	TRUE	FALSE
UNCX	NPCa	1.47336	1.96378	FALSE	FALSE	FALSE	FALSE	TRUE	FALSE
PHLDA1	NPCa	2.91043	2.5069	FALSE	FALSE	FALSE	FALSE	TRUE	FALSE
ETV5	NPCa	1.75397	2.15203	FALSE	FALSE	FALSE	FALSE	TRUE	FALSE
DHFR	NPCa	1.30462	-0.702818	FALSE	FALSE	FALSE	FALSE	TRUE	FALSE
FADS2	NPCa	1.28928	0.0998075	FALSE	FALSE	FALSE	FALSE	TRUE	FALSE
FEN1	NPCa	1.13264	-0.852014	FALSE	FALSE	FALSE	FALSE	TRUE	FALSE
FADS1	NPCa	1.94582	0.835117	FALSE	FALSE	FALSE	FALSE	TRUE	FALSE
SOX11	NPCa	2.23569	1.38358	FALSE	FALSE	FALSE	FALSE	TRUE	FALSE
NTRK2	NPCa	2.81801	1.14616	FALSE	FALSE	FALSE	FALSE	TRUE	TRUE
DDX1	NPCa	2.33363	1.51044	FALSE	FALSE	FALSE	FALSE	TRUE	TRUE
ASPM	NPCa	1.00385	-0.605058	FALSE	FALSE	FALSE	FALSE	TRUE	FALSE
HLA-DQB1	NPCa	2.60025	1.6971	FALSE	FALSE	FALSE	FALSE	TRUE	FALSE
C1GALT1C1	NPCa	1.3549	0.411667	FALSE	FALSE	FALSE	FALSE	FALSE	TRUE
TMX1	NPCa	1.34	-0.701534	FALSE	FALSE	FALSE	FALSE	FALSE	TRUE
GPC6	NPCa	1.06215	-0.992417	FALSE	FALSE	FALSE	FALSE	FALSE	TRUE
HIPK2	NPCa	1.77577	0.00774681	FALSE	FALSE	FALSE	FALSE	FALSE	TRUE
VEGFA	NPCa	1.22191	-0.545094	FALSE	FALSE	FALSE	FALSE	FALSE	TRUE
IGFBP2	NPCa	2.46981	-0.58292	FALSE	FALSE	FALSE	FALSE	FALSE	TRUE
RBMS1	NPCa	2.05343	-0.143507	FALSE	FALSE	FALSE	FALSE	FALSE	TRUE
DACH1	NPCa	1.94202	0.279607	FALSE	FALSE	FALSE	FALSE	FALSE	TRUE
PCBD1	NPCa	1.90034	-0.584779	FALSE	FALSE	FALSE	FALSE	FALSE	TRUE
HACD2	NPCa	1.28088	-0.239661	FALSE	FALSE	FALSE	FALSE	FALSE	TRUE
KIRREL2	NPCa	1	-0.561137	FALSE	FALSE	FALSE	FALSE	FALSE	TRUE
MYH9	NPCa	1.29527	-0.957052	FALSE	FALSE	FALSE	FALSE	FALSE	TRUE
EPHX1	NPCa	1.21651	-0.190979	FALSE	FALSE	FALSE	FALSE	FALSE	TRUE
SPPL2A	NPCa	1.34847	-0.461755	FALSE	FALSE	FALSE	FALSE	FALSE	TRUE
ITGA6	NPCa	1.21171	-0.565052	FALSE	FALSE	FALSE	FALSE	FALSE	TRUE
OSR1	NPCb	1.34845	1.56739	TRUE	FALSE	FALSE	FALSE	FALSE	FALSE
SIX1	NPCb	1.9561	1.41146	TRUE	FALSE	FALSE	FALSE	FALSE	FALSE
SIX2	NPCb	1.72569	1.72502	TRUE	FALSE	FALSE	FALSE	FALSE	FALSE
CITED1	NPCb	1.86146	1.0249	TRUE	FALSE	FALSE	FALSE	FALSE	FALSE
EYA1	NPCb	1.70677	1.60198	TRUE	FALSE	FALSE	FALSE	FALSE	FALSE
SALL1	NPCb	1.42032	0.706697	TRUE	FALSE	FALSE	FALSE	TRUE	FALSE
MEOX1	NPCb	1.63292	1.13241	TRUE	FALSE	FALSE	FALSE	FALSE	FALSE
ETV4	NPCb	1.5337	0.843364	TRUE	FALSE	FALSE	FALSE	FALSE	FALSE
COL2A1	NPCb	2.20153	1.96447	TRUE	FALSE	FALSE	FALSE	FALSE	FALSE
HES1	NPCb	6.38273	1.80545	TRUE	FALSE	FALSE	FALSE	FALSE	FALSE
CRABP2	NPCb	3.32289	1.65229	TRUE	FALSE	TRUE	FALSE	FALSE	FALSE
ITGA8	NPCb	1.84099	0.961516	TRUE	FALSE	FALSE	FALSE	FALSE	FALSE
LHX1	NPCb	1.28614	-0.680387	TRUE	FALSE	TRUE	FALSE	FALSE	FALSE
WNT4	NPCb	1.11704	0.207152	TRUE	FALSE	FALSE	FALSE	FALSE	FALSE
CCND1	NPCb	1.3102	-1.12998	TRUE	FALSE	TRUE	TRUE	FALSE	FALSE
PAX8	NPCb	1.78644	-0.368374	TRUE	FALSE	TRUE	FALSE	FALSE	TRUE
JAG1	NPCb	1.26883	-0.672012	TRUE	FALSE	FALSE	FALSE	FALSE	FALSE
PAX2	NPCb	2.45657	1.02317	TRUE	FALSE	FALSE	FALSE	FALSE	FALSE
SFRP2	NPCb	1.18694	-0.226076	TRUE	FALSE	TRUE	TRUE	FALSE	FALSE
DLL1	NPCb	1.12142	0.124599	TRUE	FALSE	FALSE	FALSE	FALSE	FALSE
HNF1B	NPCb	1.00961	-0.907251	TRUE	FALSE	FALSE	FALSE	FALSE	FALSE
POU3F3	NPCb	1.02607	-0.570513	TRUE	FALSE	FALSE	FALSE	FALSE	FALSE
SIM2	NPCb	1.00791	-0.378929	TRUE	FALSE	FALSE	FALSE	FALSE	FALSE
SOX9	NPCb	1.19593	-0.246161	TRUE	FALSE	FALSE	FALSE	FALSE	FALSE
IRX2	NPCb	1.03338	-0.297137	TRUE	FALSE	FALSE	TRUE	FALSE	FALSE
IRX3	NPCb	1.07641	-0.385189	TRUE	FALSE	FALSE	FALSE	FALSE	FALSE
CDH6	NPCb	1.3795	0.07775	TRUE	FALSE	FALSE	FALSE	FALSE	FALSE
HNF1A	NPCb	1.03317	-0.134035	TRUE	FALSE	FALSE	FALSE	FALSE	FALSE
AMN	NPCb	1.00938	-0.393853	TRUE	FALSE	FALSE	TRUE	FALSE	FALSE
FOXC2	NPCb	1.89971	0.0528948	TRUE	TRUE	FALSE	FALSE	FALSE	FALSE
MAFB	NPCb	1.64537	-0.410531	TRUE	TRUE	FALSE	TRUE	FALSE	FALSE
OLFM3	NPCb	1.14688	-0.375858	TRUE	TRUE	TRUE	TRUE	FALSE	TRUE
WT1	NPCb	2.19499	0.215947	TRUE	TRUE	FALSE	FALSE	FALSE	FALSE
ALDH1A1	NPCb	1.04272	-0.911125	TRUE	FALSE	FALSE	FALSE	FALSE	FALSE
TACSTD2	NPCb	1.07083	-0.454149	TRUE	FALSE	FALSE	FALSE	FALSE	FALSE
CDH1	NPCb	1.01752	-0.545588	TRUE	FALSE	FALSE	FALSE	FALSE	FALSE
PAPPA2	NPCb	1.03456	-0.333064	TRUE	FALSE	FALSE	TRUE	FALSE	FALSE
MAL	NPCb	1.02814	-0.618762	TRUE	FALSE	TRUE	FALSE	FALSE	FALSE
CLCN5	NPCb	1.04924	-0.786354	TRUE	FALSE	FALSE	FALSE	FALSE	FALSE
SLC12A3	NPCb	1	-0.271095	TRUE	FALSE	FALSE	FALSE	FALSE	FALSE
UMOD	NPCb	1	-0.257521	TRUE	FALSE	FALSE	FALSE	FALSE	FALSE
SLC12A1	NPCb	1.00414	-0.294095	TRUE	FALSE	TRUE	TRUE	FALSE	FALSE
LRP2	NPCb	1.00147	-0.449147	TRUE	FALSE	FALSE	FALSE	FALSE	FALSE
ANPEP	NPCb	1	-0.377086	TRUE	FALSE	FALSE	FALSE	FALSE	FALSE
SLC34A1	NPCb	1.00279	-0.255043	TRUE	FALSE	FALSE	FALSE	FALSE	FALSE
CLDN1	NPCb	1.024	-0.852667	TRUE	FALSE	FALSE	FALSE	FALSE	FALSE
CLDN2	NPCb	1	-0.310875	TRUE	FALSE	FALSE	FALSE	FALSE	FALSE
SLC13A1	NPCb	1.00139	-0.313408	TRUE	FALSE	FALSE	FALSE	FALSE	FALSE
CUBN	NPCb	1.00267	-0.327155	TRUE	FALSE	TRUE	TRUE	FALSE	FALSE
PTPRO	NPCb	1.05543	-0.321277	TRUE	TRUE	TRUE	TRUE	FALSE	TRUE
NPHS2	NPCb	1.07281	-0.333485	TRUE	TRUE	FALSE	TRUE	FALSE	FALSE
NPHS1	NPCb	1.01697	-0.428323	TRUE	TRUE	FALSE	FALSE	FALSE	FALSE
PODXL	NPCb	1.101	-0.394424	TRUE	TRUE	FALSE	FALSE	FALSE	FALSE
TGFBR3	NPCb	1.08544	-0.453827	TRUE	FALSE	FALSE	FALSE	FALSE	FALSE
CLIC5	NPCb	1.00152	-0.366022	TRUE	TRUE	FALSE	FALSE	FALSE	FALSE
CITED2	NPCb	2.55746	-0.163165	TRUE	FALSE	FALSE	FALSE	FALSE	FALSE
KRT18	NPCb	1.85576	-0.449506	TRUE	FALSE	FALSE	FALSE	FALSE	FALSE
KRT8	NPCb	1.14763	-0.772613	TRUE	FALSE	FALSE	FALSE	FALSE	FALSE
RET	NPCb	1	-0.346342	TRUE	FALSE	FALSE	FALSE	FALSE	FALSE
CLDN7	NPCb	1.04422	-0.887714	TRUE	FALSE	FALSE	FALSE	FALSE	FALSE
AQP2	NPCb	1.01077	-0.282193	TRUE	FALSE	FALSE	TRUE	FALSE	FALSE
GATA2	NPCb	1.15241	-0.261127	TRUE	FALSE	FALSE	FALSE	FALSE	FALSE
MMP7	NPCb	1	-0.420177	TRUE	FALSE	FALSE	FALSE	FALSE	FALSE
CALB1	NPCb	1.00798	-0.329852	TRUE	FALSE	FALSE	FALSE	FALSE	FALSE
GDNF	NPCb	1.45695	1.8852	TRUE	FALSE	FALSE	FALSE	FALSE	FALSE
FOXD1	NPCb	1.19501	0.366203	TRUE	FALSE	FALSE	FALSE	FALSE	FALSE
DES	NPCb	1.19299	1.34628	TRUE	FALSE	FALSE	FALSE	FALSE	FALSE
COL3A1	NPCb	1.16344	-0.513503	TRUE	FALSE	FALSE	FALSE	FALSE	FALSE
COL1A1	NPCb	1.33395	-0.368269	TRUE	FALSE	FALSE	FALSE	FALSE	FALSE
SERPINE2	NPCb	1.43536	-0.25629	TRUE	FALSE	FALSE	FALSE	FALSE	FALSE
FGF7	NPCb	1.099	-0.498777	TRUE	FALSE	TRUE	FALSE	FALSE	FALSE
LEF1	NPCb	1.36843	0.48969	TRUE	FALSE	FALSE	FALSE	FALSE	FALSE
DCN	NPCb	1.34802	-0.276333	TRUE	FALSE	FALSE	FALSE	FALSE	FALSE
ACTA2	NPCb	1.08084	-0.465606	TRUE	FALSE	FALSE	FALSE	FALSE	FALSE
TPM2	NPCb	1.36624	-0.534817	TRUE	FALSE	FALSE	FALSE	FALSE	FALSE
PDGFRB	NPCb	1.05897	-0.523417	TRUE	FALSE	FALSE	FALSE	FALSE	FALSE
MCAM	NPCb	1.3292	0.431826	TRUE	FALSE	FALSE	FALSE	FALSE	FALSE
CSPG4	NPCb	1.02729	-0.188702	TRUE	FALSE	FALSE	FALSE	FALSE	FALSE
CD248	NPCb	1.04522	-0.400014	TRUE	FALSE	FALSE	FALSE	FALSE	FALSE
KDR	NPCb	1.00531	-0.239847	TRUE	FALSE	FALSE	FALSE	FALSE	FALSE
TEK	NPCb	1.00531	-0.217667	TRUE	FALSE	FALSE	TRUE	FALSE	FALSE
FLT1	NPCb	1.00791	-0.32913	TRUE	FALSE	FALSE	FALSE	FALSE	FALSE
CDH5	NPCb	1.00675	-0.254075	TRUE	FALSE	FALSE	FALSE	FALSE	FALSE
PECAM1	NPCb	1	-0.315641	TRUE	FALSE	FALSE	FALSE	FALSE	FALSE
CD37	NPCb	1	-0.260051	TRUE	FALSE	FALSE	FALSE	FALSE	FALSE
CD48	NPCb	1	-0.226544	TRUE	FALSE	FALSE	TRUE	FALSE	FALSE
ITGB2	NPCb	1.00914	-0.231835	TRUE	FALSE	FALSE	FALSE	FALSE	FALSE
IFI30	NPCb	1.00237	-0.43253	TRUE	FALSE	FALSE	FALSE	FALSE	FALSE
IL1B	NPCb	1	-0.241889	TRUE	FALSE	FALSE	FALSE	FALSE	FALSE
SYNPO	NPCb	1.00138	-0.462779	FALSE	TRUE	FALSE	FALSE	FALSE	FALSE
THSD7A	NPCb	1.07988	-0.46459	FALSE	TRUE	TRUE	TRUE	FALSE	FALSE
MAGI2	NPCb	1.01372	-0.608965	FALSE	TRUE	FALSE	FALSE	FALSE	FALSE
MPP5	NPCb	1.29312	-0.269362	FALSE	TRUE	TRUE	FALSE	FALSE	FALSE
CD151	NPCb	1.92159	-0.515451	FALSE	TRUE	FALSE	FALSE	FALSE	FALSE
PDLIM2	NPCb	1.08023	-0.700372	FALSE	TRUE	FALSE	FALSE	FALSE	FALSE
ORC4	NPCb	1.63698	-0.187369	FALSE	TRUE	FALSE	FALSE	FALSE	FALSE
GADD45A	NPCb	2.45332	-0.0778865	FALSE	TRUE	FALSE	FALSE	FALSE	FALSE
FAM134B	NPCb	1.29366	-0.188935	FALSE	TRUE	FALSE	FALSE	FALSE	FALSE
RPL22	NPCb	5.56877	-0.986473	FALSE	FALSE	TRUE	FALSE	FALSE	FALSE
TINAGL1	NPCb	1.02824	-0.588731	FALSE	FALSE	TRUE	FALSE	FALSE	FALSE
C1orf210	NPCb	1.02662	-0.582876	FALSE	FALSE	TRUE	FALSE	FALSE	FALSE
CD53	NPCb	1.01551	-0.172839	FALSE	FALSE	TRUE	FALSE	FALSE	FALSE
PIFO	NPCb	1	-0.671902	FALSE	FALSE	TRUE	FALSE	FALSE	FALSE
CFAP126	NPCb	1.0496	-0.341603	FALSE	FALSE	TRUE	FALSE	FALSE	FALSE
CACYBP	NPCb	3.5319	2.76866	FALSE	FALSE	TRUE	FALSE	FALSE	FALSE
REN	NPCb	1.09767	-0.206289	FALSE	FALSE	TRUE	TRUE	FALSE	FALSE
CENPF	NPCb	1.22736	-0.366396	FALSE	FALSE	TRUE	TRUE	FALSE	FALSE
RRM2	NPCb	1.08248	-0.42934	FALSE	FALSE	TRUE	FALSE	TRUE	FALSE
IL1R1	NPCb	1.05396	-0.56049	FALSE	FALSE	TRUE	FALSE	FALSE	FALSE
TFCP2L1	NPCb	1	-0.365286	FALSE	FALSE	TRUE	FALSE	FALSE	FALSE
HOXD8	NPCb	1.43259	-0.337055	FALSE	FALSE	TRUE	FALSE	FALSE	FALSE
MITF	NPCb	1.03875	-0.792206	FALSE	FALSE	TRUE	FALSE	FALSE	FALSE
SULT1E1	NPCb	1.14341	-0.489727	FALSE	FALSE	TRUE	TRUE	FALSE	FALSE
ADH1C	NPCb	1.01008	-0.310497	FALSE	FALSE	TRUE	FALSE	FALSE	FALSE
RPS3A	NPCb	11.1361	0.0825424	FALSE	FALSE	TRUE	FALSE	FALSE	FALSE
HMGB2	NPCb	2.55332	-0.254883	FALSE	FALSE	TRUE	TRUE	FALSE	FALSE
IRX1	NPCb	1.02541	-0.418971	FALSE	FALSE	TRUE	TRUE	FALSE	FALSE
CENPK	NPCb	1.34517	-0.00284801	FALSE	FALSE	TRUE	FALSE	FALSE	FALSE
H2AFY	NPCb	2.50344	0.101051	FALSE	FALSE	TRUE	FALSE	FALSE	FALSE
ECSCR	NPCb	1.01001	-0.237427	FALSE	FALSE	TRUE	FALSE	FALSE	FALSE
LST1	NPCb	1.02273	-0.222052	FALSE	FALSE	TRUE	TRUE	FALSE	FALSE
CD24	NPCb	3.0769	0.0146089	FALSE	FALSE	TRUE	FALSE	FALSE	FALSE
RSPO3	NPCb	1.73947	0.83362	FALSE	FALSE	TRUE	FALSE	TRUE	FALSE
MOXD1	NPCb	1.08467	-0.530287	FALSE	FALSE	TRUE	FALSE	FALSE	FALSE
RPS12	NPCb	9.491	-0.685399	FALSE	FALSE	TRUE	FALSE	FALSE	FALSE
MRPL18	NPCb	3.41263	3.06523	FALSE	FALSE	TRUE	FALSE	FALSE	FALSE
ZFAND2A	NPCb	3.11385	3.069	FALSE	FALSE	TRUE	FALSE	FALSE	FALSE
AKR1B1	NPCb	1.81257	-0.279067	FALSE	FALSE	TRUE	FALSE	FALSE	FALSE
SFRP1	NPCb	1.62629	-0.109352	FALSE	FALSE	TRUE	TRUE	FALSE	FALSE
NKAIN3	NPCb	2.05136	1.27991	FALSE	FALSE	TRUE	FALSE	FALSE	FALSE
HAS2	NPCb	1.48159	1.17917	FALSE	FALSE	TRUE	FALSE	TRUE	FALSE
RPL35	NPCb	6.59934	-0.21647	FALSE	FALSE	TRUE	FALSE	FALSE	FALSE
EGFL7	NPCb	1.25425	-0.368557	FALSE	FALSE	TRUE	FALSE	FALSE	FALSE
MUC6	NPCb	1	-0.35241	FALSE	FALSE	TRUE	FALSE	FALSE	FALSE
LSP1	NPCb	1.05434	-0.187301	FALSE	FALSE	TRUE	FALSE	FALSE	FALSE
PHLDA2	NPCb	1.09557	-0.310004	FALSE	FALSE	TRUE	FALSE	FALSE	FALSE
CALCA	NPCb	1.14142	-0.362203	FALSE	FALSE	TRUE	TRUE	FALSE	FALSE
ELF5	NPCb	1	-0.28134	FALSE	FALSE	TRUE	TRUE	FALSE	FALSE
MDK	NPCb	6.30578	1.00493	FALSE	FALSE	TRUE	FALSE	FALSE	FALSE
GLYAT	NPCb	1	-0.29763	FALSE	FALSE	TRUE	TRUE	FALSE	FALSE
PRSS23	NPCb	1.24489	-0.445236	FALSE	FALSE	TRUE	FALSE	FALSE	FALSE
TAGLN	NPCb	1.12708	-0.600655	FALSE	FALSE	TRUE	TRUE	FALSE	FALSE
TSPAN15	NPCb	1.12719	-0.470462	FALSE	FALSE	TRUE	TRUE	FALSE	FALSE
FAM213A	NPCb	2.82094	0.645682	FALSE	FALSE	TRUE	FALSE	FALSE	FALSE
HOXC6	NPCb	1.82327	1.29237	FALSE	FALSE	TRUE	FALSE	FALSE	FALSE
NDUFA4L2	NPCb	1.00543	-0.314354	FALSE	FALSE	TRUE	FALSE	FALSE	FALSE
RAN	NPCb	3.34676	-0.0833111	FALSE	FALSE	TRUE	FALSE	FALSE	FALSE
STXBP6	NPCb	1.21792	0.162215	FALSE	FALSE	TRUE	FALSE	FALSE	FALSE
C14orf105	NPCb	1.06748	-0.775883	FALSE	FALSE	TRUE	FALSE	FALSE	FALSE
NUSAP1	NPCb	1.38737	-0.171374	FALSE	FALSE	TRUE	TRUE	FALSE	FALSE
CCNB2	NPCb	1.28227	-0.191173	FALSE	FALSE	TRUE	TRUE	FALSE	FALSE
PPIB	NPCb	2.79631	-0.683176	FALSE	FALSE	TRUE	FALSE	FALSE	FALSE
KIAA0101	NPCb	2.00029	0.0268162	FALSE	FALSE	TRUE	TRUE	FALSE	FALSE
NUPR1	NPCb	1.01284	-0.51324	FALSE	FALSE	TRUE	FALSE	FALSE	FALSE
CORO1A	NPCb	1.13633	-0.0916652	FALSE	FALSE	TRUE	FALSE	FALSE	FALSE
TPPP3	NPCb	1.0787	-0.416985	FALSE	FALSE	TRUE	FALSE	FALSE	FALSE
KRT17	NPCb	1.00789	-0.372676	FALSE	FALSE	TRUE	TRUE	FALSE	FALSE
RAMP2	NPCb	1.33448	-0.225232	FALSE	FALSE	TRUE	FALSE	FALSE	FALSE
TMEM100	NPCb	2.55806	0.88141	FALSE	FALSE	TRUE	TRUE	FALSE	FALSE
ICAM2	NPCb	1.01001	-0.310375	FALSE	FALSE	TRUE	FALSE	FALSE	FALSE
C17orf58	NPCb	1.22008	-0.675599	FALSE	FALSE	TRUE	FALSE	FALSE	FALSE
TYMS	NPCb	1.68257	-0.131121	FALSE	FALSE	TRUE	FALSE	FALSE	FALSE
LAMP5	NPCb	1.06828	-0.515158	FALSE	FALSE	TRUE	FALSE	FALSE	FALSE
GNAS	NPCb	2.42572	-0.641095	FALSE	FALSE	TRUE	FALSE	FALSE	FALSE
SMIM24	NPCb	1.06001	-0.453966	FALSE	FALSE	TRUE	FALSE	FALSE	FALSE
CAPS	NPCb	1.06576	-0.300284	FALSE	FALSE	TRUE	FALSE	FALSE	FALSE
DNAJB1	NPCb	6.1975	2.94558	FALSE	FALSE	TRUE	TRUE	FALSE	FALSE
APOE	NPCb	1.56469	-0.34924	FALSE	FALSE	TRUE	FALSE	FALSE	FALSE
SNRPD2	NPCb	3.11856	-0.462928	FALSE	FALSE	TRUE	FALSE	FALSE	FALSE
KLK6	NPCb	1.51555	0.0636751	FALSE	FALSE	TRUE	FALSE	FALSE	FALSE
RANBP1	NPCb	3.09948	0.143956	FALSE	FALSE	TRUE	FALSE	FALSE	FALSE
EMID1	NPCb	1.5081	-0.234957	FALSE	FALSE	TRUE	FALSE	FALSE	FALSE
PCP4	NPCb	1.24564	-0.423937	FALSE	FALSE	TRUE	FALSE	FALSE	FALSE
ID3	NPCb	5.42856	0.150325	FALSE	FALSE	FALSE	TRUE	FALSE	FALSE
HSPA6	NPCb	3.74858	3.17734	FALSE	FALSE	FALSE	TRUE	FALSE	FALSE
MALAT1	NPCb	29.1007	0.00206077	FALSE	FALSE	FALSE	TRUE	FALSE	FALSE
RP11-609N14.1	NPCb	1	-0.247888	FALSE	FALSE	FALSE	TRUE	FALSE	FALSE
CA7	NPCb	1.39791	3.84243	FALSE	FALSE	FALSE	TRUE	FALSE	FALSE
CTD-3126B10.4	NPCb	1.03938	4.30792	FALSE	FALSE	FALSE	TRUE	FALSE	FALSE
RTN1	NPCb	1.06607	0.588718	FALSE	FALSE	FALSE	TRUE	FALSE	FALSE
PTH	NPCb	1	-0.24034	FALSE	FALSE	FALSE	TRUE	FALSE	FALSE
IGFBP7	NPCb	1.41835	-1.24543	FALSE	FALSE	FALSE	TRUE	FALSE	FALSE
HES4	NPCb	2.34361	-0.58971	FALSE	FALSE	FALSE	TRUE	FALSE	FALSE
STMN2	NPCb	1	-0.242866	FALSE	FALSE	FALSE	TRUE	FALSE	FALSE
PIF1	NPCb	1.0061	-0.561879	FALSE	FALSE	FALSE	TRUE	FALSE	FALSE
HMMR	NPCb	1.06222	-0.438373	FALSE	FALSE	FALSE	TRUE	FALSE	FALSE
CCNB1	NPCb	1.26834	-0.270992	FALSE	FALSE	FALSE	TRUE	FALSE	FALSE
HMGA1	NPCb	1.80765	-0.54314	FALSE	FALSE	FALSE	TRUE	FALSE	FALSE
AURKB	NPCb	1.10387	-0.379648	FALSE	FALSE	FALSE	TRUE	FALSE	FALSE
HIST1H4C	NPCb	2.29446	-0.208778	FALSE	FALSE	FALSE	TRUE	FALSE	FALSE
CRYM	NPCb	1.00152	-0.69926	FALSE	FALSE	FALSE	TRUE	FALSE	FALSE
CXCR4	NPCb	1.50366	0.0805005	FALSE	FALSE	FALSE	TRUE	FALSE	FALSE
CAV1	NPCb	1.05112	-0.554799	FALSE	FALSE	FALSE	TRUE	FALSE	FALSE
ERP27	NPCb	1	-0.757509	FALSE	FALSE	FALSE	TRUE	FALSE	FALSE
KAAG1	NPCb	1.01077	-0.576515	FALSE	FALSE	FALSE	TRUE	FALSE	FALSE
PNOC	NPCb	1.04442	-0.4101	FALSE	FALSE	FALSE	TRUE	FALSE	FALSE
WNT7B	NPCb	1.00718	-0.493875	FALSE	FALSE	FALSE	TRUE	FALSE	FALSE
LGALS2	NPCb	1	-0.516152	FALSE	FALSE	FALSE	TRUE	FALSE	FALSE
CAV2	NPCb	1.00519	-1.04061	FALSE	FALSE	FALSE	TRUE	FALSE	FALSE
PSMA2	NPCb	2.29328	-0.594631	FALSE	FALSE	FALSE	TRUE	FALSE	FALSE
PDZK1	NPCb	1.01505	-0.523665	FALSE	FALSE	FALSE	TRUE	FALSE	FALSE
ARL4C	NPCb	1.18728	-0.931078	FALSE	FALSE	FALSE	TRUE	FALSE	FALSE
RP11-295M3.4	NPCb	1.01297	-0.527942	FALSE	FALSE	FALSE	TRUE	FALSE	FALSE
BCAT1	NPCb	1.02293	-0.62042	FALSE	FALSE	FALSE	TRUE	FALSE	FALSE
ATP6V1B1	NPCb	1	-0.254544	FALSE	FALSE	FALSE	TRUE	FALSE	FALSE
KCNJ1	NPCb	1	-0.254569	FALSE	FALSE	FALSE	TRUE	FALSE	FALSE
DEFB1	NPCb	1.01045	-0.29993	FALSE	FALSE	FALSE	TRUE	FALSE	FALSE
HAO2	NPCb	1.01484	-0.236031	FALSE	FALSE	FALSE	TRUE	FALSE	FALSE
APOA1	NPCb	1.10972	-0.267592	FALSE	FALSE	FALSE	TRUE	FALSE	FALSE
APOM	NPCb	1.16812	-0.289334	FALSE	FALSE	FALSE	TRUE	FALSE	FALSE
AOC1	NPCb	1	-0.274626	FALSE	FALSE	FALSE	TRUE	FALSE	FALSE
AGR2	NPCb	1	-0.407152	FALSE	FALSE	FALSE	TRUE	FALSE	FALSE
SMIM22	NPCb	1	-0.315511	FALSE	FALSE	FALSE	TRUE	FALSE	FALSE
LGALS1	NPCb	2.0108	-0.43326	FALSE	FALSE	FALSE	TRUE	FALSE	FALSE
PTN	NPCb	1.89312	-0.301807	FALSE	FALSE	FALSE	TRUE	FALSE	FALSE
MKI67	NPCb	1.0732	-0.447022	FALSE	FALSE	FALSE	TRUE	FALSE	FALSE
UBE2C	NPCb	1.29791	-0.343033	FALSE	FALSE	FALSE	TRUE	FALSE	FALSE
SLC2A3	NPCb	1.33975	-0.291532	FALSE	FALSE	FALSE	TRUE	FALSE	FALSE
DKK1	NPCb	1.09098	-0.523073	FALSE	FALSE	FALSE	TRUE	FALSE	FALSE
CCL2	NPCb	1.15098	-0.351678	FALSE	FALSE	FALSE	TRUE	FALSE	FALSE
POSTN	NPCb	1.05778	-0.456675	FALSE	FALSE	FALSE	TRUE	FALSE	FALSE
COL1A2	NPCb	1.19774	-0.492173	FALSE	FALSE	FALSE	TRUE	FALSE	FALSE
CTSC	NPCb	1.31398	-0.606922	FALSE	FALSE	FALSE	TRUE	FALSE	FALSE
HIGD1B	NPCb	1	-0.235935	FALSE	FALSE	FALSE	TRUE	FALSE	FALSE
APLNR	NPCb	1.00675	-0.23163	FALSE	FALSE	FALSE	TRUE	FALSE	FALSE
RBP5	NPCb	1.03651	-0.249849	FALSE	FALSE	FALSE	TRUE	FALSE	FALSE
CRHBP	NPCb	1	-0.251821	FALSE	FALSE	FALSE	TRUE	FALSE	FALSE
TM4SF18	NPCb	1.01206	-0.233237	FALSE	FALSE	FALSE	TRUE	FALSE	FALSE
GIMAP7	NPCb	1.01001	-0.239359	FALSE	FALSE	FALSE	TRUE	FALSE	FALSE
FAM167B	NPCb	1.00675	-0.255206	FALSE	FALSE	FALSE	TRUE	FALSE	FALSE
KANK3	NPCb	1.02644	-0.1815	FALSE	FALSE	FALSE	TRUE	FALSE	FALSE
LYZ	NPCb	1	-0.228461	FALSE	FALSE	FALSE	TRUE	FALSE	FALSE
NCF4	NPCb	1	-0.224731	FALSE	FALSE	FALSE	TRUE	FALSE	FALSE
MT-CYB	NPCb	7.15952	-0.281281	FALSE	FALSE	FALSE	TRUE	FALSE	FALSE
MT-CO1	NPCb	11.6814	-0.0962808	FALSE	FALSE	FALSE	TRUE	FALSE	FALSE
SLC15A1	NPCb	1.54527	0.842517	FALSE	FALSE	FALSE	FALSE	TRUE	FALSE
CDH7	NPCb	1.62196	1.16992	FALSE	FALSE	FALSE	FALSE	TRUE	FALSE
UNCX	NPCb	1.41501	1.60696	FALSE	FALSE	FALSE	FALSE	TRUE	FALSE
PHLDA1	NPCb	2.13178	0.768717	FALSE	FALSE	FALSE	FALSE	TRUE	FALSE
ETV5	NPCb	1.66753	1.72039	FALSE	FALSE	FALSE	FALSE	TRUE	FALSE
DHFR	NPCb	1.41752	-0.330363	FALSE	FALSE	FALSE	FALSE	TRUE	FALSE
FADS2	NPCb	1.36404	0.557827	FALSE	FALSE	FALSE	FALSE	TRUE	FALSE
FEN1	NPCb	1.41895	0.107123	FALSE	FALSE	FALSE	FALSE	TRUE	FALSE
FADS1	NPCb	2.01879	1.0757	FALSE	FALSE	FALSE	FALSE	TRUE	FALSE
SOX11	NPCb	2.17381	1.20024	FALSE	FALSE	FALSE	FALSE	TRUE	FALSE
NTRK2	NPCb	2.41691	0.555296	FALSE	FALSE	FALSE	FALSE	TRUE	TRUE
DDX1	NPCb	1.92191	0.0575367	FALSE	FALSE	FALSE	FALSE	TRUE	TRUE
ASPM	NPCb	1.10964	-0.257718	FALSE	FALSE	FALSE	FALSE	TRUE	FALSE
HLA-DQB1	NPCb	2.35005	1.29101	FALSE	FALSE	FALSE	FALSE	TRUE	FALSE
C1GALT1C1	NPCb	1.21593	-0.488963	FALSE	FALSE	FALSE	FALSE	FALSE	TRUE
TMX1	NPCb	1.34504	-0.673179	FALSE	FALSE	FALSE	FALSE	FALSE	TRUE
GPC6	NPCb	1.13223	-0.808371	FALSE	FALSE	FALSE	FALSE	FALSE	TRUE
HIPK2	NPCb	1.61582	-0.343638	FALSE	FALSE	FALSE	FALSE	FALSE	TRUE
VEGFA	NPCb	1.2747	-0.455634	FALSE	FALSE	FALSE	FALSE	FALSE	TRUE
IGFBP2	NPCb	2.31022	-0.743125	FALSE	FALSE	FALSE	FALSE	FALSE	TRUE
RBMS1	NPCb	1.84821	-0.517485	FALSE	FALSE	FALSE	FALSE	FALSE	TRUE
DACH1	NPCb	1.79447	0.0075069	FALSE	FALSE	FALSE	FALSE	FALSE	TRUE
PCBD1	NPCb	1.71713	-0.867753	FALSE	FALSE	FALSE	FALSE	FALSE	TRUE
HACD2	NPCb	1.14998	-0.750712	FALSE	FALSE	FALSE	FALSE	FALSE	TRUE
KIRREL2	NPCb	1.01773	-0.423428	FALSE	FALSE	FALSE	FALSE	FALSE	TRUE
MYH9	NPCb	1.3703	-0.73061	FALSE	FALSE	FALSE	FALSE	FALSE	TRUE
EPHX1	NPCb	1.17628	-0.352344	FALSE	FALSE	FALSE	FALSE	FALSE	TRUE
SPPL2A	NPCb	1.3293	-0.569285	FALSE	FALSE	FALSE	FALSE	FALSE	TRUE
ITGA6	NPCb	1.17882	-0.712143	FALSE	FALSE	FALSE	FALSE	FALSE	TRUE
OSR1	NPCc	1.32631	1.42093	TRUE	FALSE	FALSE	FALSE	FALSE	FALSE
SIX1	NPCc	2.13724	1.85911	TRUE	FALSE	FALSE	FALSE	FALSE	FALSE
SIX2	NPCc	1.80204	1.98656	TRUE	FALSE	FALSE	FALSE	FALSE	FALSE
CITED1	NPCc	2.50968	2.29693	TRUE	FALSE	FALSE	FALSE	FALSE	FALSE
EYA1	NPCc	1.89029	2.21533	TRUE	FALSE	FALSE	FALSE	FALSE	FALSE
SALL1	NPCc	1.61977	1.65522	TRUE	FALSE	FALSE	FALSE	TRUE	FALSE
MEOX1	NPCc	1.97553	2.10232	TRUE	FALSE	FALSE	FALSE	FALSE	FALSE
ETV4	NPCc	1.61659	1.13887	TRUE	FALSE	FALSE	FALSE	FALSE	FALSE
COL2A1	NPCc	2.10224	1.71446	TRUE	FALSE	FALSE	FALSE	FALSE	FALSE
HES1	NPCc	3.50509	-0.459813	TRUE	FALSE	FALSE	FALSE	FALSE	FALSE
CRABP2	NPCc	3.85167	2.27837	TRUE	FALSE	TRUE	FALSE	FALSE	FALSE
ITGA8	NPCc	2.04447	1.46938	TRUE	FALSE	FALSE	FALSE	FALSE	FALSE
LHX1	NPCc	1.21598	-0.771221	TRUE	FALSE	TRUE	FALSE	FALSE	FALSE
WNT4	NPCc	1.07092	-0.214762	TRUE	FALSE	FALSE	FALSE	FALSE	FALSE
CCND1	NPCc	1.34702	-1.09083	TRUE	FALSE	TRUE	TRUE	FALSE	FALSE
PAX8	NPCc	1.65022	-0.54251	TRUE	FALSE	TRUE	FALSE	FALSE	TRUE
JAG1	NPCc	1.17427	-0.879041	TRUE	FALSE	FALSE	FALSE	FALSE	FALSE
PAX2	NPCc	2.68859	1.43088	TRUE	FALSE	FALSE	FALSE	FALSE	FALSE
SFRP2	NPCc	1.21397	-0.144546	TRUE	FALSE	TRUE	TRUE	FALSE	FALSE
DLL1	NPCc	1.05459	-0.471185	TRUE	FALSE	FALSE	FALSE	FALSE	FALSE
HNF1B	NPCc	1.02754	-0.847448	TRUE	FALSE	FALSE	FALSE	FALSE	FALSE
POU3F3	NPCc	1.00745	-0.64078	TRUE	FALSE	FALSE	FALSE	FALSE	FALSE
SIM2	NPCc	1.0014	-0.434614	TRUE	FALSE	FALSE	FALSE	FALSE	FALSE
SOX9	NPCc	1.13527	-0.480759	TRUE	FALSE	FALSE	FALSE	FALSE	FALSE
IRX2	NPCc	1.00745	-0.408534	TRUE	FALSE	FALSE	TRUE	FALSE	FALSE
IRX3	NPCc	1.00762	-0.664751	TRUE	FALSE	FALSE	FALSE	FALSE	FALSE
CDH6	NPCc	1.37089	0.0544852	TRUE	FALSE	FALSE	FALSE	FALSE	FALSE
HNF1A	NPCc	1	-0.483606	TRUE	FALSE	FALSE	FALSE	FALSE	FALSE
AMN	NPCc	1.02304	-0.363641	TRUE	FALSE	FALSE	TRUE	FALSE	FALSE
FOXC2	NPCc	1.69491	-0.217662	TRUE	TRUE	FALSE	FALSE	FALSE	FALSE
MAFB	NPCc	1.55512	-0.448184	TRUE	TRUE	FALSE	TRUE	FALSE	FALSE
OLFM3	NPCc	1.2364	-0.270786	TRUE	TRUE	TRUE	TRUE	FALSE	TRUE
WT1	NPCc	2.23207	0.250561	TRUE	TRUE	FALSE	FALSE	FALSE	FALSE
ALDH1A1	NPCc	1.03522	-0.925717	TRUE	FALSE	FALSE	FALSE	FALSE	FALSE
TACSTD2	NPCc	1.03321	-0.515521	TRUE	FALSE	FALSE	FALSE	FALSE	FALSE
CDH1	NPCc	1.02415	-0.515304	TRUE	FALSE	FALSE	FALSE	FALSE	FALSE
PAPPA2	NPCc	1.03789	-0.324022	TRUE	FALSE	FALSE	TRUE	FALSE	FALSE
MAL	NPCc	1.04063	-0.603062	TRUE	FALSE	TRUE	FALSE	FALSE	FALSE
CLCN5	NPCc	1.06381	-0.730812	TRUE	FALSE	FALSE	FALSE	FALSE	FALSE
SLC12A3	NPCc	1	-0.271095	TRUE	FALSE	FALSE	FALSE	FALSE	FALSE
UMOD	NPCc	1.00532	-0.233364	TRUE	FALSE	FALSE	FALSE	FALSE	FALSE
SLC12A1	NPCc	1.02059	-0.253197	TRUE	FALSE	TRUE	TRUE	FALSE	FALSE
LRP2	NPCc	1.03258	-0.358352	TRUE	FALSE	FALSE	FALSE	FALSE	FALSE
ANPEP	NPCc	1.0221	-0.297207	TRUE	FALSE	FALSE	FALSE	FALSE	FALSE
SLC34A1	NPCc	1.00248	-0.256792	TRUE	FALSE	FALSE	FALSE	FALSE	FALSE
CLDN1	NPCc	1.00757	-0.923828	TRUE	FALSE	FALSE	FALSE	FALSE	FALSE
CLDN2	NPCc	1	-0.310875	TRUE	FALSE	FALSE	FALSE	FALSE	FALSE
SLC13A1	NPCc	1.00716	-0.29152	TRUE	FALSE	FALSE	FALSE	FALSE	FALSE
CUBN	NPCc	1.02767	-0.274926	TRUE	FALSE	TRUE	TRUE	FALSE	FALSE
PTPRO	NPCc	1.04026	-0.337323	TRUE	TRUE	TRUE	TRUE	FALSE	TRUE
NPHS2	NPCc	1.02989	-0.3628	TRUE	TRUE	FALSE	TRUE	FALSE	FALSE
NPHS1	NPCc	1.00733	-0.446063	TRUE	TRUE	FALSE	FALSE	FALSE	FALSE
PODXL	NPCc	1.07967	-0.410091	TRUE	TRUE	FALSE	FALSE	FALSE	FALSE
TGFBR3	NPCc	1.03395	-0.55563	TRUE	FALSE	FALSE	FALSE	FALSE	FALSE
CLIC5	NPCc	1.02773	-0.336455	TRUE	TRUE	FALSE	FALSE	FALSE	FALSE
CITED2	NPCc	1.93807	-0.777016	TRUE	FALSE	FALSE	FALSE	FALSE	FALSE
KRT18	NPCc	1.68547	-0.599263	TRUE	FALSE	FALSE	FALSE	FALSE	FALSE
KRT8	NPCc	1.19371	-0.726428	TRUE	FALSE	FALSE	FALSE	FALSE	FALSE
RET	NPCc	1	-0.346342	TRUE	FALSE	FALSE	FALSE	FALSE	FALSE
CLDN7	NPCc	1.02636	-0.932491	TRUE	FALSE	FALSE	FALSE	FALSE	FALSE
AQP2	NPCc	1.03262	-0.251013	TRUE	FALSE	FALSE	TRUE	FALSE	FALSE
GATA2	NPCc	1.0975	-0.435105	TRUE	FALSE	FALSE	FALSE	FALSE	FALSE
MMP7	NPCc	1.00519	-0.406491	TRUE	FALSE	FALSE	FALSE	FALSE	FALSE
CALB1	NPCc	1.01619	-0.304331	TRUE	FALSE	FALSE	FALSE	FALSE	FALSE
GDNF	NPCc	1.42458	1.67933	TRUE	FALSE	FALSE	FALSE	FALSE	FALSE
FOXD1	NPCc	1.12755	-0.114923	TRUE	FALSE	FALSE	FALSE	FALSE	FALSE
DES	NPCc	1.11645	0.397202	TRUE	FALSE	FALSE	FALSE	FALSE	FALSE
COL3A1	NPCc	1.10914	-0.560013	TRUE	FALSE	FALSE	FALSE	FALSE	FALSE
COL1A1	NPCc	1.29244	-0.404536	TRUE	FALSE	FALSE	FALSE	FALSE	FALSE
SERPINE2	NPCc	1.47451	-0.151116	TRUE	FALSE	FALSE	FALSE	FALSE	FALSE
FGF7	NPCc	1.11183	-0.444427	TRUE	FALSE	TRUE	FALSE	FALSE	FALSE
LEF1	NPCc	1.3156	0.232413	TRUE	FALSE	FALSE	FALSE	FALSE	FALSE
DCN	NPCc	1.50519	-0.0901465	TRUE	FALSE	FALSE	FALSE	FALSE	FALSE
ACTA2	NPCc	1.15215	-0.397847	TRUE	FALSE	FALSE	FALSE	FALSE	FALSE
TPM2	NPCc	1.32668	-0.577746	TRUE	FALSE	FALSE	FALSE	FALSE	FALSE
PDGFRB	NPCc	1.03451	-0.570497	TRUE	FALSE	FALSE	FALSE	FALSE	FALSE
MCAM	NPCc	1.07176	-0.641494	TRUE	FALSE	FALSE	FALSE	FALSE	FALSE
CSPG4	NPCc	1.01292	-0.321365	TRUE	FALSE	FALSE	FALSE	FALSE	FALSE
CD248	NPCc	1.01017	-0.506454	TRUE	FALSE	FALSE	FALSE	FALSE	FALSE
KDR	NPCc	1	-0.263588	TRUE	FALSE	FALSE	FALSE	FALSE	FALSE
TEK	NPCc	1	-0.239334	TRUE	FALSE	FALSE	TRUE	FALSE	FALSE
FLT1	NPCc	1	-0.357159	TRUE	FALSE	FALSE	FALSE	FALSE	FALSE
CDH5	NPCc	1	-0.27631	TRUE	FALSE	FALSE	FALSE	FALSE	FALSE
PECAM1	NPCc	1	-0.315641	TRUE	FALSE	FALSE	FALSE	FALSE	FALSE
CD37	NPCc	1	-0.260051	TRUE	FALSE	FALSE	FALSE	FALSE	FALSE
CD48	NPCc	1	-0.226544	TRUE	FALSE	FALSE	TRUE	FALSE	FALSE
ITGB2	NPCc	1.00548	-0.247018	TRUE	FALSE	FALSE	FALSE	FALSE	FALSE
IFI30	NPCc	1.06301	-0.132682	TRUE	FALSE	FALSE	FALSE	FALSE	FALSE
IL1B	NPCc	1.00651	-0.227381	TRUE	FALSE	FALSE	FALSE	FALSE	FALSE
SYNPO	NPCc	1.00364	-0.457329	FALSE	TRUE	FALSE	FALSE	FALSE	FALSE
THSD7A	NPCc	1.11001	-0.435374	FALSE	TRUE	TRUE	TRUE	FALSE	FALSE
MAGI2	NPCc	1.05329	-0.479548	FALSE	TRUE	FALSE	FALSE	FALSE	FALSE
MPP5	NPCc	1.22666	-0.359096	FALSE	TRUE	TRUE	FALSE	FALSE	FALSE
CD151	NPCc	2.08704	-0.259181	FALSE	TRUE	FALSE	FALSE	FALSE	FALSE
PDLIM2	NPCc	1.13076	-0.631162	FALSE	TRUE	FALSE	FALSE	FALSE	FALSE
ORC4	NPCc	1.69483	-0.0287016	FALSE	TRUE	FALSE	FALSE	FALSE	FALSE
GADD45A	NPCc	1.68357	-0.666395	FALSE	TRUE	FALSE	FALSE	FALSE	FALSE
FAM134B	NPCc	1.46489	0.123776	FALSE	TRUE	FALSE	FALSE	FALSE	FALSE
RPL22	NPCc	5.76341	-0.363999	FALSE	FALSE	TRUE	FALSE	FALSE	FALSE
TINAGL1	NPCc	1.00834	-0.628264	FALSE	FALSE	TRUE	FALSE	FALSE	FALSE
C1orf210	NPCc	1.00068	-0.698172	FALSE	FALSE	TRUE	FALSE	FALSE	FALSE
CD53	NPCc	1.00836	-0.205067	FALSE	FALSE	TRUE	FALSE	FALSE	FALSE
PIFO	NPCc	1.0059	-0.64228	FALSE	FALSE	TRUE	FALSE	FALSE	FALSE
CFAP126	NPCc	1.0048	-0.564326	FALSE	FALSE	TRUE	FALSE	FALSE	FALSE
CACYBP	NPCc	2.36367	-0.353105	FALSE	FALSE	TRUE	FALSE	FALSE	FALSE
REN	NPCc	1.0684	-0.214618	FALSE	FALSE	TRUE	TRUE	FALSE	FALSE
CENPF	NPCc	1.34204	-0.213625	FALSE	FALSE	TRUE	TRUE	FALSE	FALSE
RRM2	NPCc	1.12304	-0.321981	FALSE	FALSE	TRUE	FALSE	TRUE	FALSE
IL1R1	NPCc	1.05346	-0.562414	FALSE	FALSE	TRUE	FALSE	FALSE	FALSE
TFCP2L1	NPCc	1	-0.365286	FALSE	FALSE	TRUE	FALSE	FALSE	FALSE
HOXD8	NPCc	1.53123	-0.0328933	FALSE	FALSE	TRUE	FALSE	FALSE	FALSE
MITF	NPCc	1.05153	-0.750156	FALSE	FALSE	TRUE	FALSE	FALSE	FALSE
SULT1E1	NPCc	1.06967	-0.527762	FALSE	FALSE	TRUE	TRUE	FALSE	FALSE
ADH1C	NPCc	1.03669	-0.261248	FALSE	FALSE	TRUE	FALSE	FALSE	FALSE
RPS3A	NPCc	11.6815	0.825595	FALSE	FALSE	TRUE	FALSE	FALSE	FALSE
HMGB2	NPCc	2.75603	-0.110503	FALSE	FALSE	TRUE	TRUE	FALSE	FALSE
IRX1	NPCc	1.00526	-0.502201	FALSE	FALSE	TRUE	TRUE	FALSE	FALSE
CENPK	NPCc	1.39324	0.136366	FALSE	FALSE	TRUE	FALSE	FALSE	FALSE
H2AFY	NPCc	2.73693	0.698965	FALSE	FALSE	TRUE	FALSE	FALSE	FALSE
ECSCR	NPCc	1.00131	-0.260713	FALSE	FALSE	TRUE	FALSE	FALSE	FALSE
LST1	NPCc	1.0006	-0.260326	FALSE	FALSE	TRUE	TRUE	FALSE	FALSE
CD24	NPCc	3.25298	0.138307	FALSE	FALSE	TRUE	FALSE	FALSE	FALSE
RSPO3	NPCc	2.05442	1.54235	FALSE	FALSE	TRUE	FALSE	TRUE	FALSE
MOXD1	NPCc	1.01947	-0.619385	FALSE	FALSE	TRUE	FALSE	FALSE	FALSE
RPS12	NPCc	9.8513	-0.264461	FALSE	FALSE	TRUE	FALSE	FALSE	FALSE
MRPL18	NPCc	2.00982	-0.783278	FALSE	FALSE	TRUE	FALSE	FALSE	FALSE
ZFAND2A	NPCc	1.46635	-0.796626	FALSE	FALSE	TRUE	FALSE	FALSE	FALSE
AKR1B1	NPCc	2.08661	0.387571	FALSE	FALSE	TRUE	FALSE	FALSE	FALSE
SFRP1	NPCc	1.62	-0.116707	FALSE	FALSE	TRUE	TRUE	FALSE	FALSE
NKAIN3	NPCc	2.38212	1.9291	FALSE	FALSE	TRUE	FALSE	FALSE	FALSE
HAS2	NPCc	1.74916	2.39476	FALSE	FALSE	TRUE	FALSE	TRUE	FALSE
RPL35	NPCc	6.66894	-0.05884	FALSE	FALSE	TRUE	FALSE	FALSE	FALSE
EGFL7	NPCc	1.36374	-0.226695	FALSE	FALSE	TRUE	FALSE	FALSE	FALSE
MUC6	NPCc	1	-0.35241	FALSE	FALSE	TRUE	FALSE	FALSE	FALSE
LSP1	NPCc	1.07498	-0.126285	FALSE	FALSE	TRUE	FALSE	FALSE	FALSE
PHLDA2	NPCc	1.0769	-0.334612	FALSE	FALSE	TRUE	FALSE	FALSE	FALSE
CALCA	NPCc	1.15077	-0.339358	FALSE	FALSE	TRUE	TRUE	FALSE	FALSE
ELF5	NPCc	1.00164	-0.277321	FALSE	FALSE	TRUE	TRUE	FALSE	FALSE
MDK	NPCc	6.4995	1.14738	FALSE	FALSE	TRUE	FALSE	FALSE	FALSE
GLYAT	NPCc	1.00455	-0.282911	FALSE	FALSE	TRUE	TRUE	FALSE	FALSE
PRSS23	NPCc	1.10277	-0.616125	FALSE	FALSE	TRUE	FALSE	FALSE	FALSE
TAGLN	NPCc	1.12674	-0.601126	FALSE	FALSE	TRUE	TRUE	FALSE	FALSE
TSPAN15	NPCc	1.12375	-0.48144	FALSE	FALSE	TRUE	TRUE	FALSE	FALSE
FAM213A	NPCc	3.41696	1.54609	FALSE	FALSE	TRUE	FALSE	FALSE	FALSE
HOXC6	NPCc	2.07422	2.09459	FALSE	FALSE	TRUE	FALSE	FALSE	FALSE
NDUFA4L2	NPCc	1.00072	-0.324085	FALSE	FALSE	TRUE	FALSE	FALSE	FALSE
RAN	NPCc	3.60349	0.332505	FALSE	FALSE	TRUE	FALSE	FALSE	FALSE
STXBP6	NPCc	1.2858	0.471649	FALSE	FALSE	TRUE	FALSE	FALSE	FALSE
C14orf105	NPCc	1.0393	-0.835713	FALSE	FALSE	TRUE	FALSE	FALSE	FALSE
NUSAP1	NPCc	1.34268	-0.235289	FALSE	FALSE	TRUE	TRUE	FALSE	FALSE
CCNB2	NPCc	1.35275	-0.0376907	FALSE	FALSE	TRUE	TRUE	FALSE	FALSE
PPIB	NPCc	3.08675	-0.119464	FALSE	FALSE	TRUE	FALSE	FALSE	FALSE
KIAA0101	NPCc	2.22726	0.256595	FALSE	FALSE	TRUE	TRUE	FALSE	FALSE
NUPR1	NPCc	1.01414	-0.507059	FALSE	FALSE	TRUE	FALSE	FALSE	FALSE
CORO1A	NPCc	1.17841	-0.00733732	FALSE	FALSE	TRUE	FALSE	FALSE	FALSE
TPPP3	NPCc	1.12187	-0.382534	FALSE	FALSE	TRUE	FALSE	FALSE	FALSE
KRT17	NPCc	1.00726	-0.374189	FALSE	FALSE	TRUE	TRUE	FALSE	FALSE
RAMP2	NPCc	1.25295	-0.311434	FALSE	FALSE	TRUE	FALSE	FALSE	FALSE
TMEM100	NPCc	3.86114	2.25595	FALSE	FALSE	TRUE	TRUE	FALSE	FALSE
ICAM2	NPCc	1.00195	-0.327787	FALSE	FALSE	TRUE	FALSE	FALSE	FALSE
C17orf58	NPCc	1.45008	-0.079187	FALSE	FALSE	TRUE	FALSE	FALSE	FALSE
TYMS	NPCc	1.97475	0.232037	FALSE	FALSE	TRUE	FALSE	FALSE	FALSE
LAMP5	NPCc	1.03618	-0.651671	FALSE	FALSE	TRUE	FALSE	FALSE	FALSE
GNAS	NPCc	2.54602	-0.511991	FALSE	FALSE	TRUE	FALSE	FALSE	FALSE
SMIM24	NPCc	1	-0.524147	FALSE	FALSE	TRUE	FALSE	FALSE	FALSE
CAPS	NPCc	1.06704	-0.297078	FALSE	FALSE	TRUE	FALSE	FALSE	FALSE
DNAJB1	NPCc	2.03258	-1.0303	FALSE	FALSE	TRUE	TRUE	FALSE	FALSE
APOE	NPCc	1.35744	-0.496174	FALSE	FALSE	TRUE	FALSE	FALSE	FALSE
SNRPD2	NPCc	3.52838	0.861099	FALSE	FALSE	TRUE	FALSE	FALSE	FALSE
KLK6	NPCc	1.53874	0.111092	FALSE	FALSE	TRUE	FALSE	FALSE	FALSE
RANBP1	NPCc	3.37614	0.554106	FALSE	FALSE	TRUE	FALSE	FALSE	FALSE
EMID1	NPCc	1.49743	-0.266985	FALSE	FALSE	TRUE	FALSE	FALSE	FALSE
PCP4	NPCc	1.3469	-0.162508	FALSE	FALSE	TRUE	FALSE	FALSE	FALSE
ID3	NPCc	4.84596	-0.261364	FALSE	FALSE	FALSE	TRUE	FALSE	FALSE
HSPA6	NPCc	1.79555	0.0707582	FALSE	FALSE	FALSE	TRUE	FALSE	FALSE
MALAT1	NPCc	27.5729	-0.159478	FALSE	FALSE	FALSE	TRUE	FALSE	FALSE
RP11-609N14.1	NPCc	1	-0.247888	FALSE	FALSE	FALSE	TRUE	FALSE	FALSE
CA7	NPCc	1.02846	-0.169607	FALSE	FALSE	FALSE	TRUE	FALSE	FALSE
CTD-3126B10.4	NPCc	1	-0.286578	FALSE	FALSE	FALSE	TRUE	FALSE	FALSE
RTN1	NPCc	1.13986	2.00208	FALSE	FALSE	FALSE	TRUE	FALSE	FALSE
PTH	NPCc	1.01667	4.43958	FALSE	FALSE	FALSE	TRUE	FALSE	FALSE
IGFBP7	NPCc	1.28853	-1.31623	FALSE	FALSE	FALSE	TRUE	FALSE	FALSE
HES4	NPCc	1.49264	-1.4866	FALSE	FALSE	FALSE	TRUE	FALSE	FALSE
STMN2	NPCc	1	-0.242866	FALSE	FALSE	FALSE	TRUE	FALSE	FALSE
PIF1	NPCc	1.0607	-0.268017	FALSE	FALSE	FALSE	TRUE	FALSE	FALSE
HMMR	NPCc	1.09141	-0.326155	FALSE	FALSE	FALSE	TRUE	FALSE	FALSE
CCNB1	NPCc	1.27988	-0.244626	FALSE	FALSE	FALSE	TRUE	FALSE	FALSE
HMGA1	NPCc	1.68936	-0.721448	FALSE	FALSE	FALSE	TRUE	FALSE	FALSE
AURKB	NPCc	1.07907	-0.432987	FALSE	FALSE	FALSE	TRUE	FALSE	FALSE
HIST1H4C	NPCc	1.81529	-0.634495	FALSE	FALSE	FALSE	TRUE	FALSE	FALSE
CRYM	NPCc	1.03401	-0.316091	FALSE	FALSE	FALSE	TRUE	FALSE	FALSE
CXCR4	NPCc	1.70709	0.67984	FALSE	FALSE	FALSE	TRUE	FALSE	FALSE
CAV1	NPCc	1.01833	-0.656904	FALSE	FALSE	FALSE	TRUE	FALSE	FALSE
ERP27	NPCc	1.00741	-0.722539	FALSE	FALSE	FALSE	TRUE	FALSE	FALSE
KAAG1	NPCc	1.01134	-0.572021	FALSE	FALSE	FALSE	TRUE	FALSE	FALSE
PNOC	NPCc	1.04356	-0.420358	FALSE	FALSE	FALSE	TRUE	FALSE	FALSE
WNT7B	NPCc	1.00621	-0.500216	FALSE	FALSE	FALSE	TRUE	FALSE	FALSE
LGALS2	NPCc	1.01069	-0.491027	FALSE	FALSE	FALSE	TRUE	FALSE	FALSE
CAV2	NPCc	1.00422	-1.04508	FALSE	FALSE	FALSE	TRUE	FALSE	FALSE
PSMA2	NPCc	2.4153	-0.387594	FALSE	FALSE	FALSE	TRUE	FALSE	FALSE
PDZK1	NPCc	1.00835	-0.54009	FALSE	FALSE	FALSE	TRUE	FALSE	FALSE
ARL4C	NPCc	1.08739	-1.23471	FALSE	FALSE	FALSE	TRUE	FALSE	FALSE
RP11-295M3.4	NPCc	1.00677	-0.571364	FALSE	FALSE	FALSE	TRUE	FALSE	FALSE
BCAT1	NPCc	1.01954	-0.631936	FALSE	FALSE	FALSE	TRUE	FALSE	FALSE
ATP6V1B1	NPCc	1.00143	-0.249642	FALSE	FALSE	FALSE	TRUE	FALSE	FALSE
KCNJ1	NPCc	1	-0.254569	FALSE	FALSE	FALSE	TRUE	FALSE	FALSE
DEFB1	NPCc	1.03276	-0.286701	FALSE	FALSE	FALSE	TRUE	FALSE	FALSE
HAO2	NPCc	1.00777	-0.261161	FALSE	FALSE	FALSE	TRUE	FALSE	FALSE
APOA1	NPCc	1.08067	-0.308754	FALSE	FALSE	FALSE	TRUE	FALSE	FALSE
APOM	NPCc	1.19705	-0.251547	FALSE	FALSE	FALSE	TRUE	FALSE	FALSE
AOC1	NPCc	1	-0.274626	FALSE	FALSE	FALSE	TRUE	FALSE	FALSE
AGR2	NPCc	1.00656	-0.39252	FALSE	FALSE	FALSE	TRUE	FALSE	FALSE
SMIM22	NPCc	1	-0.315511	FALSE	FALSE	FALSE	TRUE	FALSE	FALSE
LGALS1	NPCc	2.35951	-0.26401	FALSE	FALSE	FALSE	TRUE	FALSE	FALSE
PTN	NPCc	1.92519	-0.277863	FALSE	FALSE	FALSE	TRUE	FALSE	FALSE
MKI67	NPCc	1.17806	-0.241084	FALSE	FALSE	FALSE	TRUE	FALSE	FALSE
UBE2C	NPCc	1.26092	-0.38104	FALSE	FALSE	FALSE	TRUE	FALSE	FALSE
SLC2A3	NPCc	1.15039	-0.590551	FALSE	FALSE	FALSE	TRUE	FALSE	FALSE
DKK1	NPCc	1.06012	-0.674116	FALSE	FALSE	FALSE	TRUE	FALSE	FALSE
CCL2	NPCc	1.02037	-0.627073	FALSE	FALSE	FALSE	TRUE	FALSE	FALSE
POSTN	NPCc	1.11937	-0.294174	FALSE	FALSE	FALSE	TRUE	FALSE	FALSE
COL1A2	NPCc	1.19197	-0.497721	FALSE	FALSE	FALSE	TRUE	FALSE	FALSE
CTSC	NPCc	1.29999	-0.619687	FALSE	FALSE	FALSE	TRUE	FALSE	FALSE
HIGD1B	NPCc	1	-0.235935	FALSE	FALSE	FALSE	TRUE	FALSE	FALSE
APLNR	NPCc	1.0143	-0.214519	FALSE	FALSE	FALSE	TRUE	FALSE	FALSE
RBP5	NPCc	1.00839	-0.317454	FALSE	FALSE	FALSE	TRUE	FALSE	FALSE
CRHBP	NPCc	1.00266	-0.244195	FALSE	FALSE	FALSE	TRUE	FALSE	FALSE
TM4SF18	NPCc	1.00195	-0.263906	FALSE	FALSE	FALSE	TRUE	FALSE	FALSE
GIMAP7	NPCc	1.01019	-0.238746	FALSE	FALSE	FALSE	TRUE	FALSE	FALSE
FAM167B	NPCc	1.00057	-0.272541	FALSE	FALSE	FALSE	TRUE	FALSE	FALSE
KANK3	NPCc	1	-0.263269	FALSE	FALSE	FALSE	TRUE	FALSE	FALSE
LYZ	NPCc	1.01567	-0.20351	FALSE	FALSE	FALSE	TRUE	FALSE	FALSE
NCF4	NPCc	1	-0.224731	FALSE	FALSE	FALSE	TRUE	FALSE	FALSE
MT-CYB	NPCc	7.32791	-0.182986	FALSE	FALSE	FALSE	TRUE	FALSE	FALSE
MT-CO1	NPCc	11.6992	-0.0904529	FALSE	FALSE	FALSE	TRUE	FALSE	FALSE
SLC15A1	NPCc	1.98956	2.1027	FALSE	FALSE	FALSE	FALSE	TRUE	FALSE
CDH7	NPCc	1.81495	1.90112	FALSE	FALSE	FALSE	FALSE	TRUE	FALSE
UNCX	NPCc	1.388	1.44183	FALSE	FALSE	FALSE	FALSE	TRUE	FALSE
PHLDA1	NPCc	2.06308	0.61536	FALSE	FALSE	FALSE	FALSE	TRUE	FALSE
ETV5	NPCc	1.55884	1.1776	FALSE	FALSE	FALSE	FALSE	TRUE	FALSE
DHFR	NPCc	1.57877	0.201609	FALSE	FALSE	FALSE	FALSE	TRUE	FALSE
FADS2	NPCc	1.52864	1.56614	FALSE	FALSE	FALSE	FALSE	TRUE	FALSE
FEN1	NPCc	1.53595	0.499101	FALSE	FALSE	FALSE	FALSE	TRUE	FALSE
FADS1	NPCc	2.11884	1.40551	FALSE	FALSE	FALSE	FALSE	TRUE	FALSE
SOX11	NPCc	2.15267	1.13763	FALSE	FALSE	FALSE	FALSE	TRUE	FALSE
NTRK2	NPCc	2.8631	1.21257	FALSE	FALSE	FALSE	FALSE	TRUE	TRUE
DDX1	NPCc	2.2964	1.37906	FALSE	FALSE	FALSE	FALSE	TRUE	TRUE
ASPM	NPCc	1.11012	-0.256133	FALSE	FALSE	FALSE	FALSE	TRUE	FALSE
HLA-DQB1	NPCc	2.60215	1.70018	FALSE	FALSE	FALSE	FALSE	TRUE	FALSE
C1GALT1C1	NPCc	1.3456	0.351387	FALSE	FALSE	FALSE	FALSE	FALSE	TRUE
TMX1	NPCc	1.50928	0.250736	FALSE	FALSE	FALSE	FALSE	FALSE	TRUE
GPC6	NPCc	1.12775	-0.82014	FALSE	FALSE	FALSE	FALSE	FALSE	TRUE
HIPK2	NPCc	1.664	-0.237806	FALSE	FALSE	FALSE	FALSE	FALSE	TRUE
VEGFA	NPCc	1.16385	-0.643481	FALSE	FALSE	FALSE	FALSE	FALSE	TRUE
IGFBP2	NPCc	2.39656	-0.656453	FALSE	FALSE	FALSE	FALSE	FALSE	TRUE
RBMS1	NPCc	1.88963	-0.441997	FALSE	FALSE	FALSE	FALSE	FALSE	TRUE
DACH1	NPCc	1.9472	0.289164	FALSE	FALSE	FALSE	FALSE	FALSE	TRUE
PCBD1	NPCc	1.93034	-0.538441	FALSE	FALSE	FALSE	FALSE	FALSE	TRUE
HACD2	NPCc	1.33425	-0.0313074	FALSE	FALSE	FALSE	FALSE	FALSE	TRUE
KIRREL2	NPCc	1	-0.561137	FALSE	FALSE	FALSE	FALSE	FALSE	TRUE
MYH9	NPCc	1.39387	-0.659455	FALSE	FALSE	FALSE	FALSE	FALSE	TRUE
EPHX1	NPCc	1.24144	-0.0909871	FALSE	FALSE	FALSE	FALSE	FALSE	TRUE
SPPL2A	NPCc	1.3108	-0.673077	FALSE	FALSE	FALSE	FALSE	FALSE	TRUE
ITGA6	NPCc	1.20717	-0.585341	FALSE	FALSE	FALSE	FALSE	FALSE	TRUE
OSR1	NPCd	1.25666	0.960057	TRUE	FALSE	FALSE	FALSE	FALSE	FALSE
SIX1	NPCd	1.92086	1.32438	TRUE	FALSE	FALSE	FALSE	FALSE	FALSE
SIX2	NPCd	1.73078	1.74246	TRUE	FALSE	FALSE	FALSE	FALSE	FALSE
CITED1	NPCd	1.83926	0.981334	TRUE	FALSE	FALSE	FALSE	FALSE	FALSE
EYA1	NPCd	1.61717	1.30252	TRUE	FALSE	FALSE	FALSE	FALSE	FALSE
SALL1	NPCd	1.47106	0.948002	TRUE	FALSE	FALSE	FALSE	TRUE	FALSE
MEOX1	NPCd	1.49215	0.733905	TRUE	FALSE	FALSE	FALSE	FALSE	FALSE
ETV4	NPCd	1.60191	1.08654	TRUE	FALSE	FALSE	FALSE	FALSE	FALSE
COL2A1	NPCd	2.04293	1.56513	TRUE	FALSE	FALSE	FALSE	FALSE	FALSE
HES1	NPCd	4.81395	0.57051	TRUE	FALSE	FALSE	FALSE	FALSE	FALSE
CRABP2	NPCd	2.88641	1.13551	TRUE	FALSE	TRUE	FALSE	FALSE	FALSE
ITGA8	NPCd	1.83216	0.939476	TRUE	FALSE	FALSE	FALSE	FALSE	FALSE
LHX1	NPCd	1.89936	0.113517	TRUE	FALSE	TRUE	FALSE	FALSE	FALSE
WNT4	NPCd	1.10657	0.111351	TRUE	FALSE	FALSE	FALSE	FALSE	FALSE
CCND1	NPCd	2.25952	-0.120529	TRUE	FALSE	TRUE	TRUE	FALSE	FALSE
PAX8	NPCd	2.10366	0.0371358	TRUE	FALSE	TRUE	FALSE	FALSE	TRUE
JAG1	NPCd	1.5243	-0.112695	TRUE	FALSE	FALSE	FALSE	FALSE	FALSE
PAX2	NPCd	2.30946	0.764665	TRUE	FALSE	FALSE	FALSE	FALSE	FALSE
SFRP2	NPCd	1.52179	0.783938	TRUE	FALSE	TRUE	TRUE	FALSE	FALSE
DLL1	NPCd	1.11215	0.0420182	TRUE	FALSE	FALSE	FALSE	FALSE	FALSE
HNF1B	NPCd	1.08977	-0.639874	TRUE	FALSE	FALSE	FALSE	FALSE	FALSE
POU3F3	NPCd	1.00822	-0.637852	TRUE	FALSE	FALSE	FALSE	FALSE	FALSE
SIM2	NPCd	1.00942	-0.365976	TRUE	FALSE	FALSE	FALSE	FALSE	FALSE
SOX9	NPCd	1.18958	-0.270723	TRUE	FALSE	FALSE	FALSE	FALSE	FALSE
IRX2	NPCd	1.01273	-0.385822	TRUE	FALSE	FALSE	TRUE	FALSE	FALSE
IRX3	NPCd	1.066	-0.427492	TRUE	FALSE	FALSE	FALSE	FALSE	FALSE
CDH6	NPCd	1.45685	0.286706	TRUE	FALSE	FALSE	FALSE	FALSE	FALSE
HNF1A	NPCd	1	-0.483606	TRUE	FALSE	FALSE	FALSE	FALSE	FALSE
AMN	NPCd	1.03203	-0.343747	TRUE	FALSE	FALSE	TRUE	FALSE	FALSE
FOXC2	NPCd	2.25848	0.526864	TRUE	TRUE	FALSE	FALSE	FALSE	FALSE
MAFB	NPCd	2.34954	-0.116746	TRUE	TRUE	FALSE	TRUE	FALSE	FALSE
OLFM3	NPCd	1.65123	0.216131	TRUE	TRUE	TRUE	TRUE	FALSE	TRUE
WT1	NPCd	2.40101	0.408244	TRUE	TRUE	FALSE	FALSE	FALSE	FALSE
ALDH1A1	NPCd	1.13575	-0.730311	TRUE	FALSE	FALSE	FALSE	FALSE	FALSE
TACSTD2	NPCd	1.08567	-0.429942	TRUE	FALSE	FALSE	FALSE	FALSE	FALSE
CDH1	NPCd	1.07656	-0.275975	TRUE	FALSE	FALSE	FALSE	FALSE	FALSE
PAPPA2	NPCd	1.02047	-0.37132	TRUE	FALSE	FALSE	TRUE	FALSE	FALSE
MAL	NPCd	1.04598	-0.596347	TRUE	FALSE	TRUE	FALSE	FALSE	FALSE
CLCN5	NPCd	1.09125	-0.626141	TRUE	FALSE	FALSE	FALSE	FALSE	FALSE
SLC12A3	NPCd	1	-0.271095	TRUE	FALSE	FALSE	FALSE	FALSE	FALSE
UMOD	NPCd	1.0099	-0.212586	TRUE	FALSE	FALSE	FALSE	FALSE	FALSE
SLC12A1	NPCd	1.02284	-0.247597	TRUE	FALSE	TRUE	TRUE	FALSE	FALSE
LRP2	NPCd	1.08304	-0.211085	TRUE	FALSE	FALSE	FALSE	FALSE	FALSE
ANPEP	NPCd	1.00961	-0.342342	TRUE	FALSE	FALSE	FALSE	FALSE	FALSE
SLC34A1	NPCd	1.00108	-0.264575	TRUE	FALSE	FALSE	FALSE	FALSE	FALSE
CLDN1	NPCd	1.19485	-0.112754	TRUE	FALSE	FALSE	FALSE	FALSE	FALSE
CLDN2	NPCd	1	-0.310875	TRUE	FALSE	FALSE	FALSE	FALSE	FALSE
SLC13A1	NPCd	1	-0.31869	TRUE	FALSE	FALSE	FALSE	FALSE	FALSE
CUBN	NPCd	1.03997	-0.249231	TRUE	FALSE	TRUE	TRUE	FALSE	FALSE
PTPRO	NPCd	1.24641	-0.119248	TRUE	TRUE	TRUE	TRUE	FALSE	TRUE
NPHS2	NPCd	1.44058	-0.0822911	TRUE	TRUE	FALSE	TRUE	FALSE	FALSE
NPHS1	NPCd	1.19872	-0.0939035	TRUE	TRUE	FALSE	FALSE	FALSE	FALSE
PODXL	NPCd	1.44591	-0.14113	TRUE	TRUE	FALSE	FALSE	FALSE	FALSE
TGFBR3	NPCd	1.11841	-0.388645	TRUE	FALSE	FALSE	FALSE	FALSE	FALSE
CLIC5	NPCd	1.24695	-0.0891476	TRUE	TRUE	FALSE	FALSE	FALSE	FALSE
CITED2	NPCd	2.46021	-0.259542	TRUE	FALSE	FALSE	FALSE	FALSE	FALSE
KRT18	NPCd	2.04388	-0.284064	TRUE	FALSE	FALSE	FALSE	FALSE	FALSE
KRT8	NPCd	1.43796	-0.481663	TRUE	FALSE	FALSE	FALSE	FALSE	FALSE
RET	NPCd	1	-0.346342	TRUE	FALSE	FALSE	FALSE	FALSE	FALSE
CLDN7	NPCd	1.18149	-0.543529	TRUE	FALSE	FALSE	FALSE	FALSE	FALSE
AQP2	NPCd	1.00122	-0.295809	TRUE	FALSE	FALSE	TRUE	FALSE	FALSE
GATA2	NPCd	1.14602	-0.281389	TRUE	FALSE	FALSE	FALSE	FALSE	FALSE
MMP7	NPCd	1.01797	-0.372766	TRUE	FALSE	FALSE	FALSE	FALSE	FALSE
CALB1	NPCd	1	-0.354645	TRUE	FALSE	FALSE	FALSE	FALSE	FALSE
GDNF	NPCd	1.36602	1.30681	TRUE	FALSE	FALSE	FALSE	FALSE	FALSE
FOXD1	NPCd	1.18454	0.29159	TRUE	FALSE	FALSE	FALSE	FALSE	FALSE
DES	NPCd	1.08301	-0.0174445	TRUE	FALSE	FALSE	FALSE	FALSE	FALSE
COL3A1	NPCd	1.39669	-0.313741	TRUE	FALSE	FALSE	FALSE	FALSE	FALSE
COL1A1	NPCd	1.50393	-0.219729	TRUE	FALSE	FALSE	FALSE	FALSE	FALSE
SERPINE2	NPCd	1.55905	0.0759857	TRUE	FALSE	FALSE	FALSE	FALSE	FALSE
FGF7	NPCd	1.12725	-0.379108	TRUE	FALSE	TRUE	FALSE	FALSE	FALSE
LEF1	NPCd	1.49136	1.08836	TRUE	FALSE	FALSE	FALSE	FALSE	FALSE
DCN	NPCd	1.50973	-0.084761	TRUE	FALSE	FALSE	FALSE	FALSE	FALSE
ACTA2	NPCd	1.25127	-0.30365	TRUE	FALSE	FALSE	FALSE	FALSE	FALSE
TPM2	NPCd	1.6725	-0.202454	TRUE	FALSE	FALSE	FALSE	FALSE	FALSE
PDGFRB	NPCd	1.18583	-0.279265	TRUE	FALSE	FALSE	FALSE	FALSE	FALSE
MCAM	NPCd	1.20658	-0.0793907	TRUE	FALSE	FALSE	FALSE	FALSE	FALSE
CSPG4	NPCd	1.06259	0.137086	TRUE	FALSE	FALSE	FALSE	FALSE	FALSE
CD248	NPCd	1.06955	-0.32613	TRUE	FALSE	FALSE	FALSE	FALSE	FALSE
KDR	NPCd	1	-0.263588	TRUE	FALSE	FALSE	FALSE	FALSE	FALSE
TEK	NPCd	1.00127	-0.234172	TRUE	FALSE	FALSE	TRUE	FALSE	FALSE
FLT1	NPCd	1.00821	-0.328063	TRUE	FALSE	FALSE	FALSE	FALSE	FALSE
CDH5	NPCd	1.02289	-0.200919	TRUE	FALSE	FALSE	FALSE	FALSE	FALSE
PECAM1	NPCd	1.02211	-0.241342	TRUE	FALSE	FALSE	FALSE	FALSE	FALSE
CD37	NPCd	1.02203	-0.196349	TRUE	FALSE	FALSE	FALSE	FALSE	FALSE
CD48	NPCd	1.01173	-0.1843	TRUE	FALSE	FALSE	TRUE	FALSE	FALSE
ITGB2	NPCd	1.01262	-0.217437	TRUE	FALSE	FALSE	FALSE	FALSE	FALSE
IFI30	NPCd	1.03762	-0.258258	TRUE	FALSE	FALSE	FALSE	FALSE	FALSE
IL1B	NPCd	1.00358	-0.233902	TRUE	FALSE	FALSE	FALSE	FALSE	FALSE
SYNPO	NPCd	1.1667	-0.0625066	FALSE	TRUE	FALSE	FALSE	FALSE	FALSE
THSD7A	NPCd	1.36848	-0.184779	FALSE	TRUE	TRUE	TRUE	FALSE	FALSE
MAGI2	NPCd	1.10246	-0.318755	FALSE	TRUE	FALSE	FALSE	FALSE	FALSE
MPP5	NPCd	1.45594	-0.0494886	FALSE	TRUE	TRUE	FALSE	FALSE	FALSE
CD151	NPCd	2.22538	-0.0449079	FALSE	TRUE	FALSE	FALSE	FALSE	FALSE
PDLIM2	NPCd	1.41062	-0.247853	FALSE	TRUE	FALSE	FALSE	FALSE	FALSE
ORC4	NPCd	1.73948	0.0937669	FALSE	TRUE	FALSE	FALSE	FALSE	FALSE
GADD45A	NPCd	2.40816	-0.112414	FALSE	TRUE	FALSE	FALSE	FALSE	FALSE
FAM134B	NPCd	1.38639	-0.0195775	FALSE	TRUE	FALSE	FALSE	FALSE	FALSE
RPL22	NPCd	5.57806	-0.956752	FALSE	FALSE	TRUE	FALSE	FALSE	FALSE
TINAGL1	NPCd	1.03376	-0.577765	FALSE	FALSE	TRUE	FALSE	FALSE	FALSE
C1orf210	NPCd	1.00595	-0.674728	FALSE	FALSE	TRUE	FALSE	FALSE	FALSE
CD53	NPCd	1.00535	-0.218674	FALSE	FALSE	TRUE	FALSE	FALSE	FALSE
PIFO	NPCd	1.00141	-0.664826	FALSE	FALSE	TRUE	FALSE	FALSE	FALSE
CFAP126	NPCd	1.0135	-0.521074	FALSE	FALSE	TRUE	FALSE	FALSE	FALSE
CACYBP	NPCd	3.07592	1.5502	FALSE	FALSE	TRUE	FALSE	FALSE	FALSE
REN	NPCd	1.13855	-0.194658	FALSE	FALSE	TRUE	TRUE	FALSE	FALSE
CENPF	NPCd	3.62267	2.82464	FALSE	FALSE	TRUE	TRUE	FALSE	FALSE
RRM2	NPCd	1.91941	1.78599	FALSE	FALSE	TRUE	FALSE	TRUE	FALSE
IL1R1	NPCd	1.24914	0.190187	FALSE	FALSE	TRUE	FALSE	FALSE	FALSE
TFCP2L1	NPCd	1.01385	-0.287973	FALSE	FALSE	TRUE	FALSE	FALSE	FALSE
HOXD8	NPCd	1.49174	-0.154659	FALSE	FALSE	TRUE	FALSE	FALSE	FALSE
MITF	NPCd	1.06586	-0.703039	FALSE	FALSE	TRUE	FALSE	FALSE	FALSE
SULT1E1	NPCd	1.3261	-0.395495	FALSE	FALSE	TRUE	TRUE	FALSE	FALSE
ADH1C	NPCd	1	-0.329154	FALSE	FALSE	TRUE	FALSE	FALSE	FALSE
RPS3A	NPCd	11.1379	0.0849429	FALSE	FALSE	TRUE	FALSE	FALSE	FALSE
HMGB2	NPCd	6.63797	2.65433	FALSE	FALSE	TRUE	TRUE	FALSE	FALSE
IRX1	NPCd	1.05203	-0.309015	FALSE	FALSE	TRUE	TRUE	FALSE	FALSE
CENPK	NPCd	1.96558	1.79385	FALSE	FALSE	TRUE	FALSE	FALSE	FALSE
H2AFY	NPCd	3.10414	1.63926	FALSE	FALSE	TRUE	FALSE	FALSE	FALSE
ECSCR	NPCd	1.03028	-0.183191	FALSE	FALSE	TRUE	FALSE	FALSE	FALSE
LST1	NPCd	1.06164	-0.154765	FALSE	FALSE	TRUE	TRUE	FALSE	FALSE
CD24	NPCd	2.90741	-0.104467	FALSE	FALSE	TRUE	FALSE	FALSE	FALSE
RSPO3	NPCd	1.56465	0.4402	FALSE	FALSE	TRUE	FALSE	TRUE	FALSE
MOXD1	NPCd	1.12206	-0.479191	FALSE	FALSE	TRUE	FALSE	FALSE	FALSE
RPS12	NPCd	9.29321	-0.916483	FALSE	FALSE	TRUE	FALSE	FALSE	FALSE
MRPL18	NPCd	2.62379	0.901108	FALSE	FALSE	TRUE	FALSE	FALSE	FALSE
ZFAND2A	NPCd	2.0037	0.464193	FALSE	FALSE	TRUE	FALSE	FALSE	FALSE
AKR1B1	NPCd	1.9774	0.121902	FALSE	FALSE	TRUE	FALSE	FALSE	FALSE
SFRP1	NPCd	1.78039	0.0708827	FALSE	FALSE	TRUE	TRUE	FALSE	FALSE
NKAIN3	NPCd	1.89176	0.966634	FALSE	FALSE	TRUE	FALSE	FALSE	FALSE
HAS2	NPCd	1.46459	1.10195	FALSE	FALSE	TRUE	FALSE	TRUE	FALSE
RPL35	NPCd	6.82091	0.285373	FALSE	FALSE	TRUE	FALSE	FALSE	FALSE
EGFL7	NPCd	1.35752	-0.234754	FALSE	FALSE	TRUE	FALSE	FALSE	FALSE
MUC6	NPCd	1	-0.35241	FALSE	FALSE	TRUE	FALSE	FALSE	FALSE
LSP1	NPCd	1.03066	-0.257295	FALSE	FALSE	TRUE	FALSE	FALSE	FALSE
PHLDA2	NPCd	1.12429	-0.272163	FALSE	FALSE	TRUE	FALSE	FALSE	FALSE
CALCA	NPCd	1.47922	0.46298	FALSE	FALSE	TRUE	TRUE	FALSE	FALSE
ELF5	NPCd	1	-0.28134	FALSE	FALSE	TRUE	TRUE	FALSE	FALSE
MDK	NPCd	6.13624	0.880265	FALSE	FALSE	TRUE	FALSE	FALSE	FALSE
GLYAT	NPCd	1.00244	-0.289749	FALSE	FALSE	TRUE	TRUE	FALSE	FALSE
PRSS23	NPCd	1.4141	-0.241766	FALSE	FALSE	TRUE	FALSE	FALSE	FALSE
TAGLN	NPCd	1.38683	-0.235124	FALSE	FALSE	TRUE	TRUE	FALSE	FALSE
TSPAN15	NPCd	1.13312	-0.451499	FALSE	FALSE	TRUE	TRUE	FALSE	FALSE
FAM213A	NPCd	2.8923	0.753487	FALSE	FALSE	TRUE	FALSE	FALSE	FALSE
HOXC6	NPCd	1.84228	1.35313	FALSE	FALSE	TRUE	FALSE	FALSE	FALSE
NDUFA4L2	NPCd	1.01852	-0.287311	FALSE	FALSE	TRUE	FALSE	FALSE	FALSE
RAN	NPCd	4.47412	1.74265	FALSE	FALSE	TRUE	FALSE	FALSE	FALSE
STXBP6	NPCd	1.333	0.686817	FALSE	FALSE	TRUE	FALSE	FALSE	FALSE
C14orf105	NPCd	1.09383	-0.719926	FALSE	FALSE	TRUE	FALSE	FALSE	FALSE
NUSAP1	NPCd	3.4728	2.81137	FALSE	FALSE	TRUE	TRUE	FALSE	FALSE
CCNB2	NPCd	2.67047	2.83189	FALSE	FALSE	TRUE	TRUE	FALSE	FALSE
PPIB	NPCd	2.86392	-0.55195	FALSE	FALSE	TRUE	FALSE	FALSE	FALSE
KIAA0101	NPCd	3.87196	1.92165	FALSE	FALSE	TRUE	TRUE	FALSE	FALSE
NUPR1	NPCd	1.03572	-0.405062	FALSE	FALSE	TRUE	FALSE	FALSE	FALSE
CORO1A	NPCd	1.22325	0.0825115	FALSE	FALSE	TRUE	FALSE	FALSE	FALSE
TPPP3	NPCd	1.41092	-0.151872	FALSE	FALSE	TRUE	FALSE	FALSE	FALSE
KRT17	NPCd	1.02401	-0.334125	FALSE	FALSE	TRUE	TRUE	FALSE	FALSE
RAMP2	NPCd	1.32039	-0.240131	FALSE	FALSE	TRUE	FALSE	FALSE	FALSE
TMEM100	NPCd	2.49129	0.81098	FALSE	FALSE	TRUE	TRUE	FALSE	FALSE
ICAM2	NPCd	1.01748	-0.294238	FALSE	FALSE	TRUE	FALSE	FALSE	FALSE
C17orf58	NPCd	1.57213	0.23731	FALSE	FALSE	TRUE	FALSE	FALSE	FALSE
TYMS	NPCd	3.28174	1.85653	FALSE	FALSE	TRUE	FALSE	FALSE	FALSE
LAMP5	NPCd	1.17779	-0.0493082	FALSE	FALSE	TRUE	FALSE	FALSE	FALSE
GNAS	NPCd	2.7716	-0.269896	FALSE	FALSE	TRUE	FALSE	FALSE	FALSE
SMIM24	NPCd	1.07249	-0.439373	FALSE	FALSE	TRUE	FALSE	FALSE	FALSE
CAPS	NPCd	1.02863	-0.393213	FALSE	FALSE	TRUE	FALSE	FALSE	FALSE
DNAJB1	NPCd	3.59023	0.456648	FALSE	FALSE	TRUE	TRUE	FALSE	FALSE
APOE	NPCd	1.5472	-0.361645	FALSE	FALSE	TRUE	FALSE	FALSE	FALSE
SNRPD2	NPCd	3.44947	0.606161	FALSE	FALSE	TRUE	FALSE	FALSE	FALSE
KLK6	NPCd	1.70856	0.45844	FALSE	FALSE	TRUE	FALSE	FALSE	FALSE
RANBP1	NPCd	4.12179	1.65954	FALSE	FALSE	TRUE	FALSE	FALSE	FALSE
EMID1	NPCd	1.86563	0.838619	FALSE	FALSE	TRUE	FALSE	FALSE	FALSE
PCP4	NPCd	1.42508	0.039329	FALSE	FALSE	TRUE	FALSE	FALSE	FALSE
ID3	NPCd	5.73509	0.366938	FALSE	FALSE	FALSE	TRUE	FALSE	FALSE
HSPA6	NPCd	2.00301	0.400756	FALSE	FALSE	FALSE	TRUE	FALSE	FALSE
MALAT1	NPCd	27.1764	-0.201396	FALSE	FALSE	FALSE	TRUE	FALSE	FALSE
RP11-609N14.1	NPCd	1.00479	0.5448	FALSE	FALSE	FALSE	TRUE	FALSE	FALSE
CA7	NPCd	1.12902	0.922442	FALSE	FALSE	FALSE	TRUE	FALSE	FALSE
CTD-3126B10.4	NPCd	1	-0.286578	FALSE	FALSE	FALSE	TRUE	FALSE	FALSE
RTN1	NPCd	1.11976	1.61704	FALSE	FALSE	FALSE	TRUE	FALSE	FALSE
PTH	NPCd	1	-0.24034	FALSE	FALSE	FALSE	TRUE	FALSE	FALSE
IGFBP7	NPCd	1.9504	-0.955263	FALSE	FALSE	FALSE	TRUE	FALSE	FALSE
HES4	NPCd	2.81961	-0.088031	FALSE	FALSE	FALSE	TRUE	FALSE	FALSE
STMN2	NPCd	1.08895	4.436	FALSE	FALSE	FALSE	TRUE	FALSE	FALSE
PIF1	NPCd	1.7222	3.2921	FALSE	FALSE	FALSE	TRUE	FALSE	FALSE
HMMR	NPCd	1.89791	2.77447	FALSE	FALSE	FALSE	TRUE	FALSE	FALSE
CCNB1	NPCd	2.63434	2.84881	FALSE	FALSE	FALSE	TRUE	FALSE	FALSE
HMGA1	NPCd	2.3316	0.24668	FALSE	FALSE	FALSE	TRUE	FALSE	FALSE
AURKB	NPCd	2.4029	2.41379	FALSE	FALSE	FALSE	TRUE	FALSE	FALSE
HIST1H4C	NPCd	5.41376	2.56252	FALSE	FALSE	FALSE	TRUE	FALSE	FALSE
CRYM	NPCd	1.03112	-0.350155	FALSE	FALSE	FALSE	TRUE	FALSE	FALSE
CXCR4	NPCd	1.66806	0.564861	FALSE	FALSE	FALSE	TRUE	FALSE	FALSE
CAV1	NPCd	1.13146	-0.304634	FALSE	FALSE	FALSE	TRUE	FALSE	FALSE
ERP27	NPCd	1.03739	-0.581134	FALSE	FALSE	FALSE	TRUE	FALSE	FALSE
KAAG1	NPCd	1.08231	-0.0137081	FALSE	FALSE	FALSE	TRUE	FALSE	FALSE
PNOC	NPCd	1.09945	0.243142	FALSE	FALSE	FALSE	TRUE	FALSE	FALSE
WNT7B	NPCd	1.0065	-0.498338	FALSE	FALSE	FALSE	TRUE	FALSE	FALSE
LGALS2	NPCd	1.03113	-0.442958	FALSE	FALSE	FALSE	TRUE	FALSE	FALSE
CAV2	NPCd	1.12623	-0.482887	FALSE	FALSE	FALSE	TRUE	FALSE	FALSE
PSMA2	NPCd	2.57172	-0.122166	FALSE	FALSE	FALSE	TRUE	FALSE	FALSE
PDZK1	NPCd	1.0337	-0.477885	FALSE	FALSE	FALSE	TRUE	FALSE	FALSE
ARL4C	NPCd	1.34811	-0.442201	FALSE	FALSE	FALSE	TRUE	FALSE	FALSE
RP11-295M3.4	NPCd	1	-0.618849	FALSE	FALSE	FALSE	TRUE	FALSE	FALSE
BCAT1	NPCd	1.05187	-0.522158	FALSE	FALSE	FALSE	TRUE	FALSE	FALSE
ATP6V1B1	NPCd	1	-0.254544	FALSE	FALSE	FALSE	TRUE	FALSE	FALSE
KCNJ1	NPCd	1	-0.254569	FALSE	FALSE	FALSE	TRUE	FALSE	FALSE
DEFB1	NPCd	1.0346	-0.28561	FALSE	FALSE	FALSE	TRUE	FALSE	FALSE
HAO2	NPCd	1.00493	-0.271242	FALSE	FALSE	FALSE	TRUE	FALSE	FALSE
APOA1	NPCd	1.11504	-0.260066	FALSE	FALSE	FALSE	TRUE	FALSE	FALSE
APOM	NPCd	1.21693	-0.225586	FALSE	FALSE	FALSE	TRUE	FALSE	FALSE
AOC1	NPCd	1	-0.274626	FALSE	FALSE	FALSE	TRUE	FALSE	FALSE
AGR2	NPCd	1	-0.407152	FALSE	FALSE	FALSE	TRUE	FALSE	FALSE
SMIM22	NPCd	1	-0.315511	FALSE	FALSE	FALSE	TRUE	FALSE	FALSE
LGALS1	NPCd	2.47855	-0.206228	FALSE	FALSE	FALSE	TRUE	FALSE	FALSE
PTN	NPCd	2.66827	0.276962	FALSE	FALSE	FALSE	TRUE	FALSE	FALSE
MKI67	NPCd	2.54541	2.44416	FALSE	FALSE	FALSE	TRUE	FALSE	FALSE
UBE2C	NPCd	4.14005	2.57776	FALSE	FALSE	FALSE	TRUE	FALSE	FALSE
SLC2A3	NPCd	1.31548	-0.329864	FALSE	FALSE	FALSE	TRUE	FALSE	FALSE
DKK1	NPCd	1.12447	-0.359155	FALSE	FALSE	FALSE	TRUE	FALSE	FALSE
CCL2	NPCd	1.20883	-0.229685	FALSE	FALSE	FALSE	TRUE	FALSE	FALSE
POSTN	NPCd	1.16731	-0.16768	FALSE	FALSE	FALSE	TRUE	FALSE	FALSE
COL1A2	NPCd	1.29831	-0.395466	FALSE	FALSE	FALSE	TRUE	FALSE	FALSE
CTSC	NPCd	1.49456	-0.442165	FALSE	FALSE	FALSE	TRUE	FALSE	FALSE
HIGD1B	NPCd	1	-0.235935	FALSE	FALSE	FALSE	TRUE	FALSE	FALSE
APLNR	NPCd	1.01217	-0.219347	FALSE	FALSE	FALSE	TRUE	FALSE	FALSE
RBP5	NPCd	1.03916	-0.243481	FALSE	FALSE	FALSE	TRUE	FALSE	FALSE
CRHBP	NPCd	1.00871	-0.226859	FALSE	FALSE	FALSE	TRUE	FALSE	FALSE
TM4SF18	NPCd	1.00596	-0.251742	FALSE	FALSE	FALSE	TRUE	FALSE	FALSE
GIMAP7	NPCd	1.00821	-0.245427	FALSE	FALSE	FALSE	TRUE	FALSE	FALSE
FAM167B	NPCd	1.00821	-0.251108	FALSE	FALSE	FALSE	TRUE	FALSE	FALSE
KANK3	NPCd	1.00821	-0.237868	FALSE	FALSE	FALSE	TRUE	FALSE	FALSE
LYZ	NPCd	1	-0.228461	FALSE	FALSE	FALSE	TRUE	FALSE	FALSE
NCF4	NPCd	1	-0.224731	FALSE	FALSE	FALSE	TRUE	FALSE	FALSE
MT-CYB	NPCd	7.4452	-0.114516	FALSE	FALSE	FALSE	TRUE	FALSE	FALSE
MT-CO1	NPCd	11.8877	-0.0287764	FALSE	FALSE	FALSE	TRUE	FALSE	FALSE
SLC15A1	NPCd	1.48524	0.672262	FALSE	FALSE	FALSE	FALSE	TRUE	FALSE
CDH7	NPCd	1.58869	1.04386	FALSE	FALSE	FALSE	FALSE	TRUE	FALSE
UNCX	NPCd	1.38897	1.44775	FALSE	FALSE	FALSE	FALSE	TRUE	FALSE
PHLDA1	NPCd	1.98174	0.433781	FALSE	FALSE	FALSE	FALSE	TRUE	FALSE
ETV5	NPCd	1.48823	0.824984	FALSE	FALSE	FALSE	FALSE	TRUE	FALSE
DHFR	NPCd	2.14776	2.07872	FALSE	FALSE	FALSE	FALSE	TRUE	FALSE
FADS2	NPCd	1.5881	1.93044	FALSE	FALSE	FALSE	FALSE	TRUE	FALSE
FEN1	NPCd	1.98688	2.00972	FALSE	FALSE	FALSE	FALSE	TRUE	FALSE
FADS1	NPCd	2.07835	1.27205	FALSE	FALSE	FALSE	FALSE	TRUE	FALSE
SOX11	NPCd	2.17326	1.19861	FALSE	FALSE	FALSE	FALSE	TRUE	FALSE
NTRK2	NPCd	2.42381	0.565461	FALSE	FALSE	FALSE	FALSE	TRUE	TRUE
DDX1	NPCd	2.18064	0.970574	FALSE	FALSE	FALSE	FALSE	TRUE	TRUE
ASPM	NPCd	1.96664	2.55614	FALSE	FALSE	FALSE	FALSE	TRUE	FALSE
HLA-DQB1	NPCd	2.00162	0.725513	FALSE	FALSE	FALSE	FALSE	TRUE	FALSE
C1GALT1C1	NPCd	1.25826	-0.214675	FALSE	FALSE	FALSE	FALSE	FALSE	TRUE
TMX1	NPCd	1.5957	0.736923	FALSE	FALSE	FALSE	FALSE	FALSE	TRUE
GPC6	NPCd	1.37759	-0.164036	FALSE	FALSE	FALSE	FALSE	FALSE	TRUE
HIPK2	NPCd	1.77555	0.00725975	FALSE	FALSE	FALSE	FALSE	FALSE	TRUE
VEGFA	NPCd	1.44278	-0.170784	FALSE	FALSE	FALSE	FALSE	FALSE	TRUE
IGFBP2	NPCd	2.99157	-0.0591663	FALSE	FALSE	FALSE	FALSE	FALSE	TRUE
RBMS1	NPCd	2.03756	-0.172426	FALSE	FALSE	FALSE	FALSE	FALSE	TRUE
DACH1	NPCd	1.94492	0.284948	FALSE	FALSE	FALSE	FALSE	FALSE	TRUE
PCBD1	NPCd	2.12556	-0.236918	FALSE	FALSE	FALSE	FALSE	FALSE	TRUE
HACD2	NPCd	1.4111	0.268704	FALSE	FALSE	FALSE	FALSE	FALSE	TRUE
KIRREL2	NPCd	1.09082	0.144161	FALSE	FALSE	FALSE	FALSE	FALSE	TRUE
MYH9	NPCd	1.52667	-0.258656	FALSE	FALSE	FALSE	FALSE	FALSE	TRUE
EPHX1	NPCd	1.20403	-0.241041	FALSE	FALSE	FALSE	FALSE	FALSE	TRUE
SPPL2A	NPCd	1.38613	-0.250425	FALSE	FALSE	FALSE	FALSE	FALSE	TRUE
ITGA6	NPCd	1.44413	0.474298	FALSE	FALSE	FALSE	FALSE	FALSE	TRUE
OSR1	PTA	1.08971	-0.14455	TRUE	FALSE	FALSE	FALSE	FALSE	FALSE
SIX1	PTA	1.64735	0.648436	TRUE	FALSE	FALSE	FALSE	FALSE	FALSE
SIX2	PTA	1.2034	-0.0642735	TRUE	FALSE	FALSE	FALSE	FALSE	FALSE
CITED1	PTA	1.25221	-0.170648	TRUE	FALSE	FALSE	FALSE	FALSE	FALSE
EYA1	PTA	1.21873	-0.0291065	TRUE	FALSE	FALSE	FALSE	FALSE	FALSE
SALL1	PTA	1.41311	0.672399	TRUE	FALSE	FALSE	FALSE	TRUE	FALSE
MEOX1	PTA	1.22496	-0.0225122	TRUE	FALSE	FALSE	FALSE	FALSE	FALSE
ETV4	PTA	1.56285	0.947293	TRUE	FALSE	FALSE	FALSE	FALSE	FALSE
COL2A1	PTA	1.70999	0.726803	TRUE	FALSE	FALSE	FALSE	FALSE	FALSE
HES1	PTA	4.84496	0.594922	TRUE	FALSE	FALSE	FALSE	FALSE	FALSE
CRABP2	PTA	1.80873	-0.140462	TRUE	FALSE	TRUE	FALSE	FALSE	FALSE
ITGA8	PTA	1.39587	-0.149477	TRUE	FALSE	FALSE	FALSE	FALSE	FALSE
LHX1	PTA	3.1769	1.7675	TRUE	FALSE	TRUE	FALSE	FALSE	FALSE
WNT4	PTA	1.31295	1.99903	TRUE	FALSE	FALSE	FALSE	FALSE	FALSE
CCND1	PTA	4.30858	2.05832	TRUE	FALSE	TRUE	TRUE	FALSE	FALSE
PAX8	PTA	3.12567	1.34362	TRUE	FALSE	TRUE	FALSE	FALSE	TRUE
JAG1	PTA	2.27178	1.52382	TRUE	FALSE	FALSE	FALSE	FALSE	FALSE
PAX2	PTA	2.63555	1.33767	TRUE	FALSE	FALSE	FALSE	FALSE	FALSE
SFRP2	PTA	2.04432	2.36006	TRUE	FALSE	TRUE	TRUE	FALSE	FALSE
DLL1	PTA	1.27234	1.47011	TRUE	FALSE	FALSE	FALSE	FALSE	FALSE
HNF1B	PTA	1.49208	0.701878	TRUE	FALSE	FALSE	FALSE	FALSE	FALSE
POU3F3	PTA	1.11982	-0.216789	TRUE	FALSE	FALSE	FALSE	FALSE	FALSE
SIM2	PTA	1.05502	0.0238204	TRUE	FALSE	FALSE	FALSE	FALSE	FALSE
SOX9	PTA	1.2214	-0.147676	TRUE	FALSE	FALSE	FALSE	FALSE	FALSE
IRX2	PTA	1.08542	-0.0735967	TRUE	FALSE	FALSE	TRUE	FALSE	FALSE
IRX3	PTA	1.23226	0.248216	TRUE	FALSE	FALSE	FALSE	FALSE	FALSE
CDH6	PTA	1.77486	1.14577	TRUE	FALSE	FALSE	FALSE	FALSE	FALSE
HNF1A	PTA	1.05104	0.054308	TRUE	FALSE	FALSE	FALSE	FALSE	FALSE
AMN	PTA	1.05022	-0.303517	TRUE	FALSE	FALSE	TRUE	FALSE	FALSE
FOXC2	PTA	2.31934	0.607262	TRUE	TRUE	FALSE	FALSE	FALSE	FALSE
MAFB	PTA	2.06141	-0.236958	TRUE	TRUE	FALSE	TRUE	FALSE	FALSE
OLFM3	PTA	1.71172	0.287131	TRUE	TRUE	TRUE	TRUE	FALSE	TRUE
WT1	PTA	2.28699	0.301822	TRUE	TRUE	FALSE	FALSE	FALSE	FALSE
ALDH1A1	PTA	1.47105	-0.0786326	TRUE	FALSE	FALSE	FALSE	FALSE	FALSE
TACSTD2	PTA	1.32239	-0.0437354	TRUE	FALSE	FALSE	FALSE	FALSE	FALSE
CDH1	PTA	1.0907	-0.211402	TRUE	FALSE	FALSE	FALSE	FALSE	FALSE
PAPPA2	PTA	1.09503	-0.16886	TRUE	FALSE	FALSE	TRUE	FALSE	FALSE
MAL	PTA	1.41875	-0.127836	TRUE	FALSE	TRUE	FALSE	FALSE	FALSE
CLCN5	PTA	1.19142	-0.244068	TRUE	FALSE	FALSE	FALSE	FALSE	FALSE
SLC12A3	PTA	1	-0.271095	TRUE	FALSE	FALSE	FALSE	FALSE	FALSE
UMOD	PTA	1.00236	-0.246816	TRUE	FALSE	FALSE	FALSE	FALSE	FALSE
SLC12A1	PTA	1.01025	-0.278905	TRUE	FALSE	TRUE	TRUE	FALSE	FALSE
LRP2	PTA	1.15162	-0.0109189	TRUE	FALSE	FALSE	FALSE	FALSE	FALSE
ANPEP	PTA	1.02544	-0.285136	TRUE	FALSE	FALSE	FALSE	FALSE	FALSE
SLC34A1	PTA	1.02278	-0.143631	TRUE	FALSE	FALSE	FALSE	FALSE	FALSE
CLDN1	PTA	1.43616	0.932345	TRUE	FALSE	FALSE	FALSE	FALSE	FALSE
CLDN2	PTA	1	-0.310875	TRUE	FALSE	FALSE	FALSE	FALSE	FALSE
SLC13A1	PTA	1.04746	-0.138529	TRUE	FALSE	FALSE	FALSE	FALSE	FALSE
CUBN	PTA	1.04878	-0.23082	TRUE	FALSE	TRUE	TRUE	FALSE	FALSE
PTPRO	PTA	1.19271	-0.176053	TRUE	TRUE	TRUE	TRUE	FALSE	TRUE
NPHS2	PTA	1.16013	-0.273842	TRUE	TRUE	FALSE	TRUE	FALSE	FALSE
NPHS1	PTA	1.21195	-0.0695516	TRUE	TRUE	FALSE	FALSE	FALSE	FALSE
PODXL	PTA	1.39425	-0.179065	TRUE	TRUE	FALSE	FALSE	FALSE	FALSE
TGFBR3	PTA	1.11253	-0.400263	TRUE	FALSE	FALSE	FALSE	FALSE	FALSE
CLIC5	PTA	1.10708	-0.246942	TRUE	TRUE	FALSE	FALSE	FALSE	FALSE
CITED2	PTA	2.58965	-0.131254	TRUE	FALSE	FALSE	FALSE	FALSE	FALSE
KRT18	PTA	3.18391	0.718512	TRUE	FALSE	FALSE	FALSE	FALSE	FALSE
KRT8	PTA	2.14342	0.225309	TRUE	FALSE	FALSE	FALSE	FALSE	FALSE
RET	PTA	1.02353	-0.169642	TRUE	FALSE	FALSE	FALSE	FALSE	FALSE
CLDN7	PTA	1.57079	0.432625	TRUE	FALSE	FALSE	FALSE	FALSE	FALSE
AQP2	PTA	1.02635	-0.25996	TRUE	FALSE	FALSE	TRUE	FALSE	FALSE
GATA2	PTA	1.08361	-0.479114	TRUE	FALSE	FALSE	FALSE	FALSE	FALSE
MMP7	PTA	1.09302	-0.174744	TRUE	FALSE	FALSE	FALSE	FALSE	FALSE
CALB1	PTA	1.02168	-0.287272	TRUE	FALSE	FALSE	FALSE	FALSE	FALSE
GDNF	PTA	1.21594	0.352087	TRUE	FALSE	FALSE	FALSE	FALSE	FALSE
FOXD1	PTA	1.11409	-0.21093	TRUE	FALSE	FALSE	FALSE	FALSE	FALSE
DES	PTA	1.02665	-0.71633	TRUE	FALSE	FALSE	FALSE	FALSE	FALSE
COL3A1	PTA	1.13036	-0.541834	TRUE	FALSE	FALSE	FALSE	FALSE	FALSE
COL1A1	PTA	1.28307	-0.41273	TRUE	FALSE	FALSE	FALSE	FALSE	FALSE
SERPINE2	PTA	1.66763	0.367682	TRUE	FALSE	FALSE	FALSE	FALSE	FALSE
FGF7	PTA	1.09501	-0.515674	TRUE	FALSE	TRUE	FALSE	FALSE	FALSE
LEF1	PTA	1.38862	0.588031	TRUE	FALSE	FALSE	FALSE	FALSE	FALSE
DCN	PTA	1.06538	-0.611159	TRUE	FALSE	FALSE	FALSE	FALSE	FALSE
ACTA2	PTA	1.13908	-0.410262	TRUE	FALSE	FALSE	FALSE	FALSE	FALSE
TPM2	PTA	1.60329	-0.277557	TRUE	FALSE	FALSE	FALSE	FALSE	FALSE
PDGFRB	PTA	1.11654	-0.412621	TRUE	FALSE	FALSE	FALSE	FALSE	FALSE
MCAM	PTA	1.19619	-0.122714	TRUE	FALSE	FALSE	FALSE	FALSE	FALSE
CSPG4	PTA	1.01494	-0.30267	TRUE	FALSE	FALSE	FALSE	FALSE	FALSE
CD248	PTA	1.0256	-0.459597	TRUE	FALSE	FALSE	FALSE	FALSE	FALSE
KDR	PTA	1.00436	-0.244082	TRUE	FALSE	FALSE	FALSE	FALSE	FALSE
TEK	PTA	1.01326	-0.185243	TRUE	FALSE	FALSE	TRUE	FALSE	FALSE
FLT1	PTA	1.00413	-0.34252	TRUE	FALSE	FALSE	FALSE	FALSE	FALSE
CDH5	PTA	1.01568	-0.22465	TRUE	FALSE	FALSE	FALSE	FALSE	FALSE
PECAM1	PTA	1	-0.315641	TRUE	FALSE	FALSE	FALSE	FALSE	FALSE
CD37	PTA	1.02057	-0.200585	TRUE	FALSE	FALSE	FALSE	FALSE	FALSE
CD48	PTA	1	-0.226544	TRUE	FALSE	FALSE	TRUE	FALSE	FALSE
ITGB2	PTA	1.0019	-0.261883	TRUE	FALSE	FALSE	FALSE	FALSE	FALSE
IFI30	PTA	1.0436	-0.228646	TRUE	FALSE	FALSE	FALSE	FALSE	FALSE
IL1B	PTA	1.0012	-0.239211	TRUE	FALSE	FALSE	FALSE	FALSE	FALSE
SYNPO	PTA	1.10574	-0.210101	FALSE	TRUE	FALSE	FALSE	FALSE	FALSE
THSD7A	PTA	1.18576	-0.361929	FALSE	TRUE	TRUE	TRUE	FALSE	FALSE
MAGI2	PTA	1.09878	-0.330764	FALSE	TRUE	FALSE	FALSE	FALSE	FALSE
MPP5	PTA	1.30404	-0.254612	FALSE	TRUE	TRUE	FALSE	FALSE	FALSE
CD151	PTA	2.38272	0.198811	FALSE	TRUE	FALSE	FALSE	FALSE	FALSE
PDLIM2	PTA	1.1832	-0.559333	FALSE	TRUE	FALSE	FALSE	FALSE	FALSE
ORC4	PTA	1.80108	0.262711	FALSE	TRUE	FALSE	FALSE	FALSE	FALSE
GADD45A	PTA	2.2067	-0.266433	FALSE	TRUE	FALSE	FALSE	FALSE	FALSE
FAM134B	PTA	1.21363	-0.335071	FALSE	TRUE	FALSE	FALSE	FALSE	FALSE
RPL22	PTA	5.76975	-0.343723	FALSE	FALSE	TRUE	FALSE	FALSE	FALSE
TINAGL1	PTA	1.05251	-0.54053	FALSE	FALSE	TRUE	FALSE	FALSE	FALSE
C1orf210	PTA	1.14706	-0.0477139	FALSE	FALSE	TRUE	FALSE	FALSE	FALSE
CD53	PTA	1.00603	-0.215616	FALSE	FALSE	TRUE	FALSE	FALSE	FALSE
PIFO	PTA	1.07367	-0.30229	FALSE	FALSE	TRUE	FALSE	FALSE	FALSE
CFAP126	PTA	1.0353	-0.412729	FALSE	FALSE	TRUE	FALSE	FALSE	FALSE
CACYBP	PTA	2.69868	0.542105	FALSE	FALSE	TRUE	FALSE	FALSE	FALSE
REN	PTA	1.15108	-0.191093	FALSE	FALSE	TRUE	TRUE	FALSE	FALSE
CENPF	PTA	2.89802	1.85927	FALSE	FALSE	TRUE	TRUE	FALSE	FALSE
RRM2	PTA	1.84839	1.598	FALSE	FALSE	TRUE	FALSE	TRUE	FALSE
IL1R1	PTA	1.37208	0.663008	FALSE	FALSE	TRUE	FALSE	FALSE	FALSE
TFCP2L1	PTA	1.02205	-0.242241	FALSE	FALSE	TRUE	FALSE	FALSE	FALSE
HOXD8	PTA	1.43097	-0.342055	FALSE	FALSE	TRUE	FALSE	FALSE	FALSE
MITF	PTA	1.29934	0.0650885	FALSE	FALSE	TRUE	FALSE	FALSE	FALSE
SULT1E1	PTA	1.09076	-0.516883	FALSE	FALSE	TRUE	TRUE	FALSE	FALSE
ADH1C	PTA	1.05667	-0.224261	FALSE	FALSE	TRUE	FALSE	FALSE	FALSE
RPS3A	PTA	11.1959	0.164029	FALSE	FALSE	TRUE	FALSE	FALSE	FALSE
HMGB2	PTA	5.48224	1.83119	FALSE	FALSE	TRUE	TRUE	FALSE	FALSE
IRX1	PTA	1.198	0.293907	FALSE	FALSE	TRUE	TRUE	FALSE	FALSE
CENPK	PTA	1.78705	1.27683	FALSE	FALSE	TRUE	FALSE	FALSE	FALSE
H2AFY	PTA	3.39624	2.38724	FALSE	FALSE	TRUE	FALSE	FALSE	FALSE
ECSCR	PTA	1.01812	-0.215727	FALSE	FALSE	TRUE	FALSE	FALSE	FALSE
LST1	PTA	1.0241	-0.219684	FALSE	FALSE	TRUE	TRUE	FALSE	FALSE
CD24	PTA	3.91943	0.606503	FALSE	FALSE	TRUE	FALSE	FALSE	FALSE
RSPO3	PTA	1.19889	-0.382856	FALSE	FALSE	TRUE	FALSE	TRUE	FALSE
MOXD1	PTA	1.13374	-0.463233	FALSE	FALSE	TRUE	FALSE	FALSE	FALSE
RPS12	PTA	9.2316	-0.98846	FALSE	FALSE	TRUE	FALSE	FALSE	FALSE
MRPL18	PTA	2.26732	-0.0768336	FALSE	FALSE	TRUE	FALSE	FALSE	FALSE
ZFAND2A	PTA	1.60737	-0.465728	FALSE	FALSE	TRUE	FALSE	FALSE	FALSE
AKR1B1	PTA	2.27397	0.843353	FALSE	FALSE	TRUE	FALSE	FALSE	FALSE
SFRP1	PTA	1.54233	-0.207559	FALSE	FALSE	TRUE	TRUE	FALSE	FALSE
NKAIN3	PTA	1.37503	-0.0475717	FALSE	FALSE	TRUE	FALSE	FALSE	FALSE
HAS2	PTA	1.57954	1.62416	FALSE	FALSE	TRUE	FALSE	TRUE	FALSE
RPL35	PTA	7.06571	0.839846	FALSE	FALSE	TRUE	FALSE	FALSE	FALSE
EGFL7	PTA	1.39124	-0.191068	FALSE	FALSE	TRUE	FALSE	FALSE	FALSE
MUC6	PTA	1.02025	-0.193183	FALSE	FALSE	TRUE	FALSE	FALSE	FALSE
LSP1	PTA	1.04424	-0.217137	FALSE	FALSE	TRUE	FALSE	FALSE	FALSE
PHLDA2	PTA	1.18371	-0.193867	FALSE	FALSE	TRUE	FALSE	FALSE	FALSE
CALCA	PTA	2.37127	2.64211	FALSE	FALSE	TRUE	TRUE	FALSE	FALSE
ELF5	PTA	1.00843	-0.260738	FALSE	FALSE	TRUE	TRUE	FALSE	FALSE
MDK	PTA	5.96482	0.75421	FALSE	FALSE	TRUE	FALSE	FALSE	FALSE
GLYAT	PTA	1.02163	-0.227714	FALSE	FALSE	TRUE	TRUE	FALSE	FALSE
PRSS23	PTA	1.54555	-0.0837122	FALSE	FALSE	TRUE	FALSE	FALSE	FALSE
TAGLN	PTA	1.16481	-0.547548	FALSE	FALSE	TRUE	TRUE	FALSE	FALSE
TSPAN15	PTA	1.39382	0.381819	FALSE	FALSE	TRUE	TRUE	FALSE	FALSE
FAM213A	PTA	2.38355	-0.0150686	FALSE	FALSE	TRUE	FALSE	FALSE	FALSE
HOXC6	PTA	1.34626	-0.232531	FALSE	FALSE	TRUE	FALSE	FALSE	FALSE
NDUFA4L2	PTA	1.01479	-0.295012	FALSE	FALSE	TRUE	FALSE	FALSE	FALSE
RAN	PTA	4.66377	2.04982	FALSE	FALSE	TRUE	FALSE	FALSE	FALSE
STXBP6	PTA	1.4386	1.16822	FALSE	FALSE	TRUE	FALSE	FALSE	FALSE
C14orf105	PTA	1.52201	0.189273	FALSE	FALSE	TRUE	FALSE	FALSE	FALSE
NUSAP1	PTA	2.66836	1.6608	FALSE	FALSE	TRUE	TRUE	FALSE	FALSE
CCNB2	PTA	2.34373	2.12035	FALSE	FALSE	TRUE	TRUE	FALSE	FALSE
PPIB	PTA	3.08376	-0.125268	FALSE	FALSE	TRUE	FALSE	FALSE	FALSE
KIAA0101	PTA	3.3891	1.43282	FALSE	FALSE	TRUE	TRUE	FALSE	FALSE
NUPR1	PTA	1.0164	-0.496401	FALSE	FALSE	TRUE	FALSE	FALSE	FALSE
CORO1A	PTA	1.13994	-0.0844234	FALSE	FALSE	TRUE	FALSE	FALSE	FALSE
TPPP3	PTA	1.20245	-0.318236	FALSE	FALSE	TRUE	FALSE	FALSE	FALSE
KRT17	PTA	1.09845	-0.156048	FALSE	FALSE	TRUE	TRUE	FALSE	FALSE
RAMP2	PTA	1.22122	-0.344981	FALSE	FALSE	TRUE	FALSE	FALSE	FALSE
TMEM100	PTA	1.30185	-0.443675	FALSE	FALSE	TRUE	TRUE	FALSE	FALSE
ICAM2	PTA	1.03273	-0.261295	FALSE	FALSE	TRUE	FALSE	FALSE	FALSE
C17orf58	PTA	1.69166	0.547247	FALSE	FALSE	TRUE	FALSE	FALSE	FALSE
TYMS	PTA	2.93213	1.42199	FALSE	FALSE	TRUE	FALSE	FALSE	FALSE
LAMP5	PTA	1.59874	1.74124	FALSE	FALSE	TRUE	FALSE	FALSE	FALSE
GNAS	PTA	2.88231	-0.151084	FALSE	FALSE	TRUE	FALSE	FALSE	FALSE
SMIM24	PTA	1.20144	-0.288585	FALSE	FALSE	TRUE	FALSE	FALSE	FALSE
CAPS	PTA	1.07947	-0.26595	FALSE	FALSE	TRUE	FALSE	FALSE	FALSE
DNAJB1	PTA	2.55917	-0.527614	FALSE	FALSE	TRUE	TRUE	FALSE	FALSE
APOE	PTA	1.55516	-0.356001	FALSE	FALSE	TRUE	FALSE	FALSE	FALSE
SNRPD2	PTA	3.43379	0.555506	FALSE	FALSE	TRUE	FALSE	FALSE	FALSE
KLK6	PTA	1.97982	1.01326	FALSE	FALSE	TRUE	FALSE	FALSE	FALSE
RANBP1	PTA	4.37082	2.02872	FALSE	FALSE	TRUE	FALSE	FALSE	FALSE
EMID1	PTA	2.11124	1.57611	FALSE	FALSE	TRUE	FALSE	FALSE	FALSE
PCP4	PTA	1.90345	1.27439	FALSE	FALSE	TRUE	FALSE	FALSE	FALSE
ID3	PTA	5.9837	0.542614	FALSE	FALSE	FALSE	TRUE	FALSE	FALSE
HSPA6	PTA	1.67493	-0.121111	FALSE	FALSE	FALSE	TRUE	FALSE	FALSE
MALAT1	PTA	21.1351	-0.840141	FALSE	FALSE	FALSE	TRUE	FALSE	FALSE
RP11-609N14.1	PTA	1	-0.247888	FALSE	FALSE	FALSE	TRUE	FALSE	FALSE
CA7	PTA	1.16186	1.27903	FALSE	FALSE	FALSE	TRUE	FALSE	FALSE
CTD-3126B10.4	PTA	1	-0.286578	FALSE	FALSE	FALSE	TRUE	FALSE	FALSE
RTN1	PTA	1.06871	0.639342	FALSE	FALSE	FALSE	TRUE	FALSE	FALSE
PTH	PTA	1	-0.24034	FALSE	FALSE	FALSE	TRUE	FALSE	FALSE
IGFBP7	PTA	2.8751	-0.450946	FALSE	FALSE	FALSE	TRUE	FALSE	FALSE
HES4	PTA	4.318	1.49122	FALSE	FALSE	FALSE	TRUE	FALSE	FALSE
STMN2	PTA	1	-0.242866	FALSE	FALSE	FALSE	TRUE	FALSE	FALSE
PIF1	PTA	1.39442	1.52802	FALSE	FALSE	FALSE	TRUE	FALSE	FALSE
HMMR	PTA	1.73342	2.1421	FALSE	FALSE	FALSE	TRUE	FALSE	FALSE
CCNB1	PTA	2.31601	2.12177	FALSE	FALSE	FALSE	TRUE	FALSE	FALSE
HMGA1	PTA	3.21532	1.57882	FALSE	FALSE	FALSE	TRUE	FALSE	FALSE
AURKB	PTA	2.18153	1.93775	FALSE	FALSE	FALSE	TRUE	FALSE	FALSE
HIST1H4C	PTA	4.74519	1.96854	FALSE	FALSE	FALSE	TRUE	FALSE	FALSE
CRYM	PTA	1.15508	1.11159	FALSE	FALSE	FALSE	TRUE	FALSE	FALSE
CXCR4	PTA	2.09305	1.81692	FALSE	FALSE	FALSE	TRUE	FALSE	FALSE
CAV1	PTA	1.28132	0.162029	FALSE	FALSE	FALSE	TRUE	FALSE	FALSE
ERP27	PTA	1.09574	-0.30591	FALSE	FALSE	FALSE	TRUE	FALSE	FALSE
KAAG1	PTA	1.18741	0.812982	FALSE	FALSE	FALSE	TRUE	FALSE	FALSE
PNOC	PTA	1.13055	0.612341	FALSE	FALSE	FALSE	TRUE	FALSE	FALSE
WNT7B	PTA	1.04419	-0.250492	FALSE	FALSE	FALSE	TRUE	FALSE	FALSE
LGALS2	PTA	1.19936	-0.0474279	FALSE	FALSE	FALSE	TRUE	FALSE	FALSE
CAV2	PTA	1.22591	-0.0236064	FALSE	FALSE	FALSE	TRUE	FALSE	FALSE
PSMA2	PTA	2.90649	0.445882	FALSE	FALSE	FALSE	TRUE	FALSE	FALSE
PDZK1	PTA	1.1329	-0.234445	FALSE	FALSE	FALSE	TRUE	FALSE	FALSE
ARL4C	PTA	1.73189	0.724415	FALSE	FALSE	FALSE	TRUE	FALSE	FALSE
RP11-295M3.4	PTA	1.03493	-0.373989	FALSE	FALSE	FALSE	TRUE	FALSE	FALSE
BCAT1	PTA	1.16343	-0.143304	FALSE	FALSE	FALSE	TRUE	FALSE	FALSE
ATP6V1B1	PTA	1.0005	-0.252852	FALSE	FALSE	FALSE	TRUE	FALSE	FALSE
KCNJ1	PTA	1.00768	-0.217577	FALSE	FALSE	FALSE	TRUE	FALSE	FALSE
DEFB1	PTA	1.08445	-0.256045	FALSE	FALSE	FALSE	TRUE	FALSE	FALSE
HAO2	PTA	1.00456	-0.27258	FALSE	FALSE	FALSE	TRUE	FALSE	FALSE
APOA1	PTA	1.13498	-0.231812	FALSE	FALSE	FALSE	TRUE	FALSE	FALSE
APOM	PTA	1.26153	-0.167332	FALSE	FALSE	FALSE	TRUE	FALSE	FALSE
AOC1	PTA	1.00288	-0.26453	FALSE	FALSE	FALSE	TRUE	FALSE	FALSE
AGR2	PTA	1.04586	-0.304904	FALSE	FALSE	FALSE	TRUE	FALSE	FALSE
SMIM22	PTA	1.01222	-0.270438	FALSE	FALSE	FALSE	TRUE	FALSE	FALSE
LGALS1	PTA	1.46659	-0.697405	FALSE	FALSE	FALSE	TRUE	FALSE	FALSE
PTN	PTA	2.13784	-0.119084	FALSE	FALSE	FALSE	TRUE	FALSE	FALSE
MKI67	PTA	2.1439	1.65565	FALSE	FALSE	FALSE	TRUE	FALSE	FALSE
UBE2C	PTA	3.24789	1.66092	FALSE	FALSE	FALSE	TRUE	FALSE	FALSE
SLC2A3	PTA	1.15728	-0.579673	FALSE	FALSE	FALSE	TRUE	FALSE	FALSE
DKK1	PTA	1.27141	0.359999	FALSE	FALSE	FALSE	TRUE	FALSE	FALSE
CCL2	PTA	1.13872	-0.377517	FALSE	FALSE	FALSE	TRUE	FALSE	FALSE
POSTN	PTA	1.10899	-0.321568	FALSE	FALSE	FALSE	TRUE	FALSE	FALSE
COL1A2	PTA	1.14708	-0.540884	FALSE	FALSE	FALSE	TRUE	FALSE	FALSE
CTSC	PTA	1.54685	-0.394458	FALSE	FALSE	FALSE	TRUE	FALSE	FALSE
HIGD1B	PTA	1	-0.235935	FALSE	FALSE	FALSE	TRUE	FALSE	FALSE
APLNR	PTA	1.00486	-0.235909	FALSE	FALSE	FALSE	TRUE	FALSE	FALSE
RBP5	PTA	1.04232	-0.235901	FALSE	FALSE	FALSE	TRUE	FALSE	FALSE
CRHBP	PTA	1.00383	-0.240837	FALSE	FALSE	FALSE	TRUE	FALSE	FALSE
TM4SF18	PTA	1.01135	-0.235385	FALSE	FALSE	FALSE	TRUE	FALSE	FALSE
GIMAP7	PTA	1.01711	-0.215368	FALSE	FALSE	FALSE	TRUE	FALSE	FALSE
FAM167B	PTA	1.0098	-0.246652	FALSE	FALSE	FALSE	TRUE	FALSE	FALSE
KANK3	PTA	1.01693	-0.210911	FALSE	FALSE	FALSE	TRUE	FALSE	FALSE
LYZ	PTA	1.00747	-0.216564	FALSE	FALSE	FALSE	TRUE	FALSE	FALSE
NCF4	PTA	1	-0.224731	FALSE	FALSE	FALSE	TRUE	FALSE	FALSE
MT-CYB	PTA	7.66149	0.0117498	FALSE	FALSE	FALSE	TRUE	FALSE	FALSE
MT-CO1	PTA	11.7819	-0.0633822	FALSE	FALSE	FALSE	TRUE	FALSE	FALSE
SLC15A1	PTA	1.1808	-0.191267	FALSE	FALSE	FALSE	FALSE	TRUE	FALSE
CDH7	PTA	1.29988	-0.050358	FALSE	FALSE	FALSE	FALSE	TRUE	FALSE
UNCX	PTA	1.33159	1.0969	FALSE	FALSE	FALSE	FALSE	TRUE	FALSE
PHLDA1	PTA	1.69965	-0.195922	FALSE	FALSE	FALSE	FALSE	TRUE	FALSE
ETV5	PTA	1.30812	-0.0744493	FALSE	FALSE	FALSE	FALSE	TRUE	FALSE
DHFR	PTA	2.10482	1.93706	FALSE	FALSE	FALSE	FALSE	TRUE	FALSE
FADS2	PTA	1.52313	1.53242	FALSE	FALSE	FALSE	FALSE	TRUE	FALSE
FEN1	PTA	2.03901	2.18436	FALSE	FALSE	FALSE	FALSE	TRUE	FALSE
FADS1	PTA	2.13485	1.4583	FALSE	FALSE	FALSE	FALSE	TRUE	FALSE
SOX11	PTA	2.13338	1.08047	FALSE	FALSE	FALSE	FALSE	TRUE	FALSE
NTRK2	PTA	2.06579	0.0380563	FALSE	FALSE	FALSE	FALSE	TRUE	TRUE
DDX1	PTA	2.03886	0.470212	FALSE	FALSE	FALSE	FALSE	TRUE	TRUE
ASPM	PTA	1.6704	1.58348	FALSE	FALSE	FALSE	FALSE	TRUE	FALSE
HLA-DQB1	PTA	1.49543	-0.0960237	FALSE	FALSE	FALSE	FALSE	TRUE	FALSE
C1GALT1C1	PTA	1.38388	0.599501	FALSE	FALSE	FALSE	FALSE	FALSE	TRUE
TMX1	PTA	1.68462	1.23714	FALSE	FALSE	FALSE	FALSE	FALSE	TRUE
GPC6	PTA	1.43927	-0.00206646	FALSE	FALSE	FALSE	FALSE	FALSE	TRUE
HIPK2	PTA	1.83575	0.139503	FALSE	FALSE	FALSE	FALSE	FALSE	TRUE
VEGFA	PTA	1.39596	-0.250142	FALSE	FALSE	FALSE	FALSE	FALSE	TRUE
IGFBP2	PTA	4.08415	1.03761	FALSE	FALSE	FALSE	FALSE	FALSE	TRUE
RBMS1	PTA	1.89833	-0.426144	FALSE	FALSE	FALSE	FALSE	FALSE	TRUE
DACH1	PTA	2.04119	0.462478	FALSE	FALSE	FALSE	FALSE	FALSE	TRUE
PCBD1	PTA	2.49124	0.327882	FALSE	FALSE	FALSE	FALSE	FALSE	TRUE
HACD2	PTA	1.3972	0.214432	FALSE	FALSE	FALSE	FALSE	FALSE	TRUE
KIRREL2	PTA	1.0924	0.156438	FALSE	FALSE	FALSE	FALSE	FALSE	TRUE
MYH9	PTA	1.45844	-0.46457	FALSE	FALSE	FALSE	FALSE	FALSE	TRUE
EPHX1	PTA	1.20087	-0.25371	FALSE	FALSE	FALSE	FALSE	FALSE	TRUE
SPPL2A	PTA	1.3815	-0.27644	FALSE	FALSE	FALSE	FALSE	FALSE	TRUE
ITGA6	PTA	1.42158	0.373448	FALSE	FALSE	FALSE	FALSE	FALSE	TRUE
OSR1	RVCSBa	1.08818	-0.154667	TRUE	FALSE	FALSE	FALSE	FALSE	FALSE
SIX1	RVCSBa	1.67555	0.718128	TRUE	FALSE	FALSE	FALSE	FALSE	FALSE
SIX2	RVCSBa	1.19689	-0.0865748	TRUE	FALSE	FALSE	FALSE	FALSE	FALSE
CITED1	RVCSBa	1.3676	0.0557958	TRUE	FALSE	FALSE	FALSE	FALSE	FALSE
EYA1	RVCSBa	1.32411	0.323086	TRUE	FALSE	FALSE	FALSE	FALSE	FALSE
SALL1	RVCSBa	1.42052	0.70762	TRUE	FALSE	FALSE	FALSE	TRUE	FALSE
MEOX1	RVCSBa	1.26049	0.0780593	TRUE	FALSE	FALSE	FALSE	FALSE	FALSE
ETV4	RVCSBa	1.65238	1.26649	TRUE	FALSE	FALSE	FALSE	FALSE	FALSE
COL2A1	RVCSBa	1.65658	0.592311	TRUE	FALSE	FALSE	FALSE	FALSE	FALSE
HES1	RVCSBa	5.01695	0.730317	TRUE	FALSE	FALSE	FALSE	FALSE	FALSE
CRABP2	RVCSBa	1.92275	-0.00545901	TRUE	FALSE	TRUE	FALSE	FALSE	FALSE
ITGA8	RVCSBa	1.49142	0.0890096	TRUE	FALSE	FALSE	FALSE	FALSE	FALSE
LHX1	RVCSBa	3.33308	1.9697	TRUE	FALSE	TRUE	FALSE	FALSE	FALSE
WNT4	RVCSBa	1.40166	2.81048	TRUE	FALSE	FALSE	FALSE	FALSE	FALSE
CCND1	RVCSBa	4.47713	2.23754	TRUE	FALSE	TRUE	TRUE	FALSE	FALSE
PAX8	RVCSBa	3.18879	1.42431	TRUE	FALSE	TRUE	FALSE	FALSE	TRUE
JAG1	RVCSBa	2.30119	1.58822	TRUE	FALSE	FALSE	FALSE	FALSE	FALSE
PAX2	RVCSBa	2.79972	1.62614	TRUE	FALSE	FALSE	FALSE	FALSE	FALSE
SFRP2	RVCSBa	2.12907	2.61568	TRUE	FALSE	TRUE	TRUE	FALSE	FALSE
DLL1	RVCSBa	1.4293	2.86938	TRUE	FALSE	FALSE	FALSE	FALSE	FALSE
HNF1B	RVCSBa	1.54883	0.891174	TRUE	FALSE	FALSE	FALSE	FALSE	FALSE
POU3F3	RVCSBa	1.27158	0.355798	TRUE	FALSE	FALSE	FALSE	FALSE	FALSE
SIM2	RVCSBa	1.09163	0.336756	TRUE	FALSE	FALSE	FALSE	FALSE	FALSE
SOX9	RVCSBa	1.32857	0.26673	TRUE	FALSE	FALSE	FALSE	FALSE	FALSE
IRX2	RVCSBa	1.13306	0.131044	TRUE	FALSE	FALSE	TRUE	FALSE	FALSE
IRX3	RVCSBa	1.17867	0.0303962	TRUE	FALSE	FALSE	FALSE	FALSE	FALSE
CDH6	RVCSBa	1.81449	1.25283	TRUE	FALSE	FALSE	FALSE	FALSE	FALSE
HNF1A	RVCSBa	1.02403	-0.230393	TRUE	FALSE	FALSE	FALSE	FALSE	FALSE
AMN	RVCSBa	1.06777	-0.264686	TRUE	FALSE	FALSE	TRUE	FALSE	FALSE
FOXC2	RVCSBa	2.18614	0.431294	TRUE	TRUE	FALSE	FALSE	FALSE	FALSE
MAFB	RVCSBa	2.11504	-0.214581	TRUE	TRUE	FALSE	TRUE	FALSE	FALSE
OLFM3	RVCSBa	1.69303	0.265192	TRUE	TRUE	TRUE	TRUE	FALSE	TRUE
WT1	RVCSBa	2.26861	0.284658	TRUE	TRUE	FALSE	FALSE	FALSE	FALSE
ALDH1A1	RVCSBa	1.49384	-0.0343411	TRUE	FALSE	FALSE	FALSE	FALSE	FALSE
TACSTD2	RVCSBa	1.27196	-0.12601	TRUE	FALSE	FALSE	FALSE	FALSE	FALSE
CDH1	RVCSBa	1.11564	-0.0975432	TRUE	FALSE	FALSE	FALSE	FALSE	FALSE
PAPPA2	RVCSBa	1.18229	0.068053	TRUE	FALSE	FALSE	TRUE	FALSE	FALSE
MAL	RVCSBa	1.60456	0.105703	TRUE	FALSE	TRUE	FALSE	FALSE	FALSE
CLCN5	RVCSBa	1.24203	-0.0510589	TRUE	FALSE	FALSE	FALSE	FALSE	FALSE
SLC12A3	RVCSBa	1	-0.271095	TRUE	FALSE	FALSE	FALSE	FALSE	FALSE
UMOD	RVCSBa	1.01313	-0.197919	TRUE	FALSE	FALSE	FALSE	FALSE	FALSE
SLC12A1	RVCSBa	1.00566	-0.29031	TRUE	FALSE	TRUE	TRUE	FALSE	FALSE
LRP2	RVCSBa	1.12454	-0.0899656	TRUE	FALSE	FALSE	FALSE	FALSE	FALSE
ANPEP	RVCSBa	1.01479	-0.323653	TRUE	FALSE	FALSE	FALSE	FALSE	FALSE
SLC34A1	RVCSBa	1.00168	-0.261265	TRUE	FALSE	FALSE	FALSE	FALSE	FALSE
CLDN1	RVCSBa	1.3626	0.61375	TRUE	FALSE	FALSE	FALSE	FALSE	FALSE
CLDN2	RVCSBa	1.00726	-0.262895	TRUE	FALSE	FALSE	FALSE	FALSE	FALSE
SLC13A1	RVCSBa	1.01107	-0.276647	TRUE	FALSE	FALSE	FALSE	FALSE	FALSE
CUBN	RVCSBa	1.04504	-0.238638	TRUE	FALSE	TRUE	TRUE	FALSE	FALSE
PTPRO	RVCSBa	1.19495	-0.173686	TRUE	TRUE	TRUE	TRUE	FALSE	TRUE
NPHS2	RVCSBa	1.12326	-0.299026	TRUE	TRUE	FALSE	TRUE	FALSE	FALSE
NPHS1	RVCSBa	1.10543	-0.265545	TRUE	TRUE	FALSE	FALSE	FALSE	FALSE
PODXL	RVCSBa	1.30366	-0.245598	TRUE	TRUE	FALSE	FALSE	FALSE	FALSE
TGFBR3	RVCSBa	1.09597	-0.433004	TRUE	FALSE	FALSE	FALSE	FALSE	FALSE
CLIC5	RVCSBa	1.0392	-0.323513	TRUE	TRUE	FALSE	FALSE	FALSE	FALSE
CITED2	RVCSBa	2.78344	0.060798	TRUE	FALSE	FALSE	FALSE	FALSE	FALSE
KRT18	RVCSBa	3.14686	0.685927	TRUE	FALSE	FALSE	FALSE	FALSE	FALSE
KRT8	RVCSBa	2.11185	0.193668	TRUE	FALSE	FALSE	FALSE	FALSE	FALSE
RET	RVCSBa	1.01132	-0.261325	TRUE	FALSE	FALSE	FALSE	FALSE	FALSE
CLDN7	RVCSBa	1.59619	0.49631	TRUE	FALSE	FALSE	FALSE	FALSE	FALSE
AQP2	RVCSBa	1.00743	-0.286959	TRUE	FALSE	FALSE	TRUE	FALSE	FALSE
GATA2	RVCSBa	1.10345	-0.416252	TRUE	FALSE	FALSE	FALSE	FALSE	FALSE
MMP7	RVCSBa	1.07478	-0.222874	TRUE	FALSE	FALSE	FALSE	FALSE	FALSE
CALB1	RVCSBa	1.01869	-0.296582	TRUE	FALSE	FALSE	FALSE	FALSE	FALSE
GDNF	RVCSBa	1.26377	0.656354	TRUE	FALSE	FALSE	FALSE	FALSE	FALSE
FOXD1	RVCSBa	1.05349	-0.643162	TRUE	FALSE	FALSE	FALSE	FALSE	FALSE
DES	RVCSBa	1.02794	-0.700252	TRUE	FALSE	FALSE	FALSE	FALSE	FALSE
COL3A1	RVCSBa	1.071	-0.592676	TRUE	FALSE	FALSE	FALSE	FALSE	FALSE
COL1A1	RVCSBa	1.18111	-0.501821	TRUE	FALSE	FALSE	FALSE	FALSE	FALSE
SERPINE2	RVCSBa	1.57684	0.123779	TRUE	FALSE	FALSE	FALSE	FALSE	FALSE
FGF7	RVCSBa	1.06865	-0.627312	TRUE	FALSE	TRUE	FALSE	FALSE	FALSE
LEF1	RVCSBa	1.33565	0.330077	TRUE	FALSE	FALSE	FALSE	FALSE	FALSE
DCN	RVCSBa	1.09485	-0.576244	TRUE	FALSE	FALSE	FALSE	FALSE	FALSE
ACTA2	RVCSBa	1.06273	-0.482818	TRUE	FALSE	FALSE	FALSE	FALSE	FALSE
TPM2	RVCSBa	1.4554	-0.438056	TRUE	FALSE	FALSE	FALSE	FALSE	FALSE
PDGFRB	RVCSBa	1.04703	-0.546403	TRUE	FALSE	FALSE	FALSE	FALSE	FALSE
MCAM	RVCSBa	1.13672	-0.370653	TRUE	FALSE	FALSE	FALSE	FALSE	FALSE
CSPG4	RVCSBa	1.0155	-0.297558	TRUE	FALSE	FALSE	FALSE	FALSE	FALSE
CD248	RVCSBa	1.00672	-0.516919	TRUE	FALSE	FALSE	FALSE	FALSE	FALSE
KDR	RVCSBa	1.00719	-0.231454	TRUE	FALSE	FALSE	FALSE	FALSE	FALSE
TEK	RVCSBa	1.00113	-0.234719	TRUE	FALSE	FALSE	TRUE	FALSE	FALSE
FLT1	RVCSBa	1.00077	-0.354443	TRUE	FALSE	FALSE	FALSE	FALSE	FALSE
CDH5	RVCSBa	1	-0.27631	TRUE	FALSE	FALSE	FALSE	FALSE	FALSE
PECAM1	RVCSBa	1	-0.315641	TRUE	FALSE	FALSE	FALSE	FALSE	FALSE
CD37	RVCSBa	1.00503	-0.245517	TRUE	FALSE	FALSE	FALSE	FALSE	FALSE
CD48	RVCSBa	1.00201	-0.219296	TRUE	FALSE	FALSE	TRUE	FALSE	FALSE
ITGB2	RVCSBa	1	-0.269746	TRUE	FALSE	FALSE	FALSE	FALSE	FALSE
IFI30	RVCSBa	1.00752	-0.40706	TRUE	FALSE	FALSE	FALSE	FALSE	FALSE
IL1B	RVCSBa	1.00749	-0.225189	TRUE	FALSE	FALSE	FALSE	FALSE	FALSE
SYNPO	RVCSBa	1.03554	-0.380088	FALSE	TRUE	FALSE	FALSE	FALSE	FALSE
THSD7A	RVCSBa	1.2019	-0.346282	FALSE	TRUE	TRUE	TRUE	FALSE	FALSE
MAGI2	RVCSBa	1.08575	-0.373392	FALSE	TRUE	FALSE	FALSE	FALSE	FALSE
MPP5	RVCSBa	1.22616	-0.359774	FALSE	TRUE	TRUE	FALSE	FALSE	FALSE
CD151	RVCSBa	2.23562	-0.0290403	FALSE	TRUE	FALSE	FALSE	FALSE	FALSE
PDLIM2	RVCSBa	1.18393	-0.558341	FALSE	TRUE	FALSE	FALSE	FALSE	FALSE
ORC4	RVCSBa	1.81193	0.292474	FALSE	TRUE	FALSE	FALSE	FALSE	FALSE
GADD45A	RVCSBa	2.14633	-0.312594	FALSE	TRUE	FALSE	FALSE	FALSE	FALSE
FAM134B	RVCSBa	1.30438	-0.169351	FALSE	TRUE	FALSE	FALSE	FALSE	FALSE
RPL22	RVCSBa	5.95222	0.239848	FALSE	FALSE	TRUE	FALSE	FALSE	FALSE
TINAGL1	RVCSBa	1.0281	-0.589016	FALSE	FALSE	TRUE	FALSE	FALSE	FALSE
C1orf210	RVCSBa	1.14537	-0.0552246	FALSE	FALSE	TRUE	FALSE	FALSE	FALSE
CD53	RVCSBa	1	-0.2428	FALSE	FALSE	TRUE	FALSE	FALSE	FALSE
PIFO	RVCSBa	1.10449	-0.147679	FALSE	FALSE	TRUE	FALSE	FALSE	FALSE
CFAP126	RVCSBa	1.1067	-0.0577141	FALSE	FALSE	TRUE	FALSE	FALSE	FALSE
CACYBP	RVCSBa	2.61742	0.324959	FALSE	FALSE	TRUE	FALSE	FALSE	FALSE
REN	RVCSBa	1.13439	-0.195843	FALSE	FALSE	TRUE	TRUE	FALSE	FALSE
CENPF	RVCSBa	1.76454	0.349229	FALSE	FALSE	TRUE	TRUE	FALSE	FALSE
RRM2	RVCSBa	1.33292	0.23356	FALSE	FALSE	TRUE	FALSE	TRUE	FALSE
IL1R1	RVCSBa	1.28182	0.31588	FALSE	FALSE	TRUE	FALSE	FALSE	FALSE
TFCP2L1	RVCSBa	1.01014	-0.30868	FALSE	FALSE	TRUE	FALSE	FALSE	FALSE
HOXD8	RVCSBa	1.48529	-0.174558	FALSE	FALSE	TRUE	FALSE	FALSE	FALSE
MITF	RVCSBa	1.33999	0.198822	FALSE	FALSE	TRUE	FALSE	FALSE	FALSE
SULT1E1	RVCSBa	1.09974	-0.512253	FALSE	FALSE	TRUE	TRUE	FALSE	FALSE
ADH1C	RVCSBa	1.03004	-0.273557	FALSE	FALSE	TRUE	FALSE	FALSE	FALSE
RPS3A	RVCSBa	11.4208	0.470463	FALSE	FALSE	TRUE	FALSE	FALSE	FALSE
HMGB2	RVCSBa	3.06533	0.109786	FALSE	FALSE	TRUE	TRUE	FALSE	FALSE
IRX1	RVCSBa	1.2615	0.556186	FALSE	FALSE	TRUE	TRUE	FALSE	FALSE
CENPK	RVCSBa	1.56661	0.638442	FALSE	FALSE	TRUE	FALSE	FALSE	FALSE
H2AFY	RVCSBa	3.00086	1.3748	FALSE	FALSE	TRUE	FALSE	FALSE	FALSE
ECSCR	RVCSBa	1.00169	-0.259693	FALSE	FALSE	TRUE	FALSE	FALSE	FALSE
LST1	RVCSBa	1.00376	-0.25487	FALSE	FALSE	TRUE	TRUE	FALSE	FALSE
CD24	RVCSBa	4.59327	1.07989	FALSE	FALSE	TRUE	FALSE	FALSE	FALSE
RSPO3	RVCSBa	1.27862	-0.203453	FALSE	FALSE	TRUE	FALSE	TRUE	FALSE
MOXD1	RVCSBa	1.1664	-0.418596	FALSE	FALSE	TRUE	FALSE	FALSE	FALSE
RPS12	RVCSBa	9.43157	-0.754835	FALSE	FALSE	TRUE	FALSE	FALSE	FALSE
MRPL18	RVCSBa	2.14222	-0.420028	FALSE	FALSE	TRUE	FALSE	FALSE	FALSE
ZFAND2A	RVCSBa	1.68636	-0.280386	FALSE	FALSE	TRUE	FALSE	FALSE	FALSE
AKR1B1	RVCSBa	2.18833	0.635005	FALSE	FALSE	TRUE	FALSE	FALSE	FALSE
SFRP1	RVCSBa	1.62389	-0.112164	FALSE	FALSE	TRUE	TRUE	FALSE	FALSE
NKAIN3	RVCSBa	1.49801	0.193798	FALSE	FALSE	TRUE	FALSE	FALSE	FALSE
HAS2	RVCSBa	1.53937	1.44164	FALSE	FALSE	TRUE	FALSE	TRUE	FALSE
RPL35	RVCSBa	6.9586	0.597229	FALSE	FALSE	TRUE	FALSE	FALSE	FALSE
EGFL7	RVCSBa	1.42696	-0.144787	FALSE	FALSE	TRUE	FALSE	FALSE	FALSE
MUC6	RVCSBa	1.00971	-0.276075	FALSE	FALSE	TRUE	FALSE	FALSE	FALSE
LSP1	RVCSBa	1.05053	-0.198556	FALSE	FALSE	TRUE	FALSE	FALSE	FALSE
PHLDA2	RVCSBa	1.14225	-0.248505	FALSE	FALSE	TRUE	FALSE	FALSE	FALSE
CALCA	RVCSBa	2.19425	2.20968	FALSE	FALSE	TRUE	TRUE	FALSE	FALSE
ELF5	RVCSBa	1.00074	-0.279534	FALSE	FALSE	TRUE	TRUE	FALSE	FALSE
MDK	RVCSBa	6.25028	0.964121	FALSE	FALSE	TRUE	FALSE	FALSE	FALSE
GLYAT	RVCSBa	1.02333	-0.222215	FALSE	FALSE	TRUE	TRUE	FALSE	FALSE
PRSS23	RVCSBa	1.47687	-0.166296	FALSE	FALSE	TRUE	FALSE	FALSE	FALSE
TAGLN	RVCSBa	1.09212	-0.64984	FALSE	FALSE	TRUE	TRUE	FALSE	FALSE
TSPAN15	RVCSBa	1.54623	0.869002	FALSE	FALSE	TRUE	TRUE	FALSE	FALSE
FAM213A	RVCSBa	2.45864	0.098365	FALSE	FALSE	TRUE	FALSE	FALSE	FALSE
HOXC6	RVCSBa	1.30532	-0.363386	FALSE	FALSE	TRUE	FALSE	FALSE	FALSE
NDUFA4L2	RVCSBa	1.02866	-0.266344	FALSE	FALSE	TRUE	FALSE	FALSE	FALSE
RAN	RVCSBa	4.0888	1.11855	FALSE	FALSE	TRUE	FALSE	FALSE	FALSE
STXBP6	RVCSBa	1.33858	0.712249	FALSE	FALSE	TRUE	FALSE	FALSE	FALSE
C14orf105	RVCSBa	1.60675	0.369229	FALSE	FALSE	TRUE	FALSE	FALSE	FALSE
NUSAP1	RVCSBa	1.45716	-0.0715555	FALSE	FALSE	TRUE	TRUE	FALSE	FALSE
CCNB2	RVCSBa	1.55647	0.405938	FALSE	FALSE	TRUE	TRUE	FALSE	FALSE
PPIB	RVCSBa	3.08726	-0.118473	FALSE	FALSE	TRUE	FALSE	FALSE	FALSE
KIAA0101	RVCSBa	2.55658	0.589993	FALSE	FALSE	TRUE	TRUE	FALSE	FALSE
NUPR1	RVCSBa	1.00502	-0.55021	FALSE	FALSE	TRUE	FALSE	FALSE	FALSE
CORO1A	RVCSBa	1.06161	-0.241381	FALSE	FALSE	TRUE	FALSE	FALSE	FALSE
TPPP3	RVCSBa	1.18993	-0.328222	FALSE	FALSE	TRUE	FALSE	FALSE	FALSE
KRT17	RVCSBa	1.04301	-0.288661	FALSE	FALSE	TRUE	TRUE	FALSE	FALSE
RAMP2	RVCSBa	1.20097	-0.366389	FALSE	FALSE	TRUE	FALSE	FALSE	FALSE
TMEM100	RVCSBa	1.45425	-0.282922	FALSE	FALSE	TRUE	TRUE	FALSE	FALSE
ICAM2	RVCSBa	1.01079	-0.308696	FALSE	FALSE	TRUE	FALSE	FALSE	FALSE
C17orf58	RVCSBa	1.48599	0.013933	FALSE	FALSE	TRUE	FALSE	FALSE	FALSE
TYMS	RVCSBa	2.232	0.551781	FALSE	FALSE	TRUE	FALSE	FALSE	FALSE
LAMP5	RVCSBa	1.79356	2.56995	FALSE	FALSE	TRUE	FALSE	FALSE	FALSE
GNAS	RVCSBa	2.88452	-0.148718	FALSE	FALSE	TRUE	FALSE	FALSE	FALSE
SMIM24	RVCSBa	1.25557	-0.225276	FALSE	FALSE	TRUE	FALSE	FALSE	FALSE
CAPS	RVCSBa	1.05467	-0.328029	FALSE	FALSE	TRUE	FALSE	FALSE	FALSE
DNAJB1	RVCSBa	2.34203	-0.7349	FALSE	FALSE	TRUE	TRUE	FALSE	FALSE
APOE	RVCSBa	1.62756	-0.304667	FALSE	FALSE	TRUE	FALSE	FALSE	FALSE
SNRPD2	RVCSBa	3.38266	0.390312	FALSE	FALSE	TRUE	FALSE	FALSE	FALSE
KLK6	RVCSBa	2.06237	1.18212	FALSE	FALSE	TRUE	FALSE	FALSE	FALSE
RANBP1	RVCSBa	3.61484	0.907981	FALSE	FALSE	TRUE	FALSE	FALSE	FALSE
EMID1	RVCSBa	1.94828	1.08681	FALSE	FALSE	TRUE	FALSE	FALSE	FALSE
PCP4	RVCSBa	1.95323	1.40291	FALSE	FALSE	TRUE	FALSE	FALSE	FALSE
ID3	RVCSBa	5.81097	0.420557	FALSE	FALSE	FALSE	TRUE	FALSE	FALSE
HSPA6	RVCSBa	1.685	-0.105095	FALSE	FALSE	FALSE	TRUE	FALSE	FALSE
MALAT1	RVCSBa	19.7639	-0.985115	FALSE	FALSE	FALSE	TRUE	FALSE	FALSE
RP11-609N14.1	RVCSBa	1	-0.247888	FALSE	FALSE	FALSE	TRUE	FALSE	FALSE
CA7	RVCSBa	1.12612	0.890973	FALSE	FALSE	FALSE	TRUE	FALSE	FALSE
CTD-3126B10.4	RVCSBa	1	-0.286578	FALSE	FALSE	FALSE	TRUE	FALSE	FALSE
RTN1	RVCSBa	1.00609	-0.560018	FALSE	FALSE	FALSE	TRUE	FALSE	FALSE
PTH	RVCSBa	1	-0.24034	FALSE	FALSE	FALSE	TRUE	FALSE	FALSE
IGFBP7	RVCSBa	2.88826	-0.443769	FALSE	FALSE	FALSE	TRUE	FALSE	FALSE
HES4	RVCSBa	3.91087	1.06213	FALSE	FALSE	FALSE	TRUE	FALSE	FALSE
STMN2	RVCSBa	1	-0.242866	FALSE	FALSE	FALSE	TRUE	FALSE	FALSE
PIF1	RVCSBa	1.04374	-0.359268	FALSE	FALSE	FALSE	TRUE	FALSE	FALSE
HMMR	RVCSBa	1.18403	0.0299243	FALSE	FALSE	FALSE	TRUE	FALSE	FALSE
CCNB1	RVCSBa	1.42779	0.0931835	FALSE	FALSE	FALSE	TRUE	FALSE	FALSE
HMGA1	RVCSBa	3.02403	1.29046	FALSE	FALSE	FALSE	TRUE	FALSE	FALSE
AURKB	RVCSBa	1.22797	-0.112783	FALSE	FALSE	FALSE	TRUE	FALSE	FALSE
HIST1H4C	RVCSBa	2.00656	-0.464559	FALSE	FALSE	FALSE	TRUE	FALSE	FALSE
CRYM	RVCSBa	1.34819	3.38889	FALSE	FALSE	FALSE	TRUE	FALSE	FALSE
CXCR4	RVCSBa	2.19073	2.10468	FALSE	FALSE	FALSE	TRUE	FALSE	FALSE
CAV1	RVCSBa	1.20127	-0.087256	FALSE	FALSE	FALSE	TRUE	FALSE	FALSE
ERP27	RVCSBa	1.16568	0.0240003	FALSE	FALSE	FALSE	TRUE	FALSE	FALSE
KAAG1	RVCSBa	1.16627	0.646731	FALSE	FALSE	FALSE	TRUE	FALSE	FALSE
PNOC	RVCSBa	1.07634	-0.0311833	FALSE	FALSE	FALSE	TRUE	FALSE	FALSE
WNT7B	RVCSBa	1.05544	-0.176555	FALSE	FALSE	FALSE	TRUE	FALSE	FALSE
LGALS2	RVCSBa	1.21713	-0.00566852	FALSE	FALSE	FALSE	TRUE	FALSE	FALSE
CAV2	RVCSBa	1.1382	-0.427722	FALSE	FALSE	FALSE	TRUE	FALSE	FALSE
PSMA2	RVCSBa	2.90069	0.43603	FALSE	FALSE	FALSE	TRUE	FALSE	FALSE
PDZK1	RVCSBa	1.1314	-0.238141	FALSE	FALSE	FALSE	TRUE	FALSE	FALSE
ARL4C	RVCSBa	1.74755	0.772007	FALSE	FALSE	FALSE	TRUE	FALSE	FALSE
RP11-295M3.4	RVCSBa	1.01327	-0.525791	FALSE	FALSE	FALSE	TRUE	FALSE	FALSE
BCAT1	RVCSBa	1.12538	-0.272518	FALSE	FALSE	FALSE	TRUE	FALSE	FALSE
ATP6V1B1	RVCSBa	1	-0.254544	FALSE	FALSE	FALSE	TRUE	FALSE	FALSE
KCNJ1	RVCSBa	1.01129	-0.200201	FALSE	FALSE	FALSE	TRUE	FALSE	FALSE
DEFB1	RVCSBa	1.08832	-0.253748	FALSE	FALSE	FALSE	TRUE	FALSE	FALSE
HAO2	RVCSBa	1	-0.288767	FALSE	FALSE	FALSE	TRUE	FALSE	FALSE
APOA1	RVCSBa	1.13602	-0.23034	FALSE	FALSE	FALSE	TRUE	FALSE	FALSE
APOM	RVCSBa	1.289	-0.131456	FALSE	FALSE	FALSE	TRUE	FALSE	FALSE
AOC1	RVCSBa	1	-0.274626	FALSE	FALSE	FALSE	TRUE	FALSE	FALSE
AGR2	RVCSBa	1.01977	-0.363069	FALSE	FALSE	FALSE	TRUE	FALSE	FALSE
SMIM22	RVCSBa	1.04424	-0.152339	FALSE	FALSE	FALSE	TRUE	FALSE	FALSE
LGALS1	RVCSBa	1.45513	-0.702969	FALSE	FALSE	FALSE	TRUE	FALSE	FALSE
PTN	RVCSBa	1.81057	-0.363443	FALSE	FALSE	FALSE	TRUE	FALSE	FALSE
MKI67	RVCSBa	1.32763	0.0526471	FALSE	FALSE	FALSE	TRUE	FALSE	FALSE
UBE2C	RVCSBa	1.44503	-0.191844	FALSE	FALSE	FALSE	TRUE	FALSE	FALSE
SLC2A3	RVCSBa	1.09534	-0.677483	FALSE	FALSE	FALSE	TRUE	FALSE	FALSE
DKK1	RVCSBa	1.35168	0.752851	FALSE	FALSE	FALSE	TRUE	FALSE	FALSE
CCL2	RVCSBa	1.06814	-0.526356	FALSE	FALSE	FALSE	TRUE	FALSE	FALSE
POSTN	RVCSBa	1.03413	-0.519061	FALSE	FALSE	FALSE	TRUE	FALSE	FALSE
COL1A2	RVCSBa	1.07244	-0.612667	FALSE	FALSE	FALSE	TRUE	FALSE	FALSE
CTSC	RVCSBa	1.39222	-0.535538	FALSE	FALSE	FALSE	TRUE	FALSE	FALSE
HIGD1B	RVCSBa	1	-0.235935	FALSE	FALSE	FALSE	TRUE	FALSE	FALSE
APLNR	RVCSBa	1.00077	-0.24519	FALSE	FALSE	FALSE	TRUE	FALSE	FALSE
RBP5	RVCSBa	1.05765	-0.199051	FALSE	FALSE	FALSE	TRUE	FALSE	FALSE
CRHBP	RVCSBa	1.00097	-0.249049	FALSE	FALSE	FALSE	TRUE	FALSE	FALSE
TM4SF18	RVCSBa	1.00348	-0.259268	FALSE	FALSE	FALSE	TRUE	FALSE	FALSE
GIMAP7	RVCSBa	1.00151	-0.268065	FALSE	FALSE	FALSE	TRUE	FALSE	FALSE
FAM167B	RVCSBa	1.0233	-0.208804	FALSE	FALSE	FALSE	TRUE	FALSE	FALSE
KANK3	RVCSBa	1.0065	-0.243159	FALSE	FALSE	FALSE	TRUE	FALSE	FALSE
LYZ	RVCSBa	1.03051	-0.179861	FALSE	FALSE	FALSE	TRUE	FALSE	FALSE
NCF4	RVCSBa	1	-0.224731	FALSE	FALSE	FALSE	TRUE	FALSE	FALSE
MT-CYB	RVCSBa	7.45856	-0.106715	FALSE	FALSE	FALSE	TRUE	FALSE	FALSE
MT-CO1	RVCSBa	12.0136	0.0124177	FALSE	FALSE	FALSE	TRUE	FALSE	FALSE
SLC15A1	RVCSBa	1.28254	0.0973125	FALSE	FALSE	FALSE	FALSE	TRUE	FALSE
CDH7	RVCSBa	1.30935	-0.0144868	FALSE	FALSE	FALSE	FALSE	TRUE	FALSE
UNCX	RVCSBa	1.31688	1.00694	FALSE	FALSE	FALSE	FALSE	TRUE	FALSE
PHLDA1	RVCSBa	1.70456	-0.184963	FALSE	FALSE	FALSE	FALSE	TRUE	FALSE
ETV5	RVCSBa	1.31247	-0.0527323	FALSE	FALSE	FALSE	FALSE	TRUE	FALSE
DHFR	RVCSBa	1.80827	0.95874	FALSE	FALSE	FALSE	FALSE	TRUE	FALSE
FADS2	RVCSBa	1.48268	1.2846	FALSE	FALSE	FALSE	FALSE	TRUE	FALSE
FEN1	RVCSBa	1.76044	1.25114	FALSE	FALSE	FALSE	FALSE	TRUE	FALSE
FADS1	RVCSBa	2.15145	1.51301	FALSE	FALSE	FALSE	FALSE	TRUE	FALSE
SOX11	RVCSBa	2.25082	1.42838	FALSE	FALSE	FALSE	FALSE	TRUE	FALSE
NTRK2	RVCSBa	2.21315	0.255132	FALSE	FALSE	FALSE	FALSE	TRUE	TRUE
DDX1	RVCSBa	2.05433	0.524828	FALSE	FALSE	FALSE	FALSE	TRUE	TRUE
ASPM	RVCSBa	1.15565	-0.106665	FALSE	FALSE	FALSE	FALSE	TRUE	FALSE
HLA-DQB1	RVCSBa	1.70838	0.249593	FALSE	FALSE	FALSE	FALSE	TRUE	FALSE
C1GALT1C1	RVCSBa	1.3271	0.231501	FALSE	FALSE	FALSE	FALSE	FALSE	TRUE
TMX1	RVCSBa	1.6946	1.29326	FALSE	FALSE	FALSE	FALSE	FALSE	TRUE
GPC6	RVCSBa	1.40093	-0.102735	FALSE	FALSE	FALSE	FALSE	FALSE	TRUE
HIPK2	RVCSBa	1.89741	0.274981	FALSE	FALSE	FALSE	FALSE	FALSE	TRUE
VEGFA	RVCSBa	1.39571	-0.250566	FALSE	FALSE	FALSE	FALSE	FALSE	TRUE
IGFBP2	RVCSBa	3.9158	0.868612	FALSE	FALSE	FALSE	FALSE	FALSE	TRUE
RBMS1	RVCSBa	1.82423	-0.561184	FALSE	FALSE	FALSE	FALSE	FALSE	TRUE
DACH1	RVCSBa	2.0247	0.432082	FALSE	FALSE	FALSE	FALSE	FALSE	TRUE
PCBD1	RVCSBa	2.55875	0.432156	FALSE	FALSE	FALSE	FALSE	FALSE	TRUE
HACD2	RVCSBa	1.34349	0.00475504	FALSE	FALSE	FALSE	FALSE	FALSE	TRUE
KIRREL2	RVCSBa	1.06969	-0.0199706	FALSE	FALSE	FALSE	FALSE	FALSE	TRUE
MYH9	RVCSBa	1.45817	-0.465405	FALSE	FALSE	FALSE	FALSE	FALSE	TRUE
EPHX1	RVCSBa	1.16137	-0.412129	FALSE	FALSE	FALSE	FALSE	FALSE	TRUE
SPPL2A	RVCSBa	1.36663	-0.359858	FALSE	FALSE	FALSE	FALSE	FALSE	TRUE
ITGA6	RVCSBa	1.27741	-0.271235	FALSE	FALSE	FALSE	FALSE	FALSE	TRUE
OSR1	RVCSBb	1.05387	-0.381709	TRUE	FALSE	FALSE	FALSE	FALSE	FALSE
SIX1	RVCSBb	1.47385	0.21966	TRUE	FALSE	FALSE	FALSE	FALSE	FALSE
SIX2	RVCSBb	1.18288	-0.13457	TRUE	FALSE	FALSE	FALSE	FALSE	FALSE
CITED1	RVCSBb	1.12495	-0.420383	TRUE	FALSE	FALSE	FALSE	FALSE	FALSE
EYA1	RVCSBb	1.13525	-0.3081	TRUE	FALSE	FALSE	FALSE	FALSE	FALSE
SALL1	RVCSBb	1.2165	-0.262668	TRUE	FALSE	FALSE	FALSE	TRUE	FALSE
MEOX1	RVCSBb	1.07753	-0.439892	TRUE	FALSE	FALSE	FALSE	FALSE	FALSE
ETV4	RVCSBb	1.15641	-0.501788	TRUE	FALSE	FALSE	FALSE	FALSE	FALSE
COL2A1	RVCSBb	1.54756	0.317826	TRUE	FALSE	FALSE	FALSE	FALSE	FALSE
HES1	RVCSBb	4.09003	0.000646531	TRUE	FALSE	FALSE	FALSE	FALSE	FALSE
CRABP2	RVCSBb	1.34237	-0.692627	TRUE	FALSE	TRUE	FALSE	FALSE	FALSE
ITGA8	RVCSBb	1.4202	-0.088768	TRUE	FALSE	FALSE	FALSE	FALSE	FALSE
LHX1	RVCSBb	3.00954	1.55082	TRUE	FALSE	TRUE	FALSE	FALSE	FALSE
WNT4	RVCSBb	1.20819	1.04081	TRUE	FALSE	FALSE	FALSE	FALSE	FALSE
CCND1	RVCSBb	3.5848	1.28869	TRUE	FALSE	TRUE	TRUE	FALSE	FALSE
PAX8	RVCSBb	3.63954	2.00053	TRUE	FALSE	TRUE	FALSE	FALSE	TRUE
JAG1	RVCSBb	2.28598	1.55492	TRUE	FALSE	FALSE	FALSE	FALSE	FALSE
PAX2	RVCSBb	2.46425	1.03667	TRUE	FALSE	FALSE	FALSE	FALSE	FALSE
SFRP2	RVCSBb	1.77164	1.53755	TRUE	FALSE	TRUE	TRUE	FALSE	FALSE
DLL1	RVCSBb	1.12975	0.19886	TRUE	FALSE	FALSE	FALSE	FALSE	FALSE
HNF1B	RVCSBb	1.52568	0.813946	TRUE	FALSE	FALSE	FALSE	FALSE	FALSE
POU3F3	RVCSBb	1.04177	-0.511257	TRUE	FALSE	FALSE	FALSE	FALSE	FALSE
SIM2	RVCSBb	1.01169	-0.346574	TRUE	FALSE	FALSE	FALSE	FALSE	FALSE
SOX9	RVCSBb	1.08257	-0.684546	TRUE	FALSE	FALSE	FALSE	FALSE	FALSE
IRX2	RVCSBb	1.02783	-0.320954	TRUE	FALSE	FALSE	TRUE	FALSE	FALSE
IRX3	RVCSBb	1.07051	-0.409165	TRUE	FALSE	FALSE	FALSE	FALSE	FALSE
CDH6	RVCSBb	1.99565	1.7422	TRUE	FALSE	FALSE	FALSE	FALSE	FALSE
HNF1A	RVCSBb	1.0326	-0.140009	TRUE	FALSE	FALSE	FALSE	FALSE	FALSE
AMN	RVCSBb	1.04105	-0.323799	TRUE	FALSE	FALSE	TRUE	FALSE	FALSE
FOXC2	RVCSBb	2.84431	1.30079	TRUE	TRUE	FALSE	FALSE	FALSE	FALSE
MAFB	RVCSBb	4.6828	0.856717	TRUE	TRUE	FALSE	TRUE	FALSE	FALSE
OLFM3	RVCSBb	2.84858	1.62153	TRUE	TRUE	TRUE	TRUE	FALSE	TRUE
WT1	RVCSBb	3.21899	1.17172	TRUE	TRUE	FALSE	FALSE	FALSE	FALSE
ALDH1A1	RVCSBb	1.8433	0.644853	TRUE	FALSE	FALSE	FALSE	FALSE	FALSE
TACSTD2	RVCSBb	1.07395	-0.449055	TRUE	FALSE	FALSE	FALSE	FALSE	FALSE
CDH1	RVCSBb	1.11659	-0.0932215	TRUE	FALSE	FALSE	FALSE	FALSE	FALSE
PAPPA2	RVCSBb	1.04482	-0.305209	TRUE	FALSE	FALSE	TRUE	FALSE	FALSE
MAL	RVCSBb	1.36372	-0.196999	TRUE	FALSE	TRUE	FALSE	FALSE	FALSE
CLCN5	RVCSBb	1.18281	-0.276909	TRUE	FALSE	FALSE	FALSE	FALSE	FALSE
SLC12A3	RVCSBb	1	-0.271095	TRUE	FALSE	FALSE	FALSE	FALSE	FALSE
UMOD	RVCSBb	1	-0.257521	TRUE	FALSE	FALSE	FALSE	FALSE	FALSE
SLC12A1	RVCSBb	1.01613	-0.264297	TRUE	FALSE	TRUE	TRUE	FALSE	FALSE
LRP2	RVCSBb	1.28719	0.384761	TRUE	FALSE	FALSE	FALSE	FALSE	FALSE
ANPEP	RVCSBb	1.00538	-0.357656	TRUE	FALSE	FALSE	FALSE	FALSE	FALSE
SLC34A1	RVCSBb	1	-0.270622	TRUE	FALSE	FALSE	FALSE	FALSE	FALSE
CLDN1	RVCSBb	1.80909	2.54742	TRUE	FALSE	FALSE	FALSE	FALSE	FALSE
CLDN2	RVCSBb	1.00281	-0.292293	TRUE	FALSE	FALSE	FALSE	FALSE	FALSE
SLC13A1	RVCSBb	1	-0.31869	TRUE	FALSE	FALSE	FALSE	FALSE	FALSE
CUBN	RVCSBb	1.03227	-0.265309	TRUE	FALSE	TRUE	TRUE	FALSE	FALSE
PTPRO	RVCSBb	1.47075	0.118082	TRUE	TRUE	TRUE	TRUE	FALSE	TRUE
NPHS2	RVCSBb	2.05975	0.340609	TRUE	TRUE	FALSE	TRUE	FALSE	FALSE
NPHS1	RVCSBb	1.66806	0.769698	TRUE	TRUE	FALSE	FALSE	FALSE	FALSE
PODXL	RVCSBb	2.12425	0.357028	TRUE	TRUE	FALSE	FALSE	FALSE	FALSE
TGFBR3	RVCSBb	1.35037	0.0699324	TRUE	FALSE	FALSE	FALSE	FALSE	FALSE
CLIC5	RVCSBb	1.65877	0.375416	TRUE	TRUE	FALSE	FALSE	FALSE	FALSE
CITED2	RVCSBb	3.56914	0.839486	TRUE	FALSE	FALSE	FALSE	FALSE	FALSE
KRT18	RVCSBb	2.51778	0.132694	TRUE	FALSE	FALSE	FALSE	FALSE	FALSE
KRT8	RVCSBb	1.97459	0.0561198	TRUE	FALSE	FALSE	FALSE	FALSE	FALSE
RET	RVCSBb	1.01719	-0.217206	TRUE	FALSE	FALSE	FALSE	FALSE	FALSE
CLDN7	RVCSBb	1.6434	0.614677	TRUE	FALSE	FALSE	FALSE	FALSE	FALSE
AQP2	RVCSBb	1.00365	-0.292342	TRUE	FALSE	FALSE	TRUE	FALSE	FALSE
GATA2	RVCSBb	1.05132	-0.581423	TRUE	FALSE	FALSE	FALSE	FALSE	FALSE
MMP7	RVCSBb	1.01519	-0.3801	TRUE	FALSE	FALSE	FALSE	FALSE	FALSE
CALB1	RVCSBb	1	-0.354645	TRUE	FALSE	FALSE	FALSE	FALSE	FALSE
GDNF	RVCSBb	1.02859	-0.83963	TRUE	FALSE	FALSE	FALSE	FALSE	FALSE
FOXD1	RVCSBb	1.19288	0.351021	TRUE	FALSE	FALSE	FALSE	FALSE	FALSE
DES	RVCSBb	1.13596	0.639178	TRUE	FALSE	FALSE	FALSE	FALSE	FALSE
COL3A1	RVCSBb	1.42019	-0.293618	TRUE	FALSE	FALSE	FALSE	FALSE	FALSE
COL1A1	RVCSBb	1.55057	-0.178977	TRUE	FALSE	FALSE	FALSE	FALSE	FALSE
SERPINE2	RVCSBb	1.42651	-0.280078	TRUE	FALSE	FALSE	FALSE	FALSE	FALSE
FGF7	RVCSBb	1.09792	-0.503325	TRUE	FALSE	TRUE	FALSE	FALSE	FALSE
LEF1	RVCSBb	1.30419	0.176829	TRUE	FALSE	FALSE	FALSE	FALSE	FALSE
DCN	RVCSBb	1.30284	-0.329849	TRUE	FALSE	FALSE	FALSE	FALSE	FALSE
ACTA2	RVCSBb	1.13601	-0.413185	TRUE	FALSE	FALSE	FALSE	FALSE	FALSE
TPM2	RVCSBb	1.68104	-0.193185	TRUE	FALSE	FALSE	FALSE	FALSE	FALSE
PDGFRB	RVCSBb	1.3781	0.0907929	TRUE	FALSE	FALSE	FALSE	FALSE	FALSE
MCAM	RVCSBb	1.13464	-0.379336	TRUE	FALSE	FALSE	FALSE	FALSE	FALSE
CSPG4	RVCSBb	1.00164	-0.425443	TRUE	FALSE	FALSE	FALSE	FALSE	FALSE
CD248	RVCSBb	1.04417	-0.403197	TRUE	FALSE	FALSE	FALSE	FALSE	FALSE
KDR	RVCSBb	1	-0.263588	TRUE	FALSE	FALSE	FALSE	FALSE	FALSE
TEK	RVCSBb	1	-0.239334	TRUE	FALSE	FALSE	TRUE	FALSE	FALSE
FLT1	RVCSBb	1.00699	-0.332384	TRUE	FALSE	FALSE	FALSE	FALSE	FALSE
CDH5	RVCSBb	1.02025	-0.209605	TRUE	FALSE	FALSE	FALSE	FALSE	FALSE
PECAM1	RVCSBb	1	-0.315641	TRUE	FALSE	FALSE	FALSE	FALSE	FALSE
CD37	RVCSBb	1.01996	-0.202338	TRUE	FALSE	FALSE	FALSE	FALSE	FALSE
CD48	RVCSBb	1.00258	-0.217246	TRUE	FALSE	FALSE	TRUE	FALSE	FALSE
ITGB2	RVCSBb	1	-0.269746	TRUE	FALSE	FALSE	FALSE	FALSE	FALSE
IFI30	RVCSBb	1.00276	-0.430597	TRUE	FALSE	FALSE	FALSE	FALSE	FALSE
IL1B	RVCSBb	1.00273	-0.235809	TRUE	FALSE	FALSE	FALSE	FALSE	FALSE
SYNPO	RVCSBb	1.31598	0.298939	FALSE	TRUE	FALSE	FALSE	FALSE	FALSE
THSD7A	RVCSBb	1.62948	0.0682676	FALSE	TRUE	TRUE	TRUE	FALSE	FALSE
MAGI2	RVCSBb	1.18854	-0.0372042	FALSE	TRUE	FALSE	FALSE	FALSE	FALSE
MPP5	RVCSBb	1.45548	-0.0501121	FALSE	TRUE	TRUE	FALSE	FALSE	FALSE
CD151	RVCSBb	2.67345	0.649133	FALSE	TRUE	FALSE	FALSE	FALSE	FALSE
PDLIM2	RVCSBb	1.53273	-0.0805951	FALSE	TRUE	FALSE	FALSE	FALSE	FALSE
ORC4	RVCSBb	2.05088	0.947817	FALSE	TRUE	FALSE	FALSE	FALSE	FALSE
[truncated: 4,128 more rows]

## Sheet: Fig 2CD
cell.type	cc.score.G2M.mean	prolif.marker.mean
[truncated: 22 more rows]

[truncated: 16 more sheets: Fig 3ABC, Fig 4ABC S8, Fig 5A, Fig 5D-left, Fig 5D-right, Fig 6F, Fig 6G, Fig ABE, Fig S2CD, Fig S3A, Fig S4, Fig S5AB, Fig S7, Fig S9A, Fig S9B, Fig S9C]
